# Supplementary material for: Crystal structure of (2,2′-bipyrid­yl)[2,6-bis­(1-butyl-1H-benzimidazol-2-yl)pyridine]­chlorido­iridium(III) tri­fluoro­methane­sulfonate
Source: Acta Crystallogr E Crystallogr Commun. 2017 Jan 10;73(Pt 2):127–32. doi: 10.1107/S205698901700010X (PMC5290549; doi:10.1107/S205698901700010X)
Supplement: Supplementary file 1 [file e-73-00127-sup1.cif]

##############################################################################
#                                                                            #
# This CIF contains the data in a paper accepted for publication in          #
# Acta Crystallographica Section E. It conforms to the requirements of       #
# Notes for Authors for Acta Crystallographica Section E, and has been       #
# peer reviewed under the auspices of the IUCr Commission on Journals.       #
#                                                                            #
# Full details of the Crystallographic Information File format               #
# are given in the paper "The Crystallographic Information File (CIF):       #
# a New Standard Archive File for Crystallography" by S. R. Hall, F. H.      #
# Allen and I. D. Brown [Acta Cryst. (1991), A47, 655-685].                  #
#                                                                            #
# The current version of the core CIF dictionary is obtainable from          #
# ftp://ftp.iucr.org/pub/cif_core.dic.                                       #
#                                                                            #
# Software is freely available for graphical display of the structure(s)     #
# in this CIF. For information consult the CIF software page                 #
# http://www.iucr.org/resources/cif/software.                                #
#                                                                            #
# This file may be used for bona fide research purposes within the           #
# scientific community so long as proper attribution is given to the journal # 
# article from which it was obtained.                                        #
#                                                                            #
##############################################################################
data_I
_audit_creation_method     'SHELXL-2014/7'
_chemical_name_systematic
;\
(2,2'-Bipyridyl)[2,6-bis(1-butyl-1<i>H</i>-benzimidazol-2-yl)pyridine]\
chloridoiridium(III) trifluoromethanesulfonate
;
_chemical_name_common     ?
_chemical_formula_moiety     'C37 H37 Cl Ir N7, 2(C F3 O3 S)'
_chemical_formula_sum     'C39 H37 Cl F6 Ir N7 O6 S2'
_chemical_formula_iupac     '[Ir (C27 H29 N5) Cl (C10 H8 N2)] (C F3 O3 S)2'
_chemical_formula_weight     1105.52
_chemical_melting_point     ?
_shelx_space_group_comment
;
The symmetry employed for this shelxl refinement is uniquely defined
by the following loop, which should always be used as a source of
symmetry information in preference to the above space-group names.
They are only intended as comments.
;
_space_group_crystal_system     triclinic
_space_group_name_H-M_alt     'P -1'
_space_group_name_Hall     '-P 1'
loop_
    _space_group_symop_operation_xyz
    'x, y, z'
    '-x, -y, -z'
_cell_length_a     10.7731(6)
_cell_length_b     13.1932(6)
_cell_length_c     17.0021(9)
_cell_angle_alpha     104.530(2)
_cell_angle_beta     96.3822(16)
_cell_angle_gamma     110.8357(15)
_cell_volume     2131.96(19)
_cell_formula_units_Z     2
_cell_measurement_reflns_used     9841
_cell_measurement_theta_min     2.4180
_cell_measurement_theta_max     30.5003
_cell_measurement_temperature     100(2)
_exptl_crystal_description     block
_exptl_crystal_colour     orange
_exptl_crystal_size_max     0.211
_exptl_crystal_size_mid     0.111
_exptl_crystal_size_min     0.088
_exptl_crystal_density_diffrn     1.722
_exptl_crystal_density_meas     ?
_exptl_crystal_density_method     ?
_exptl_crystal_F_000     1096
_exptl_absorpt_coefficient_mu     3.373
_exptl_absorpt_correction_type     multi-scan
_exptl_absorpt_process_details
;
(SADABS; Bruker, 2014)
;
_shelx_estimated_absorpt_T_min     ?
_shelx_estimated_absorpt_T_max     ?
_exptl_absorpt_correction_T_min     0.5799
_exptl_absorpt_correction_T_max     0.7461
_diffrn_ambient_temperature     100(2)
_diffrn_radiation_type     MoK\a
_diffrn_radiation_wavelength     0.71073
_diffrn_radiation_monochromator
                                   'laterally graded multilayer (Goebel) mirror'
_diffrn_measurement_device_type     'Bruker AXS D8 Quest CMOS diffractometer'
_diffrn_measurement_method     'omega and phi scans'
_diffrn_detector_area_resol_mean     ?
_diffrn_reflns_number     32148
_diffrn_reflns_av_R_equivalents     0.0477
_diffrn_reflns_theta_min     2.179
_diffrn_reflns_theta_max     30.527
_diffrn_reflns_theta_full     25.242
_diffrn_measured_fraction_theta_max     0.922
_diffrn_measured_fraction_theta_full     0.966
_diffrn_reflns_limit_h_min     -15
_diffrn_reflns_limit_h_max     15
_diffrn_reflns_limit_k_min     -17
_diffrn_reflns_limit_k_max     18
_diffrn_reflns_limit_l_min     -21
_diffrn_reflns_limit_l_max     24
_refine_special_details
;
One of the two triflate anions is disordered with two alternative
orientations. The two moieties were restrained to geometries similar
to that of the not disordered anion, and disordered atoms were
subjected to a rigid bond restraint (RIGU in Shelxl). Reflections
0 0 1 and -1 1 0 were affected by the beam stop and were omitted
from the refinement.
;
_reflns_number_total     12026
_reflns_number_gt     9498
_reflns_threshold_expression     'I > 2\s(I)'
_refine_ls_structure_factor_coef     Fsqd
_refine_ls_matrix_type     full
_refine_ls_R_factor_all     0.0624
_refine_ls_R_factor_gt     0.0418
_refine_ls_wR_factor_gt     0.0762
_refine_ls_wR_factor_ref     0.0814
_refine_ls_goodness_of_fit_ref     1.026
_refine_ls_restrained_S_all     1.053
_refine_ls_number_reflns     12026
_refine_ls_number_parameters     634
_refine_ls_number_restraints     171
_refine_ls_hydrogen_treatment     constr
_refine_ls_weighting_scheme     calc
_refine_ls_weighting_details
                      'w=1/[\s^2^(Fo^2^)+(0.0341P)^2^] where P=(Fo^2^+2Fc^2^)/3'
_atom_sites_solution_hydrogens     geom
_atom_sites_solution_primary     direct
_atom_sites_solution_secondary     difmap
_refine_ls_shift/su_max     0.001
_refine_ls_shift/su_mean     0.000
_refine_diff_density_max     3.368
_refine_diff_density_min     -1.912
_refine_ls_extinction_method     none
_refine_ls_extinction_coef     .
loop_
    _atom_type_symbol
    _atom_type_description
    _atom_type_scat_dispersion_real
    _atom_type_scat_dispersion_imag
    _atom_type_scat_source
    'C' 'C' 0.0033 0.0016
                         'International Tables Vol C Tables 4.2.6.8 and 6.1.1.4'
    'H' 'H' 0.0000 0.0000
                         'International Tables Vol C Tables 4.2.6.8 and 6.1.1.4'
    'Cl' 'Cl' 0.1484 0.1585
                         'International Tables Vol C Tables 4.2.6.8 and 6.1.1.4'
    'F' 'F' 0.0171 0.0103
                         'International Tables Vol C Tables 4.2.6.8 and 6.1.1.4'
    'Ir' 'Ir' -1.4442 7.9887
                         'International Tables Vol C Tables 4.2.6.8 and 6.1.1.4'
    'N' 'N' 0.0061 0.0033
                         'International Tables Vol C Tables 4.2.6.8 and 6.1.1.4'
    'O' 'O' 0.0106 0.0060
                         'International Tables Vol C Tables 4.2.6.8 and 6.1.1.4'
    'S' 'S' 0.1246 0.1234
                         'International Tables Vol C Tables 4.2.6.8 and 6.1.1.4'
_computing_data_collection
;
APEX2  (Bruker, 2014)
;
_computing_cell_refinement
;
SAINT (Bruker, 2014)
;
_computing_data_reduction
;
SAINT (Bruker, 2014)
;
_computing_structure_solution
;
SHELXS-97 (Sheldrick, 2008)
;
_computing_structure_refinement
;
<i>SHELXL-2014/7</i> (Sheldrick, 2015) and
<i>SHELXLE</i> (H\"ubschle <i>et al.</i>,  2011)
;
_computing_molecular_graphics
;
<i>SHELXL-2014/7</i> (Sheldrick, 2015)
;
_computing_publication_material
;
<i>SHELXL-2014/7</i> (Sheldrick, 2015)
;
loop_
    _atom_site_type_symbol
    _atom_site_label
    _atom_site_fract_x
    _atom_site_fract_y
    _atom_site_fract_z
    _atom_site_U_iso_or_equiv
    _atom_site_adp_type
    _atom_site_calc_flag
    _atom_site_occupancy
    _atom_site_disorder_assembly
    _atom_site_disorder_group
    C C1 0.3587(4) 0.0118(3) 0.0770(3) 0.0220(9) Uani d 1 . .
    C C2 0.3051(4) -0.0916(3) 0.0931(3) 0.0256(9) Uani d 1 . .
    H H2 0.3113 -0.0954 0.1483 0.031 Uiso calc 1 . .
    C C3 0.2418(4) -0.1890(4) 0.0243(3) 0.0324(11) Uani d 1 . .
    H H3 0.2026 -0.2614 0.0324 0.039 Uiso calc 1 . .
    C C4 0.2347(5) -0.1824(4) -0.0572(3) 0.0370(12) Uani d 1 . .
    H H4 0.1916 -0.2510 -0.1026 0.044 Uiso calc 1 . .
    C C5 0.2878(4) -0.0805(4) -0.0738(3) 0.0330(11) Uani d 1 . .
    H H5 0.2819 -0.0769 -0.1291 0.040 Uiso calc 1 . .
    C C6 0.3503(4) 0.0167(4) -0.0050(2) 0.0245(9) Uani d 1 . .
    C C7 0.4573(4) 0.1915(3) 0.0822(2) 0.0191(8) Uani d 1 . .
    C C8 0.5313(4) 0.3152(3) 0.1233(2) 0.0193(8) Uani d 1 . .
    C C9 0.5901(4) 0.4009(4) 0.0896(3) 0.0313(10) Uani d 1 . .
    H H9 0.5826 0.3844 0.0311 0.038 Uiso calc 1 . .
    C C10 0.6605(5) 0.5118(4) 0.1431(3) 0.0354(11) Uani d 1 . .
    H H10 0.7022 0.5715 0.1208 0.043 Uiso calc 1 . .
    C C11 0.6711(4) 0.5371(4) 0.2287(3) 0.0279(10) Uani d 1 . .
    H H11 0.7175 0.6135 0.2646 0.033 Uiso calc 1 . .
    C C12 0.6128(4) 0.4491(3) 0.2604(3) 0.0211(8) Uani d 1 . .
    C C13 0.6136(4) 0.4471(3) 0.3461(2) 0.0185(8) Uani d 1 . .
    C C14 0.6482(4) 0.4872(3) 0.4835(2) 0.0176(8) Uani d 1 . .
    C C15 0.6864(4) 0.5366(3) 0.5698(3) 0.0230(9) Uani d 1 . .
    H H15 0.7398 0.6159 0.5953 0.028 Uiso calc 1 . .
    C C16 0.6425(4) 0.4645(4) 0.6160(3) 0.0255(9) Uani d 1 . .
    H H16 0.6670 0.4951 0.6751 0.031 Uiso calc 1 . .
    C C17 0.5626(4) 0.3468(3) 0.5792(3) 0.0234(9) Uani d 1 . .
    H H17 0.5343 0.3004 0.6138 0.028 Uiso calc 1 . .
    C C18 0.5246(4) 0.2976(3) 0.4937(2) 0.0184(8) Uani d 1 . .
    H H18 0.4709 0.2183 0.4686 0.022 Uiso calc 1 . .
    C C19 0.5683(4) 0.3693(3) 0.4460(2) 0.0175(8) Uani d 1 . .
    C C20 0.4182(5) 0.1735(4) -0.0728(3) 0.0327(11) Uani d 1 . .
    H H20A 0.4005 0.1097 -0.1238 0.039 Uiso calc 1 . .
    H H20B 0.5107 0.2318 -0.0657 0.039 Uiso calc 1 . .
    C C21 0.3146(5) 0.2257(4) -0.0839(3) 0.0367(11) Uani d 1 . .
    H H21A 0.3215 0.2515 -0.1338 0.044 Uiso calc 1 . .
    H H21B 0.3376 0.2937 -0.0350 0.044 Uiso calc 1 . .
    C C22 0.1683(5) 0.1437(5) -0.0938(4) 0.0451(13) Uani d 1 . .
    H H22A 0.1574 0.1257 -0.0411 0.054 Uiso calc 1 . .
    H H22B 0.1480 0.0715 -0.1383 0.054 Uiso calc 1 . .
    C C23 0.0683(6) 0.1953(6) -0.1156(4) 0.0654(18) Uani d 1 . .
    H H23A 0.0768 0.2105 -0.1687 0.098 Uiso calc 1 . .
    H H23B 0.0885 0.2668 -0.0717 0.098 Uiso calc 1 . .
    H H23C -0.0248 0.1416 -0.1205 0.098 Uiso calc 1 . .
    C C24 0.7624(4) 0.6541(3) 0.4311(3) 0.0243(9) Uani d 1 . .
    H H24A 0.7648 0.7019 0.4868 0.029 Uiso calc 1 . .
    H H24B 0.7227 0.6803 0.3888 0.029 Uiso calc 1 . .
    C C25 0.9067(4) 0.6697(3) 0.4235(3) 0.0275(9) Uani d 1 . .
    H H25A 0.9558 0.7474 0.4205 0.033 Uiso calc 1 . .
    H H25B 0.9031 0.6143 0.3709 0.033 Uiso calc 1 . .
    C C26 0.9862(4) 0.6534(4) 0.4960(3) 0.0332(11) Uani d 1 . .
    H H26A 0.9386 0.5752 0.4986 0.040 Uiso calc 1 . .
    H H26B 0.9892 0.7080 0.5489 0.040 Uiso calc 1 . .
    C C27 1.1315(5) 0.6718(4) 0.4868(4) 0.0421(12) Uani d 1 . .
    H H27A 1.1288 0.6200 0.4334 0.063 Uiso calc 1 . .
    H H27B 1.1778 0.6562 0.5325 0.063 Uiso calc 1 . .
    H H27C 1.1810 0.7510 0.4886 0.063 Uiso calc 1 . .
    C C28 0.2264(4) 0.2617(3) 0.2236(2) 0.0182(8) Uani d 1 . .
    H H28 0.2797 0.3178 0.2016 0.022 Uiso calc 1 . .
    C C29 0.0938(4) 0.2494(3) 0.2276(3) 0.0234(9) Uani d 1 . .
    H H29 0.0567 0.2964 0.2083 0.028 Uiso calc 1 . .
    C C30 0.0167(4) 0.1683(3) 0.2598(3) 0.0261(9) Uani d 1 . .
    H H30 -0.0733 0.1599 0.2642 0.031 Uiso calc 1 . .
    C C31 0.0723(4) 0.0993(3) 0.2858(3) 0.0257(9) Uani d 1 . .
    H H31 0.0201 0.0422 0.3074 0.031 Uiso calc 1 . .
    C C32 0.2048(4) 0.1139(3) 0.2801(2) 0.0183(8) Uani d 1 . .
    C C33 0.2706(4) 0.0411(3) 0.3017(2) 0.0189(8) Uani d 1 . .
    C C34 0.2044(4) -0.0575(4) 0.3209(3) 0.0340(11) Uani d 1 . .
    H H34 0.1119 -0.0794 0.3252 0.041 Uiso calc 1 . .
    C C35 0.2739(5) -0.1238(4) 0.3338(4) 0.0455(14) Uani d 1 . .
    H H35 0.2292 -0.1924 0.3461 0.055 Uiso calc 1 . .
    C C36 0.4088(5) -0.0899(4) 0.3288(3) 0.0367(12) Uani d 1 . .
    H H36 0.4576 -0.1352 0.3370 0.044 Uiso calc 1 . .
    C C37 0.4723(4) 0.0113(3) 0.3117(3) 0.0218(8) Uani d 1 . .
    H H37 0.5659 0.0360 0.3098 0.026 Uiso calc 1 . .
    Cl Cl1 0.70261(9) 0.22427(8) 0.26931(6) 0.0210(2) Uani d 1 . .
    Ir Ir 0.47773(2) 0.21221(2) 0.25420(2) 0.01354(5) Uani d 1 . .
    N N1 0.4271(3) 0.1240(3) 0.1307(2) 0.0178(7) Uani d 1 . .
    N N2 0.4136(3) 0.1306(3) 0.0000(2) 0.0236(8) Uani d 1 . .
    N N3 0.5444(3) 0.3419(3) 0.2083(2) 0.0176(7) Uani d 1 . .
    N N4 0.6751(3) 0.5341(3) 0.4193(2) 0.0189(7) Uani d 1 . .
    N N5 0.5502(3) 0.3484(2) 0.36020(19) 0.0149(6) Uani d 1 . .
    N N6 0.2805(3) 0.1961(2) 0.25020(18) 0.0127(6) Uani d 1 . .
    N N7 0.4044(3) 0.0751(2) 0.29777(19) 0.0148(6) Uani d 1 . .
    S S1 0.23767(11) 0.10966(9) 0.66797(8) 0.0310(3) Uani d 1 . .
    O O1 0.2471(3) 0.0300(3) 0.7107(2) 0.0433(9) Uani d 1 . .
    O O2 0.1201(4) 0.1376(3) 0.6721(3) 0.0604(12) Uani d 1 . .
    O O3 0.3621(3) 0.2058(2) 0.67949(19) 0.0302(7) Uani d 1 . .
    C C38 0.2054(5) 0.0301(4) 0.5598(4) 0.0485(15) Uani d 1 . .
    F F1 0.1975(4) 0.0920(3) 0.5085(2) 0.0599(10) Uani d 1 . .
    F F2 0.0911(4) -0.0634(3) 0.5361(3) 0.1020(18) Uani d 1 . .
    F F3 0.3068(4) -0.0043(3) 0.5431(2) 0.0668(11) Uani d 1 . .
    S S2 0.2918(3) 0.5497(3) 0.1313(2) 0.0543(10) Uani d 0.582(6) A 1
    O O4 0.3281(12) 0.4757(10) 0.1688(7) 0.058(3) Uani d 0.582(6) A 1
    O O5 0.2739(13) 0.4969(10) 0.0387(5) 0.118(4) Uani d 0.582(6) A 1
    O O6 0.3639(11) 0.6683(7) 0.1562(9) 0.133(5) Uani d 0.582(6) A 1
    C C39 0.1205(10) 0.5273(10) 0.1400(8) 0.076(2) Uani d 0.582(6) A 1
    F F4 0.0816(9) 0.6038(8) 0.1201(8) 0.111(3) Uani d 0.582(6) A 1
    F F5 0.0356(8) 0.4249(6) 0.1081(7) 0.107(3) Uani d 0.582(6) A 1
    F F6 0.1377(13) 0.5693(12) 0.2280(6) 0.138(4) Uani d 0.582(6) A 1
    S S2B 0.2732(5) 0.4888(5) 0.1166(3) 0.0588(14) Uani d 0.418(6) A 2
    O O4B 0.358(2) 0.5038(15) 0.1939(9) 0.072(5) Uani d 0.418(6) A 2
    O O5B 0.3405(17) 0.5776(12) 0.0763(10) 0.110(5) Uani d 0.418(6) A 2
    O O6B 0.1775(17) 0.3759(9) 0.0761(9) 0.132(6) Uani d 0.418(6) A 2
    C C39B 0.1601(16) 0.5559(13) 0.1526(11) 0.095(4) Uani d 0.418(6) A 2
    F F4B 0.0708(19) 0.5400(16) 0.0816(10) 0.159(6) Uani d 0.418(6) A 2
    F F5B 0.2410(17) 0.6581(11) 0.2000(10) 0.159(6) Uani d 0.418(6) A 2
    F F6B 0.0723(17) 0.4905(13) 0.1949(12) 0.127(5) Uani d 0.418(6) A 2
loop_
    _atom_site_aniso_label
    _atom_site_aniso_U_11
    _atom_site_aniso_U_22
    _atom_site_aniso_U_33
    _atom_site_aniso_U_12
    _atom_site_aniso_U_13
    _atom_site_aniso_U_23
    C1 0.0131(18) 0.029(2) 0.021(2) 0.0120(16) 0.0014(15) -0.0016(18)
    C2 0.021(2) 0.028(2) 0.026(2) 0.0095(17) 0.0038(17) 0.0046(18)
    C3 0.026(2) 0.026(2) 0.037(3) 0.0123(18) 0.0028(19) -0.003(2)
    C4 0.028(2) 0.040(3) 0.030(3) 0.017(2) -0.0037(19) -0.012(2)
    C5 0.030(2) 0.045(3) 0.021(2) 0.022(2) -0.0003(18) -0.003(2)
    C6 0.018(2) 0.038(2) 0.019(2) 0.0163(18) 0.0022(16) 0.0049(18)
    C7 0.0186(19) 0.031(2) 0.0123(18) 0.0133(16) 0.0040(15) 0.0092(16)
    C8 0.0174(19) 0.024(2) 0.0179(19) 0.0075(15) 0.0033(15) 0.0097(16)
    C9 0.024(2) 0.047(3) 0.027(2) 0.009(2) 0.0074(18) 0.025(2)
    C10 0.034(3) 0.035(3) 0.034(3) 0.000(2) 0.003(2) 0.027(2)
    C11 0.029(2) 0.023(2) 0.029(2) 0.0045(17) 0.0000(18) 0.0163(19)
    C12 0.0170(19) 0.0185(19) 0.028(2) 0.0062(15) 0.0012(16) 0.0098(17)
    C13 0.0173(19) 0.0190(19) 0.024(2) 0.0084(15) 0.0048(15) 0.0119(17)
    C14 0.0161(18) 0.0161(18) 0.0190(19) 0.0063(14) 0.0030(15) 0.0035(16)
    C15 0.0179(19) 0.022(2) 0.024(2) 0.0094(16) 0.0016(16) -0.0013(17)
    C16 0.023(2) 0.034(2) 0.017(2) 0.0132(18) 0.0036(16) 0.0010(18)
    C17 0.021(2) 0.032(2) 0.022(2) 0.0118(17) 0.0098(16) 0.0118(18)
    C18 0.0163(18) 0.025(2) 0.0184(19) 0.0097(15) 0.0077(15) 0.0101(16)
    C19 0.0121(17) 0.025(2) 0.0171(19) 0.0101(15) 0.0015(14) 0.0057(16)
    C20 0.033(2) 0.056(3) 0.017(2) 0.024(2) 0.0081(18) 0.014(2)
    C21 0.032(3) 0.059(3) 0.026(2) 0.023(2) 0.004(2) 0.020(2)
    C22 0.031(3) 0.060(3) 0.049(3) 0.021(2) 0.006(2) 0.022(3)
    C23 0.034(3) 0.088(5) 0.082(5) 0.030(3) 0.004(3) 0.035(4)
    C24 0.023(2) 0.0147(18) 0.033(2) 0.0068(15) -0.0006(17) 0.0069(18)
    C25 0.023(2) 0.019(2) 0.038(3) 0.0060(16) 0.0020(18) 0.0112(19)
    C26 0.022(2) 0.033(2) 0.046(3) 0.0110(18) 0.004(2) 0.016(2)
    C27 0.027(2) 0.043(3) 0.061(4) 0.016(2) 0.009(2) 0.021(3)
    C28 0.0180(19) 0.0166(18) 0.0191(19) 0.0062(15) 0.0006(15) 0.0062(16)
    C29 0.0185(19) 0.024(2) 0.030(2) 0.0119(16) 0.0014(17) 0.0098(18)
    C30 0.0146(19) 0.028(2) 0.038(3) 0.0102(16) 0.0064(17) 0.0109(19)
    C31 0.0158(19) 0.027(2) 0.039(3) 0.0086(16) 0.0098(18) 0.0178(19)
    C32 0.0163(18) 0.0170(18) 0.024(2) 0.0076(15) 0.0060(15) 0.0078(16)
    C33 0.0153(18) 0.0181(18) 0.025(2) 0.0058(15) 0.0060(15) 0.0104(16)
    C34 0.018(2) 0.037(2) 0.057(3) 0.0101(18) 0.012(2) 0.031(2)
    C35 0.026(2) 0.039(3) 0.088(4) 0.014(2) 0.015(3) 0.046(3)
    C36 0.024(2) 0.030(2) 0.066(4) 0.0137(19) 0.007(2) 0.030(2)
    C37 0.0169(19) 0.0211(19) 0.032(2) 0.0099(15) 0.0048(17) 0.0128(18)
    Cl1 0.0169(4) 0.0262(5) 0.0225(5) 0.0110(4) 0.0056(4) 0.0076(4)
    Ir 0.01303(7) 0.01454(7) 0.01389(7) 0.00593(5) 0.00301(5) 0.00519(5)
    N1 0.0135(15) 0.0195(16) 0.0182(16) 0.0080(13) 0.0019(12) 0.0006(13)
    N2 0.0202(17) 0.038(2) 0.0163(17) 0.0151(15) 0.0053(14) 0.0082(15)
    N3 0.0134(15) 0.0191(16) 0.0304(19) 0.0100(13) 0.0128(14) 0.0162(15)
    N4 0.0183(16) 0.0147(15) 0.0217(17) 0.0062(13) 0.0001(13) 0.0046(14)
    N5 0.0145(15) 0.0112(14) 0.0195(16) 0.0042(12) 0.0037(12) 0.0069(13)
    N6 0.0133(14) 0.0092(13) 0.0120(14) 0.0015(11) 0.0051(12) 0.0008(12)
    N7 0.0156(15) 0.0129(15) 0.0124(15) 0.0030(12) 0.0001(12) 0.0033(12)
    S1 0.0220(5) 0.0278(5) 0.0578(8) 0.0139(4) 0.0201(5) 0.0269(5)
    O1 0.0321(18) 0.0451(19) 0.082(3) 0.0249(16) 0.0293(18) 0.048(2)
    O2 0.043(2) 0.070(3) 0.125(4) 0.044(2) 0.056(2) 0.077(3)
    O3 0.0299(17) 0.0252(15) 0.0365(18) 0.0082(13) 0.0119(14) 0.0133(14)
    C38 0.042(3) 0.021(2) 0.066(4) 0.012(2) -0.023(3) 0.002(2)
    F1 0.081(2) 0.0412(17) 0.0464(19) 0.0292(17) -0.0194(17) 0.0015(15)
    F2 0.071(3) 0.0259(16) 0.155(4) -0.0036(16) -0.066(3) 0.010(2)
    F3 0.087(3) 0.067(2) 0.046(2) 0.056(2) -0.0110(18) -0.0086(17)
    S2 0.0451(15) 0.0461(18) 0.073(2) 0.0062(12) -0.0005(13) 0.0441(17)
    O4 0.086(7) 0.073(6) 0.058(6) 0.052(6) 0.039(5) 0.053(5)
    O5 0.139(10) 0.128(8) 0.072(3) 0.032(7) 0.016(3) 0.041(3)
    O6 0.094(7) 0.052(3) 0.216(11) -0.004(2) -0.028(7) 0.055(3)
    C39 0.054(3) 0.072(4) 0.116(5) 0.019(2) 0.018(3) 0.060(4)
    F4 0.075(5) 0.102(5) 0.191(10) 0.042(5) 0.027(6) 0.099(6)
    F5 0.070(4) 0.078(4) 0.162(8) 0.006(3) 0.016(4) 0.056(4)
    F6 0.151(10) 0.180(10) 0.117(5) 0.097(8) 0.032(3) 0.058(4)
    S2B 0.097(3) 0.056(3) 0.0281(19) 0.031(2) 0.0234(19) 0.016(2)
    O4B 0.101(7) 0.068(8) 0.040(4) 0.018(5) 0.017(4) 0.030(4)
    O5B 0.157(11) 0.104(7) 0.091(9) 0.041(7) 0.058(9) 0.072(7)
    O6B 0.179(9) 0.067(4) 0.097(9) 0.008(4) -0.018(7) 0.018(4)
    C39B 0.128(6) 0.070(6) 0.117(8) 0.050(5) 0.069(5) 0.044(5)
    F4B 0.172(10) 0.157(14) 0.156(9) 0.056(10) 0.036(8) 0.077(8)
    F5B 0.180(10) 0.093(6) 0.174(11) 0.027(6) 0.089(9) 0.009(6)
    F6B 0.149(10) 0.119(10) 0.173(12) 0.070(8) 0.100(10) 0.093(9)
_geom_special_details
;
 All esds (except the esd in the dihedral angle between two l.s. planes)
 are estimated using the full covariance matrix.  The cell esds are taken
 into account individually in the estimation of esds in distances, angles
 and torsion angles; correlations between esds in cell parameters are only
 used when they are defined by crystal symmetry.  An approximate (isotropic)
 treatment of cell esds is used for estimating esds involving l.s. planes.
;
loop_
    _geom_bond_atom_site_label_1
    _geom_bond_atom_site_label_2
    _geom_bond_site_symmetry_2
    _geom_bond_distance
    _geom_bond_publ_flag
    C1 C2 . 1.389(6) ?
    C1 N1 . 1.402(5) ?
    C1 C6 . 1.406(6) ?
    C2 C3 . 1.389(6) ?
    C2 H2 . 0.9500 ?
    C3 C4 . 1.404(7) ?
    C3 H3 . 0.9500 ?
    C4 C5 . 1.376(7) ?
    C4 H4 . 0.9500 ?
    C5 C6 . 1.387(6) ?
    C5 H5 . 0.9500 ?
    C6 N2 . 1.387(6) ?
    C7 N1 . 1.340(5) ?
    C7 N2 . 1.358(5) ?
    C7 C8 . 1.472(5) ?
    C8 N3 . 1.377(5) ?
    C8 C9 . 1.380(6) ?
    C9 C10 . 1.391(6) ?
    C9 H9 . 0.9500 ?
    C10 C11 . 1.390(6) ?
    C10 H10 . 0.9500 ?
    C11 C12 . 1.380(6) ?
    C11 H11 . 0.9500 ?
    C12 N3 . 1.347(5) ?
    C12 C13 . 1.464(6) ?
    C13 N5 . 1.334(5) ?
    C13 N4 . 1.365(5) ?
    C14 N4 . 1.392(5) ?
    C14 C15 . 1.394(5) ?
    C14 C19 . 1.413(5) ?
    C15 C16 . 1.372(6) ?
    C15 H15 . 0.9500 ?
    C16 C17 . 1.409(6) ?
    C16 H16 . 0.9500 ?
    C17 C18 . 1.381(5) ?
    C17 H17 . 0.9500 ?
    C18 C19 . 1.388(5) ?
    C18 H18 . 0.9500 ?
    C19 N5 . 1.392(5) ?
    C20 N2 . 1.483(6) ?
    C20 C21 . 1.523(6) ?
    C20 H20A . 0.9900 ?
    C20 H20B . 0.9900 ?
    C21 C22 . 1.523(7) ?
    C21 H21A . 0.9900 ?
    C21 H21B . 0.9900 ?
    C22 C23 . 1.524(7) ?
    C22 H22A . 0.9900 ?
    C22 H22B . 0.9900 ?
    C23 H23A . 0.9800 ?
    C23 H23B . 0.9800 ?
    C23 H23C . 0.9800 ?
    C24 N4 . 1.473(5) ?
    C24 C25 . 1.519(6) ?
    C24 H24A . 0.9900 ?
    C24 H24B . 0.9900 ?
    C25 C26 . 1.527(6) ?
    C25 H25A . 0.9900 ?
    C25 H25B . 0.9900 ?
    C26 C27 . 1.529(6) ?
    C26 H26A . 0.9900 ?
    C26 H26B . 0.9900 ?
    C27 H27A . 0.9800 ?
    C27 H27B . 0.9800 ?
    C27 H27C . 0.9800 ?
    C28 N6 . 1.338(5) ?
    C28 C29 . 1.391(5) ?
    C28 H28 . 0.9500 ?
    C29 C30 . 1.378(6) ?
    C29 H29 . 0.9500 ?
    C30 C31 . 1.382(6) ?
    C30 H30 . 0.9500 ?
    C31 C32 . 1.389(5) ?
    C31 H31 . 0.9500 ?
    C32 N6 . 1.355(5) ?
    C32 C33 . 1.471(5) ?
    C33 N7 . 1.364(5) ?
    C33 C34 . 1.383(6) ?
    C34 C35 . 1.378(6) ?
    C34 H34 . 0.9500 ?
    C35 C36 . 1.380(6) ?
    C35 H35 . 0.9500 ?
    C36 C37 . 1.388(6) ?
    C36 H36 . 0.9500 ?
    C37 N7 . 1.341(5) ?
    C37 H37 . 0.9500 ?
    Cl1 Ir . 2.3510(9) ?
    Ir N3 . 1.992(3) ?
    Ir N1 . 2.032(3) ?
    Ir N5 . 2.037(3) ?
    Ir N6 . 2.050(3) ?
    Ir N7 . 2.057(3) ?
    S1 O3 . 1.433(3) ?
    S1 O2 . 1.444(3) ?
    S1 O1 . 1.445(3) ?
    S1 C38 . 1.799(6) ?
    C38 F2 . 1.327(6) ?
    C38 F1 . 1.351(6) ?
    C38 F3 . 1.355(6) ?
    S2 O6 . 1.400(8) ?
    S2 O4 . 1.430(8) ?
    S2 O5 . 1.511(9) ?
    S2 C39 . 1.791(10) ?
    C39 F5 . 1.265(12) ?
    C39 F4 . 1.323(12) ?
    C39 F6 . 1.425(13) ?
    S2B O6B . 1.410(11) ?
    S2B O4B . 1.444(11) ?
    S2B O5B . 1.508(10) ?
    S2B C39B . 1.818(12) ?
    C39B F5B . 1.300(15) ?
    C39B F4B . 1.377(15) ?
    C39B F6B . 1.428(14) ?
loop_
    _geom_angle_atom_site_label_1
    _geom_angle_atom_site_label_2
    _geom_angle_atom_site_label_3
    _geom_angle_site_symmetry_1
    _geom_angle_site_symmetry_3
    _geom_angle
    _geom_angle_publ_flag
    C2 C1 N1 . . 131.4(4) ?
    C2 C1 C6 . . 121.3(4) ?
    N1 C1 C6 . . 107.3(4) ?
    C1 C2 C3 . . 116.6(4) ?
    C1 C2 H2 . . 121.7 ?
    C3 C2 H2 . . 121.7 ?
    C2 C3 C4 . . 121.2(5) ?
    C2 C3 H3 . . 119.4 ?
    C4 C3 H3 . . 119.4 ?
    C5 C4 C3 . . 122.6(4) ?
    C5 C4 H4 . . 118.7 ?
    C3 C4 H4 . . 118.7 ?
    C4 C5 C6 . . 116.1(4) ?
    C4 C5 H5 . . 122.0 ?
    C6 C5 H5 . . 122.0 ?
    C5 C6 N2 . . 130.5(4) ?
    C5 C6 C1 . . 122.1(4) ?
    N2 C6 C1 . . 107.3(3) ?
    N1 C7 N2 . . 111.9(3) ?
    N1 C7 C8 . . 117.9(3) ?
    N2 C7 C8 . . 130.2(4) ?
    N3 C8 C9 . . 119.3(4) ?
    N3 C8 C7 . . 110.9(3) ?
    C9 C8 C7 . . 129.7(4) ?
    C8 C9 C10 . . 118.4(4) ?
    C8 C9 H9 . . 120.8 ?
    C10 C9 H9 . . 120.8 ?
    C11 C10 C9 . . 121.3(4) ?
    C11 C10 H10 . . 119.3 ?
    C9 C10 H10 . . 119.3 ?
    C12 C11 C10 . . 118.7(4) ?
    C12 C11 H11 . . 120.7 ?
    C10 C11 H11 . . 120.7 ?
    N3 C12 C11 . . 119.8(4) ?
    N3 C12 C13 . . 108.6(3) ?
    C11 C12 C13 . . 131.5(4) ?
    N5 C13 N4 . . 110.9(3) ?
    N5 C13 C12 . . 119.6(3) ?
    N4 C13 C12 . . 129.5(4) ?
    N4 C14 C15 . . 131.5(3) ?
    N4 C14 C19 . . 107.1(3) ?
    C15 C14 C19 . . 121.5(4) ?
    C16 C15 C14 . . 116.4(4) ?
    C16 C15 H15 . . 121.8 ?
    C14 C15 H15 . . 121.8 ?
    C15 C16 C17 . . 122.5(4) ?
    C15 C16 H16 . . 118.8 ?
    C17 C16 H16 . . 118.8 ?
    C18 C17 C16 . . 121.2(4) ?
    C18 C17 H17 . . 119.4 ?
    C16 C17 H17 . . 119.4 ?
    C17 C18 C19 . . 117.1(4) ?
    C17 C18 H18 . . 121.5 ?
    C19 C18 H18 . . 121.5 ?
    C18 C19 N5 . . 131.9(4) ?
    C18 C19 C14 . . 121.3(4) ?
    N5 C19 C14 . . 106.8(3) ?
    N2 C20 C21 . . 112.7(4) ?
    N2 C20 H20A . . 109.1 ?
    C21 C20 H20A . . 109.1 ?
    N2 C20 H20B . . 109.1 ?
    C21 C20 H20B . . 109.1 ?
    H20A C20 H20B . . 107.8 ?
    C20 C21 C22 . . 113.5(4) ?
    C20 C21 H21A . . 108.9 ?
    C22 C21 H21A . . 108.9 ?
    C20 C21 H21B . . 108.9 ?
    C22 C21 H21B . . 108.9 ?
    H21A C21 H21B . . 107.7 ?
    C21 C22 C23 . . 111.0(5) ?
    C21 C22 H22A . . 109.4 ?
    C23 C22 H22A . . 109.4 ?
    C21 C22 H22B . . 109.4 ?
    C23 C22 H22B . . 109.4 ?
    H22A C22 H22B . . 108.0 ?
    C22 C23 H23A . . 109.5 ?
    C22 C23 H23B . . 109.5 ?
    H23A C23 H23B . . 109.5 ?
    C22 C23 H23C . . 109.5 ?
    H23A C23 H23C . . 109.5 ?
    H23B C23 H23C . . 109.5 ?
    N4 C24 C25 . . 112.0(3) ?
    N4 C24 H24A . . 109.2 ?
    C25 C24 H24A . . 109.2 ?
    N4 C24 H24B . . 109.2 ?
    C25 C24 H24B . . 109.2 ?
    H24A C24 H24B . . 107.9 ?
    C24 C25 C26 . . 113.2(4) ?
    C24 C25 H25A . . 108.9 ?
    C26 C25 H25A . . 108.9 ?
    C24 C25 H25B . . 108.9 ?
    C26 C25 H25B . . 108.9 ?
    H25A C25 H25B . . 107.8 ?
    C25 C26 C27 . . 111.6(4) ?
    C25 C26 H26A . . 109.3 ?
    C27 C26 H26A . . 109.3 ?
    C25 C26 H26B . . 109.3 ?
    C27 C26 H26B . . 109.3 ?
    H26A C26 H26B . . 108.0 ?
    C26 C27 H27A . . 109.5 ?
    C26 C27 H27B . . 109.5 ?
    H27A C27 H27B . . 109.5 ?
    C26 C27 H27C . . 109.5 ?
    H27A C27 H27C . . 109.5 ?
    H27B C27 H27C . . 109.5 ?
    N6 C28 C29 . . 121.3(4) ?
    N6 C28 H28 . . 119.4 ?
    C29 C28 H28 . . 119.4 ?
    C30 C29 C28 . . 119.3(4) ?
    C30 C29 H29 . . 120.3 ?
    C28 C29 H29 . . 120.3 ?
    C29 C30 C31 . . 119.1(4) ?
    C29 C30 H30 . . 120.4 ?
    C31 C30 H30 . . 120.4 ?
    C30 C31 C32 . . 119.7(4) ?
    C30 C31 H31 . . 120.2 ?
    C32 C31 H31 . . 120.2 ?
    N6 C32 C31 . . 120.5(4) ?
    N6 C32 C33 . . 115.6(3) ?
    C31 C32 C33 . . 123.9(3) ?
    N7 C33 C34 . . 120.9(4) ?
    N7 C33 C32 . . 114.6(3) ?
    C34 C33 C32 . . 124.4(4) ?
    C35 C34 C33 . . 119.3(4) ?
    C35 C34 H34 . . 120.3 ?
    C33 C34 H34 . . 120.3 ?
    C34 C35 C36 . . 119.6(4) ?
    C34 C35 H35 . . 120.2 ?
    C36 C35 H35 . . 120.2 ?
    C35 C36 C37 . . 119.1(4) ?
    C35 C36 H36 . . 120.4 ?
    C37 C36 H36 . . 120.4 ?
    N7 C37 C36 . . 121.4(4) ?
    N7 C37 H37 . . 119.3 ?
    C36 C37 H37 . . 119.3 ?
    N3 Ir N1 . . 80.34(13) ?
    N3 Ir N5 . . 78.67(13) ?
    N1 Ir N5 . . 158.99(13) ?
    N3 Ir N6 . . 99.62(12) ?
    N1 Ir N6 . . 90.06(12) ?
    N5 Ir N6 . . 92.58(11) ?
    N3 Ir N7 . . 178.09(13) ?
    N1 Ir N7 . . 97.92(12) ?
    N5 Ir N7 . . 103.06(12) ?
    N6 Ir N7 . . 79.55(12) ?
    N3 Ir Cl1 . . 85.00(9) ?
    N1 Ir Cl1 . . 93.26(9) ?
    N5 Ir Cl1 . . 85.79(9) ?
    N6 Ir Cl1 . . 174.72(9) ?
    N7 Ir Cl1 . . 95.92(9) ?
    C7 N1 C1 . . 106.7(3) ?
    C7 N1 Ir . . 113.3(2) ?
    C1 N1 Ir . . 139.8(3) ?
    C7 N2 C6 . . 106.8(3) ?
    C7 N2 C20 . . 128.5(4) ?
    C6 N2 C20 . . 124.5(3) ?
    C12 N3 C8 . . 122.4(3) ?
    C12 N3 Ir . . 120.0(3) ?
    C8 N3 Ir . . 117.2(3) ?
    C13 N4 C14 . . 107.1(3) ?
    C13 N4 C24 . . 127.9(4) ?
    C14 N4 C24 . . 124.9(3) ?
    C13 N5 C19 . . 108.2(3) ?
    C13 N5 Ir . . 112.6(3) ?
    C19 N5 Ir . . 138.6(3) ?
    C28 N6 C32 . . 120.1(3) ?
    C28 N6 Ir . . 125.0(2) ?
    C32 N6 Ir . . 114.9(3) ?
    C37 N7 C33 . . 119.5(3) ?
    C37 N7 Ir . . 124.9(3) ?
    C33 N7 Ir . . 115.0(3) ?
    O3 S1 O2 . . 114.1(2) ?
    O3 S1 O1 . . 115.5(2) ?
    O2 S1 O1 . . 115.6(2) ?
    O3 S1 C38 . . 103.1(2) ?
    O2 S1 C38 . . 102.7(3) ?
    O1 S1 C38 . . 103.5(2) ?
    F2 C38 F1 . . 107.6(4) ?
    F2 C38 F3 . . 106.7(4) ?
    F1 C38 F3 . . 105.3(5) ?
    F2 C38 S1 . . 112.3(5) ?
    F1 C38 S1 . . 112.8(3) ?
    F3 C38 S1 . . 111.6(3) ?
    O6 S2 O4 . . 124.0(7) ?
    O6 S2 O5 . . 111.4(8) ?
    O4 S2 O5 . . 105.0(7) ?
    O6 S2 C39 . . 105.7(7) ?
    O4 S2 C39 . . 106.6(6) ?
    O5 S2 C39 . . 102.0(6) ?
    F5 C39 F4 . . 115.0(10) ?
    F5 C39 F6 . . 113.3(11) ?
    F4 C39 F6 . . 98.0(11) ?
    F5 C39 S2 . . 114.5(9) ?
    F4 C39 S2 . . 112.8(8) ?
    F6 C39 S2 . . 101.2(8) ?
    O6B S2B O4B . . 114.4(10) ?
    O6B S2B O5B . . 127.1(9) ?
    O4B S2B O5B . . 112.2(11) ?
    O6B S2B C39B . . 100.0(9) ?
    O4B S2B C39B . . 102.1(10) ?
    O5B S2B C39B . . 93.2(8) ?
    F5B C39B F4B . . 120.8(16) ?
    F5B C39B F6B . . 113.5(15) ?
    F4B C39B F6B . . 102.2(14) ?
    F5B C39B S2B . . 104.7(11) ?
    F4B C39B S2B . . 105.3(12) ?
    F6B C39B S2B . . 109.9(10) ?
loop_
    _geom_torsion_atom_site_label_1
    _geom_torsion_atom_site_label_2
    _geom_torsion_atom_site_label_3
    _geom_torsion_atom_site_label_4
    _geom_torsion_site_symmetry_1
    _geom_torsion_site_symmetry_2
    _geom_torsion_site_symmetry_3
    _geom_torsion_site_symmetry_4
    _geom_torsion
    _geom_torsion_publ_flag
    N1 C1 C2 C3 . . . . 179.6(4) ?
    C6 C1 C2 C3 . . . . -0.7(6) ?
    C1 C2 C3 C4 . . . . 0.9(6) ?
    C2 C3 C4 C5 . . . . -0.8(7) ?
    C3 C4 C5 C6 . . . . 0.4(7) ?
    C4 C5 C6 N2 . . . . 179.6(4) ?
    C4 C5 C6 C1 . . . . -0.2(6) ?
    C2 C1 C6 C5 . . . . 0.4(6) ?
    N1 C1 C6 C5 . . . . -179.9(4) ?
    C2 C1 C6 N2 . . . . -179.5(4) ?
    N1 C1 C6 N2 . . . . 0.3(4) ?
    N1 C7 C8 N3 . . . . -6.6(5) ?
    N2 C7 C8 N3 . . . . 174.4(4) ?
    N1 C7 C8 C9 . . . . 170.4(4) ?
    N2 C7 C8 C9 . . . . -8.6(7) ?
    N3 C8 C9 C10 . . . . -0.2(6) ?
    C7 C8 C9 C10 . . . . -177.0(4) ?
    C8 C9 C10 C11 . . . . -0.6(7) ?
    C9 C10 C11 C12 . . . . 1.5(7) ?
    C10 C11 C12 N3 . . . . -1.7(6) ?
    C10 C11 C12 C13 . . . . 175.7(4) ?
    N3 C12 C13 N5 . . . . -1.1(5) ?
    C11 C12 C13 N5 . . . . -178.7(4) ?
    N3 C12 C13 N4 . . . . 177.0(4) ?
    C11 C12 C13 N4 . . . . -0.7(7) ?
    N4 C14 C15 C16 . . . . -179.6(4) ?
    C19 C14 C15 C16 . . . . 0.2(6) ?
    C14 C15 C16 C17 . . . . -0.3(6) ?
    C15 C16 C17 C18 . . . . 0.3(6) ?
    C16 C17 C18 C19 . . . . -0.1(6) ?
    C17 C18 C19 N5 . . . . 179.2(4) ?
    C17 C18 C19 C14 . . . . 0.0(6) ?
    N4 C14 C19 C18 . . . . 179.8(3) ?
    C15 C14 C19 C18 . . . . 0.0(6) ?
    N4 C14 C19 N5 . . . . 0.4(4) ?
    C15 C14 C19 N5 . . . . -179.4(3) ?
    N2 C20 C21 C22 . . . . -57.6(5) ?
    C20 C21 C22 C23 . . . . -172.8(5) ?
    N4 C24 C25 C26 . . . . -69.9(5) ?
    C24 C25 C26 C27 . . . . -179.0(4) ?
    N6 C28 C29 C30 . . . . 0.2(6) ?
    C28 C29 C30 C31 . . . . -1.4(6) ?
    C29 C30 C31 C32 . . . . 0.9(6) ?
    C30 C31 C32 N6 . . . . 0.8(6) ?
    C30 C31 C32 C33 . . . . -176.6(4) ?
    N6 C32 C33 N7 . . . . 7.3(5) ?
    C31 C32 C33 N7 . . . . -175.2(4) ?
    N6 C32 C33 C34 . . . . -169.7(4) ?
    C31 C32 C33 C34 . . . . 7.8(7) ?
    N7 C33 C34 C35 . . . . -1.9(7) ?
    C32 C33 C34 C35 . . . . 174.9(5) ?
    C33 C34 C35 C36 . . . . 1.1(8) ?
    C34 C35 C36 C37 . . . . 0.7(8) ?
    C35 C36 C37 N7 . . . . -1.8(7) ?
    N2 C7 N1 C1 . . . . -0.3(4) ?
    C8 C7 N1 C1 . . . . -179.5(3) ?
    N2 C7 N1 Ir . . . . -175.6(2) ?
    C8 C7 N1 Ir . . . . 5.2(4) ?
    C2 C1 N1 C7 . . . . 179.7(4) ?
    C6 C1 N1 C7 . . . . 0.0(4) ?
    C2 C1 N1 Ir . . . . -6.9(7) ?
    C6 C1 N1 Ir . . . . 173.4(3) ?
    N1 C7 N2 C6 . . . . 0.5(4) ?
    C8 C7 N2 C6 . . . . 179.6(4) ?
    N1 C7 N2 C20 . . . . 175.1(4) ?
    C8 C7 N2 C20 . . . . -5.8(7) ?
    C5 C6 N2 C7 . . . . 179.7(4) ?
    C1 C6 N2 C7 . . . . -0.4(4) ?
    C5 C6 N2 C20 . . . . 4.8(7) ?
    C1 C6 N2 C20 . . . . -175.4(4) ?
    C21 C20 N2 C7 . . . . -72.8(5) ?
    C21 C20 N2 C6 . . . . 101.0(5) ?
    C11 C12 N3 C8 . . . . 0.9(6) ?
    C13 C12 N3 C8 . . . . -177.1(3) ?
    C11 C12 N3 Ir . . . . 173.3(3) ?
    C13 C12 N3 Ir . . . . -4.7(4) ?
    C9 C8 N3 C12 . . . . 0.1(6) ?
    C7 C8 N3 C12 . . . . 177.4(3) ?
    C9 C8 N3 Ir . . . . -172.5(3) ?
    C7 C8 N3 Ir . . . . 4.8(4) ?
    N5 C13 N4 C14 . . . . -0.2(4) ?
    C12 C13 N4 C14 . . . . -178.4(4) ?
    N5 C13 N4 C24 . . . . 175.7(3) ?
    C12 C13 N4 C24 . . . . -2.5(7) ?
    C15 C14 N4 C13 . . . . 179.7(4) ?
    C19 C14 N4 C13 . . . . -0.1(4) ?
    C15 C14 N4 C24 . . . . 3.6(7) ?
    C19 C14 N4 C24 . . . . -176.2(3) ?
    C25 C24 N4 C13 . . . . -79.1(5) ?
    C25 C24 N4 C14 . . . . 96.1(4) ?
    N4 C13 N5 C19 . . . . 0.5(4) ?
    C12 C13 N5 C19 . . . . 178.8(3) ?
    N4 C13 N5 Ir . . . . -172.5(2) ?
    C12 C13 N5 Ir . . . . 5.9(4) ?
    C18 C19 N5 C13 . . . . -179.8(4) ?
    C14 C19 N5 C13 . . . . -0.5(4) ?
    C18 C19 N5 Ir . . . . -9.7(7) ?
    C14 C19 N5 Ir . . . . 169.6(3) ?
    C29 C28 N6 C32 . . . . 1.5(5) ?
    C29 C28 N6 Ir . . . . -176.1(3) ?
    C31 C32 N6 C28 . . . . -2.0(5) ?
    C33 C32 N6 C28 . . . . 175.6(3) ?
    C31 C32 N6 Ir . . . . 175.8(3) ?
    C33 C32 N6 Ir . . . . -6.6(4) ?
    C36 C37 N7 C33 . . . . 1.0(6) ?
    C36 C37 N7 Ir . . . . -170.0(3) ?
    C34 C33 N7 C37 . . . . 0.8(6) ?
    C32 C33 N7 C37 . . . . -176.3(3) ?
    C34 C33 N7 Ir . . . . 172.7(3) ?
    C32 C33 N7 Ir . . . . -4.4(4) ?
    O3 S1 C38 F2 . . . . -179.1(3) ?
    O2 S1 C38 F2 . . . . -60.4(4) ?
    O1 S1 C38 F2 . . . . 60.2(4) ?
    O3 S1 C38 F1 . . . . -57.3(4) ?
    O2 S1 C38 F1 . . . . 61.5(4) ?
    O1 S1 C38 F1 . . . . -177.9(4) ?
    O3 S1 C38 F3 . . . . 61.1(4) ?
    O2 S1 C38 F3 . . . . 179.9(4) ?
    O1 S1 C38 F3 . . . . -59.5(4) ?
    O6 S2 C39 F5 . . . . 169.9(11) ?
    O4 S2 C39 F5 . . . . -56.5(12) ?
    O5 S2 C39 F5 . . . . 53.4(11) ?
    O6 S2 C39 F4 . . . . 35.9(13) ?
    O4 S2 C39 F4 . . . . 169.5(11) ?
    O5 S2 C39 F4 . . . . -80.7(12) ?
    O6 S2 C39 F6 . . . . -67.9(10) ?
    O4 S2 C39 F6 . . . . 65.7(10) ?
    O5 S2 C39 F6 . . . . 175.6(9) ?
    O6B S2B C39B F5B . . . . 172.2(13) ?
    O4B S2B C39B F5B . . . . 54.4(15) ?
    O5B S2B C39B F5B . . . . -59.1(14) ?
    O6B S2B C39B F4B . . . . -59.4(14) ?
    O4B S2B C39B F4B . . . . -177.2(14) ?
    O5B S2B C39B F4B . . . . 69.2(14) ?
    O6B S2B C39B F6B . . . . 50.0(15) ?
    O4B S2B C39B F6B . . . . -67.8(16) ?
    O5B S2B C39B F6B . . . . 178.7(15) ?
loop_
    _geom_hbond_atom_site_label_D
    _geom_hbond_atom_site_label_H
    _geom_hbond_atom_site_label_A
    _geom_hbond_site_symmetry_A
    _geom_hbond_distance_DH
    _geom_hbond_distance_HA
    _geom_hbond_distance_DA
    _geom_hbond_angle_DHA
    C5 H5 Cl1 2_655 0.95 2.74 3.422(4) 130
    C9 H9 O5 2_665 0.95 2.42 3.084(11) 126
    C9 H9 O5B 2_665 0.95 2.19 3.052(13) 151
    C20 H20B O6 2_665 0.99 2.48 3.259(13) 135
    C20 H20B O5B 2_665 0.99 2.52 3.406(13) 149
    C24 H24B O3 2_666 0.99 2.46 3.419(5) 163
    C25 H25A F2 1_665 0.99 2.56 3.287(5) 131
    C28 H28 O4 . 0.95 2.19 3.063(11) 152
    C28 H28 O4B . 0.95 2.34 3.196(18) 150
    C31 H31 O2 2_556 0.95 2.45 3.380(5) 165
    C34 H34 O2 2_556 0.95 2.35 3.298(5) 177
    C36 H36 O3 2_656 0.95 2.45 3.333(5) 155
    C37 H37 O1 2_656 0.95 2.49 3.302(5) 144
_shelx_hkl_file
;
  -2   0   0 29.8379 5.37795   1
  -2   0   0 21.9754 5.28222   1
   2   0   0 22.9417 5.41579   1
   2   0   0 26.2848 5.17728   1
  -3   0   0 103.609 8.80343   1
   3   0   0 96.6654 7.93677   1
   3   0   0 94.6666 7.94240   1
  -4   0   0 851.186 25.2415   1
  -4   0   0 883.757 26.9083   1
   4   0   0 832.695 25.6952   1
   4   0   0 843.254 25.7792   1
  -5   0   0 888.010 27.5431   1
  -5   0   0 896.977 29.4845   1
   5   0   0 885.240 28.1608   1
   5   0   0 897.430 28.7189   1
  -6   0   0 45.4077 9.46260   1
  -6   0   0 47.8113 10.0586   1
   6   0   0 45.3261 8.91237   1
   6   0   0 53.7836 9.91380   1
  -7   0   0 129.032 13.2594   1
  -7   0   0 123.193 17.5780   1
   7   0   0 123.377 13.0128   1
   7   0   0 118.768 16.7287   1
  -8   0   0 32.0239 9.64905   1
  -8   0   0 37.5961 13.2764   1
   8   0   0 38.4128 12.9929   1
   8   0   0 28.9362 9.80841   1
  -9   0   0 -9.6515 13.4737   1
  -9   0   0 -3.7335 8.57683   1
   9   0   0 -0.1535 8.69564   1
   9   0   0 -6.0283 13.7215   1
 -10   0   0 23.6935 17.1225   1
 -10   0   0 14.4858 10.7911   1
  10   0   0 13.1362 11.6244   1
  10   0   0 13.6710 15.6981   1
 -11   0   0 11.1277 18.3301   1
 -11   0   0 -2.5213 11.1780   1
  11   0   0 -6.4948 17.0037   1
  11   0   0 -3.4615 13.2783   1
 -12   0   0 0.42286 15.3312   1
  12   0   0 -16.505 23.1763   1
  12   0   0 5.82986 14.3133   1
 -13   0   0 14.9871 20.3156   1
  13   0   0 18.0246 18.9911   1
  14   0   0 24.5727 21.8628   1
  14  -1   0 62.2117 23.9740   1
  13  -1   0 145.652 32.4211   1
  13  -1   0 258.930 34.3730   1
 -13   1   0 221.653 33.9749   1
  12  -1   0 151.533 25.9107   1
  12  -1   0 106.407 23.9846   1
 -12   1   0 101.639 23.4401   1
 -12   1   0 148.694 34.5696   1
  11  -1   0 140.400 24.5568   1
  11  -1   0 126.559 22.3651   1
 -11   1   0 87.0050 20.9532   1
 -11   1   0 95.3762 20.8133   1
  10  -1   0 134.529 26.8943   1
  10  -1   0 142.553 20.2175   1
 -10   1   0 117.515 27.0901   1
 -10   1   0 125.825 18.8966   1
   9  -1   0 314.798 22.1166   1
   9  -1   0 290.784 25.6005   1
  -9   1   0 298.266 27.2888   1
  -9   1   0 304.081 21.5962   1
   8  -1   0 313.203 22.5574   1
   8  -1   0 310.015 20.1145   1
  -8   1   0 325.145 19.2631   1
  -8   1   0 295.825 23.7491   1
   7  -1   0 99.1332 12.6825   1
   7  -1   0 102.296 15.9823   1
  -7   1   0 107.969 11.6928   1
  -7   1   0 118.732 16.1498   1
   6  -1   0 148.762 11.7159   1
   6  -1   0 147.435 13.7159   1
  -6   1   0 147.155 15.6898   1
  -6   1   0 144.431 11.9402   1
   5  -1   0 420.434 17.5372   1
   5  -1   0 437.874 18.7530   1
  -5   1   0 418.924 16.9914   1
  -5   1   0 431.640 19.0056   1
   4  -1   0 54.1841 8.28873   1
   4  -1   0 52.5143 8.59172   1
  -4   1   0 54.1587 8.01168   1
  -4   1   0 55.9637 9.95303   1
   3  -1   0 60.1326 6.97383   1
   3  -1   0 64.4348 7.46426   1
  -3   1   0 67.0864 7.39794   1
  -3   1   0 63.8054 7.81819   1
   2  -1   0 -4.8558 3.31354   1
  -2   1   0 -7.2389 3.43122   1
  -2   1   0 -8.1764 3.18585   1
  -1   1   0 36.7196 2.74367   1
  -1  -1   0 188.279 6.64231   1
  -1  -1   0 191.130 6.74612   1
   1   1   0 192.300 6.65532   1
   1   1   0 192.103 6.63080   1
  -2  -1   0 96.5691 7.02190   1
   2   1   0 91.7913 6.51338   1
   2   1   0 94.0442 6.74668   1
  -3  -1   0 1237.88 33.0079   1
  -3  -1   0 1243.94 32.3464   1
   3   1   0 1237.20 32.7446   1
   3   1   0 1234.91 32.5659   1
  -4  -1   0 836.188 26.2820   1
   4   1   0 841.279 25.5620   1
   4   1   0 826.464 25.7700   1
  -5  -1   0 216.401 15.1434   1
  -5  -1   0 230.613 13.3077   1
   5   1   0 228.588 13.3763   1
   5   1   0 229.111 14.4707   1
  -6  -1   0 17.6441 6.54117   1
  -6  -1   0 11.1012 7.99270   1
   6   1   0 10.3451 5.71530   1
   6   1   0 12.3004 8.26892   1
  -7  -1   0 307.151 18.0747   1
  -7  -1   0 301.658 21.3349   1
   7   1   0 320.629 18.6719   1
   7   1   0 312.980 19.8803   1
  -8  -1   0 584.188 29.9732   1
  -8  -1   0 553.341 25.5386   1
   8   1   0 566.581 26.6068   1
   8   1   0 562.857 29.3846   1
  -9  -1   0 415.108 23.8071   1
  -9  -1   0 415.730 30.0810   1
   9   1   0 403.339 24.1289   1
   9   1   0 412.938 30.0283   1
 -10  -1   0 217.973 21.9397   1
 -10  -1   0 223.572 29.6757   1
  10   1   0 224.055 22.7710   1
  10   1   0 244.720 29.1088   1
 -11  -1   0 138.750 23.2010   1
 -11  -1   0 101.243 22.3284   1
  11   1   0 114.445 21.8361   1
  11   1   0 132.780 22.7903   1
 -12  -1   0 93.2458 20.7533   1
  12   1   0 108.373 27.6359   1
  12   1   0 181.816 27.6214   1
  13   1   0 231.672 34.1182   1
  14  -2   0 12.1504 21.3677   1
 -14   2   0 -2.4376 23.0624   1
  13  -2   0 3.85143 16.0762   1
  13  -2   0 -14.194 25.3429   1
 -13   2   0 -0.9782 16.8373   1
  12  -2   0 15.4522 14.7752   1
  12  -2   0 32.8712 18.9606   1
 -12   2   0 18.4168 14.2288   1
  11  -2   0 15.3149 12.4328   1
  11  -2   0 15.2906 15.9213   1
 -11   2   0 14.6457 18.7324   1
 -11   2   0 8.23621 11.9950   1
  10  -2   0 140.846 26.8443   1
  10  -2   0 156.538 20.0806   1
 -10   2   0 136.978 26.5221   1
 -10   2   0 154.663 19.0832   1
   9  -2   0 252.559 20.2495   1
   9  -2   0 260.217 22.7646   1
  -9   2   0 267.549 23.9770   1
  -9   2   0 268.808 19.9177   1
   8  -2   0 328.188 22.9818   1
   8  -2   0 318.574 19.7851   1
  -8   2   0 348.523 25.1633   1
  -8   2   0 339.461 19.1919   1
   7  -2   0 181.349 13.9963   1
   7  -2   0 193.038 17.7705   1
  -7   2   0 189.206 17.6536   1
  -7   2   0 196.809 14.8162   1
   6  -2   0 442.963 20.1163   1
   6  -2   0 428.618 19.3856   1
  -6   2   0 442.881 18.8989   1
  -6   2   0 452.062 21.8063   1
   5  -2   0 1279.42 36.8204   1
   5  -2   0 1267.24 36.7697   1
  -5   2   0 1266.41 37.6203   1
  -5   2   0 1293.23 36.4322   1
   4  -2   0 5159.79 125.410   1
   4  -2   0 5358.21 134.761   1
  -4   2   0 4754.60 118.267   1
  -4   2   0 5257.65 131.878   1
   3  -2   0 6978.79 174.173   1
   3  -2   0 7217.13 177.875   1
  -3   2   0 6988.67 171.790   1
  -3   2   0 7125.98 178.532   1
   2  -2   0 3789.78 101.320   1
   2  -2   0 4100.88 102.350   1
  -2   2   0 4037.97 101.130   1
  -2   2   0 4013.46 102.986   1
   1  -2   0 2712.86 68.8720   1
  -1   2   0 2689.54 68.3751   1
   0  -2   0 49.6922 3.11248   1
   0  -2   0 46.6010 2.93759   1
   0   2   0 47.8853 2.91465   1
   0   2   0 50.5624 3.19281   1
  -1  -2   0 10.5533 2.74580   1
  -1  -2   0 13.5590 2.79971   1
   1   2   0 14.5464 2.84578   1
   1   2   0 10.9924 2.62654   1
  -2  -2   0 895.978 23.9748   1
  -2  -2   0 907.820 23.8017   1
   2   2   0 900.010 23.7992   1
   2   2   0 887.510 23.6792   1
  -3  -2   0 189.624 10.7100   1
   3   2   0 197.576 10.3150   1
   3   2   0 186.070 9.77258   1
  -4  -2   0 9.86468 5.81023   1
  -4  -2   0 -0.1526 3.25601   1
   4   2   0 10.2718 4.89878   1
   4   2   0 10.8377 5.68517   1
  -5  -2   0 33.8290 8.43992   1
  -5  -2   0 37.0029 7.77880   1
   5   2   0 30.9323 6.70261   1
   5   2   0 34.0884 7.80702   1
  -6  -2   0 23.9038 7.95755   1
  -6  -2   0 15.6880 8.38478   1
   6   2   0 18.0493 7.25565   1
   6   2   0 17.4471 8.29560   1
  -7  -2   0 -4.6040 9.86625   1
  -7  -2   0 -0.0797 7.43008   1
   7   2   0 -2.1216 6.74118   1
   7   2   0 -6.9394 8.90402   1
  -8  -2   0 -3.0410 11.4278   1
  -8  -2   0 5.16369 8.65423   1
   8   2   0 7.36749 12.7510   1
   8   2   0 6.95038 8.59161   1
  -9  -2   0 21.0389 10.2418   1
  -9  -2   0 22.4636 13.8655   1
   9   2   0 17.2707 10.3567   1
   9   2   0 17.5028 13.2808   1
 -10  -2   0 -1.1779 12.2603   1
 -10  -2   0 18.5430 16.6300   1
  10   2   0 -0.7588 15.9846   1
  10   2   0 -0.5720 12.0349   1
 -11  -2   0 11.1627 14.4449   1
  11   2   0 18.7426 14.5941   1
  11   2   0 6.82601 21.1243   1
 -12  -2   0 32.0163 20.6236   1
  12   2   0 61.2455 18.6409   1
  13   2   0 44.6832 21.2643   1
  14  -3   0 34.8603 34.0972   1
  14  -3   0 113.889 24.7598   1
 -14   3   0 104.683 25.5983   1
  13  -3   0 117.265 25.1517   1
  13  -3   0 102.918 22.1257   1
 -13   3   0 115.169 25.2647   1
 -13   3   0 114.794 22.7068   1
  12  -3   0 47.1040 19.9391   1
  12  -3   0 68.8143 17.9621   1
 -12   3   0 54.9488 15.0112   1
 -12   3   0 57.1795 24.2768   1
  11  -3   0 103.265 20.6512   1
  11  -3   0 99.9862 18.8966   1
 -11   3   0 94.6506 20.7065   1
 -11   3   0 93.4675 21.7360   1
  10  -3   0 168.692 23.1079   1
  10  -3   0 158.747 18.5825   1
 -10   3   0 165.174 27.1604   1
 -10   3   0 145.712 19.3276   1
   9  -3   0 27.3621 10.3726   1
   9  -3   0 17.7999 12.3066   1
  -9   3   0 25.2803 13.9740   1
  -9   3   0 27.6143 10.4851   1
   8  -3   0 79.2199 15.8223   1
   8  -3   0 79.0146 13.8027   1
  -8   3   0 88.5940 19.3503   1
  -8   3   0 83.3617 12.3209   1
   7  -3   0 27.5891 9.73695   1
   7  -3   0 24.9163 7.60252   1
  -7   3   0 30.3645 7.90056   1
  -7   3   0 26.8878 10.7923   1
   6  -3   0 36.2125 8.68349   1
   6  -3   0 37.1174 9.26182   1
  -6   3   0 36.0441 8.66093   1
  -6   3   0 42.7558 10.3188   1
   5  -3   0 45.4047 11.0264   1
   5  -3   0 56.9346 8.71525   1
  -5   3   0 53.5743 9.16165   1
  -5   3   0 49.7483 11.7312   1
   4  -3   0 21.0281 6.02114   1
   4  -3   0 12.5602 4.99623   1
  -4   3   0 16.8218 4.85291   1
  -4   3   0 16.0500 6.40806   1
   3  -3   0 942.125 26.6578   1
   3  -3   0 972.398 26.4520   1
  -3   3   0 983.183 27.2440   1
  -3   3   0 958.017 26.1068   1
   2  -3   0 99.6168 6.33154   1
  -2   3   0 113.734 6.72130   1
  -2   3   0 109.524 7.34996   1
   1  -3   0 400.136 11.3936   1
  -1   3   0 393.639 11.5716   1
   0  -3   0 1540.43 37.9948   1
   0  -3   0 1517.73 37.9807   1
   0   3   0 1528.12 38.6299   1
   0   3   0 1493.23 37.9963   1
  -1  -3   0 362.725 11.1650   1
  -1  -3   0 388.247 11.5443   1
   1   3   0 366.151 11.3961   1
   1   3   0 359.824 11.1147   1
  -2  -3   0 228.157 9.87153   1
  -2  -3   0 220.358 9.78448   1
   2   3   0 223.443 9.47931   1
   2   3   0 212.159 9.62605   1
  -3  -3   0 511.273 17.9282   1
  -3  -3   0 533.271 17.8893   1
   3   3   0 524.715 17.5304   1
   3   3   0 540.142 17.8635   1
  -4  -3   0 277.390 14.6460   1
  -4  -3   0 285.385 14.1207   1
   4   3   0 272.101 14.3640   1
   4   3   0 278.149 13.4195   1
  -5  -3   0 512.567 22.0754   1
   5   3   0 522.159 21.6804   1
   5   3   0 529.097 20.5333   1
  -6  -3   0 625.377 26.4537   1
  -6  -3   0 587.246 24.4350   1
   6   3   0 655.994 26.3299   1
   6   3   0 626.262 24.5459   1
  -7  -3   0 272.919 22.3471   1
   7   3   0 274.652 21.8170   1
   7   3   0 277.368 18.4174   1
  -8  -3   0 251.697 24.3937   1
  -8  -3   0 270.301 21.3792   1
   8   3   0 278.225 20.3123   1
   8   3   0 260.949 24.8356   1
  -9  -3   0 281.529 23.5168   1
  -9  -3   0 261.774 28.3952   1
   9   3   0 261.831 22.8752   1
   9   3   0 273.307 27.0666   1
 -10  -3   0 332.198 26.5525   1
 -10  -3   0 333.662 33.6818   1
  10   3   0 336.232 32.4303   1
  10   3   0 334.830 26.8400   1
 -11  -3   0 189.591 28.9505   1
  11   3   0 166.953 41.8933   1
  11   3   0 206.253 26.1740   1
  12   3   0 46.4828 18.2864   1
  15  -4   0 25.6465 26.0550   1
 -15   4   0 -5.4230 25.2142   1
  14  -4   0 80.6935 23.4496   1
  14  -4   0 83.6638 26.7697   1
 -14   4   0 69.4750 24.7280   1
  13  -4   0 56.9320 22.1306   1
  13  -4   0 62.6865 18.0559   1
 -13   4   0 70.2336 19.1161   1
 -13   4   0 49.1758 24.8628   1
  12  -4   0 32.0883 15.2259   1
  12  -4   0 26.9572 16.4464   1
 -12   4   0 30.1050 14.2939   1
 -12   4   0 19.0085 22.8405   1
  11  -4   0 172.126 29.4699   1
  11  -4   0 144.275 21.9706   1
 -11   4   0 145.021 21.7525   1
 -11   4   0 144.989 31.2783   1
  10  -4   0 321.717 23.8024   1
  10  -4   0 247.364 25.8129   1
 -10   4   0 306.585 27.6758   1
 -10   4   0 287.603 21.4745   1
   9  -4   0 511.810 27.8702   1
   9  -4   0 519.263 27.0965   1
  -9   4   0 536.641 30.9271   1
  -9   4   0 537.563 26.4223   1
   8  -4   0 603.036 26.0701   1
   8  -4   0 628.833 28.8074   1
  -8   4   0 585.099 28.8368   1
  -8   4   0 617.853 26.3630   1
   7  -4   0 2191.63 60.1336   1
   7  -4   0 2149.63 59.8508   1
  -7   4   0 2161.92 59.3975   1
  -7   4   0 2169.28 61.2544   1
   6  -4   0 2968.16 76.0250   1
   6  -4   0 2997.12 75.5987   1
  -6   4   0 2998.41 77.2518   1
  -6   4   0 2992.29 75.5126   1
   5  -4   0 2110.14 54.9110   1
   5  -4   0 2113.52 55.2719   1
  -5   4   0 2112.10 54.6223   1
  -5   4   0 2126.86 56.0788   1
   4  -4   0 650.294 21.2230   1
  -4   4   0 632.220 20.5873   1
  -4   4   0 649.039 22.2338   1
  -3   4   0 264.390 12.2604   1
  -3   4   0 263.343 11.1648   1
   2  -4   0 222.852 9.58267   1
  -2   4   0 223.112 9.68380   1
  -2   4   0 225.031 9.02845   1
   1  -4   0 594.492 15.8503   1
  -1   4   0 593.939 16.1778   1
   0  -4   0 325.932 9.56288   1
   0  -4   0 307.105 9.25315   1
   0   4   0 308.630 9.39099   1
  -1  -4   0 642.833 17.4042   1
  -1  -4   0 609.297 16.9269   1
   1   4   0 639.175 17.2243   1
  -2  -4   0 73.3615 7.26756   1
  -2  -4   0 60.1823 7.22007   1
   2   4   0 63.1571 7.10083   1
   2   4   0 65.1683 6.26004   1
  -3  -4   0 558.864 18.9724   1
  -3  -4   0 554.920 18.7913   1
   3   4   0 551.396 18.7567   1
   3   4   0 552.065 18.4188   1
  -4  -4   0 0.36115 5.43993   1
  -4  -4   0 -0.6415 5.93471   1
   4   4   0 -1.1696 5.12501   1
   4   4   0 0.70528 4.71756   1
  -5  -4   0 120.972 13.4078   1
  -5  -4   0 109.959 13.9562   1
   5   4   0 111.930 11.2557   1
   5   4   0 107.441 13.8998   1
  -6  -4   0 -4.1503 8.54345   1
  -6  -4   0 0.67545 9.20280   1
   6   4   0 0.46290 8.71784   1
   6   4   0 -0.2418 6.08512   1
  -7  -4   0 114.610 19.7884   1
   7   4   0 120.478 15.1752   1
   7   4   0 124.022 19.5659   1
  -8  -4   0 100.614 21.9435   1
   8   4   0 89.8801 21.5197   1
   8   4   0 68.4999 16.3300   1
  -9  -4   0 64.7163 17.2434   1
  -9  -4   0 40.2743 16.1614   1
   9   4   0 54.9685 17.3091   1
   9   4   0 64.0604 13.8422   1
  10   4   0 48.2227 21.1517   1
  10   4   0 57.6071 16.2872   1
  11   4   0 135.171 25.9288   1
  12   4   0 155.184 29.7324   1
  15  -5   0 1.74271 25.7898   1
 -15   5   0 36.2799 29.9573   1
  14  -5   0 52.7190 24.0154   1
  14  -5   0 86.8443 21.8254   1
 -14   5   0 72.7304 24.2245   1
  13  -5   0 84.6502 19.8516   1
  13  -5   0 92.1645 22.1893   1
 -13   5   0 92.9026 21.8053   1
 -13   5   0 47.4438 23.2654   1
  12  -5   0 105.927 24.5116   1
  12  -5   0 87.4944 18.4951   1
 -12   5   0 105.780 20.5952   1
  11  -5   0 6.73712 11.9589   1
  11  -5   0 6.76819 16.4877   1
 -11   5   0 10.0638 11.8990   1
 -11   5   0 14.3346 18.3332   1
  10  -5   0 4.55531 10.0866   1
  10  -5   0 5.88988 12.9911   1
 -10   5   0 -0.8763 14.9181   1
 -10   5   0 5.53365 10.1807   1
   9  -5   0 5.37245 8.68990   1
   9  -5   0 6.56660 11.5457   1
  -9   5   0 11.4338 8.44117   1
  -9   5   0 3.58583 12.8403   1
   8  -5   0 41.1931 9.15622   1
   8  -5   0 60.6296 12.4693   1
  -8   5   0 57.4509 14.1016   1
  -8   5   0 64.5353 11.6304   1
   7  -5   0 17.3665 8.98584   1
   7  -5   0 17.2113 7.43434   1
  -7   5   0 18.4533 6.85768   1
  -7   5   0 14.6155 10.3341   1
   6  -5   0 93.2529 10.1226   1
   6  -5   0 101.378 12.9160   1
  -6   5   0 104.808 11.1737   1
  -6   5   0 103.774 14.9311   1
   5  -5   0 117.292 11.7894   1
   5  -5   0 113.254 10.7332   1
  -5   5   0 118.236 9.96320   1
  -5   5   0 122.425 13.3803   1
   4  -5   0 308.039 13.8823   1
  -4   5   0 311.135 15.0803   1
  -4   5   0 315.841 13.6792   1
   3  -5   0 310.229 13.0798   1
  -3   5   0 322.683 12.5005   1
  -3   5   0 315.003 13.4401   1
   2  -5   0 380.338 12.9573   1
  -2   5   0 382.535 13.2966   1
   1  -5   0 816.936 20.7302   1
   1  -5   0 838.501 21.1937   1
   0  -5   0 351.491 10.5380   1
   0  -5   0 336.810 10.1836   1
   0   5   0 326.533 10.4135   1
   0   5   0 339.903 10.9987   1
  -1  -5   0 669.551 18.5204   1
  -1  -5   0 707.360 18.9260   1
   1   5   0 706.018 19.3460   1
   1   5   0 682.073 18.9648   1
  -2  -5   0 1194.32 31.1504   1
  -2  -5   0 1195.05 30.9127   1
   2   5   0 1156.35 30.9384   1
  -3  -5   0 380.090 15.3399   1
  -3  -5   0 385.511 15.5054   1
   3   5   0 362.341 14.5228   1
   3   5   0 373.432 15.3119   1
  -4  -5   0 704.416 24.1946   1
  -4  -5   0 704.277 24.4137   1
   4   5   0 691.485 23.9877   1
   4   5   0 683.117 23.3219   1
  -5  -5   0 569.592 23.6586   1
  -5  -5   0 577.073 24.2262   1
   5   5   0 566.688 22.2651   1
   5   5   0 555.096 23.7160   1
  -6  -5   0 440.761 23.9505   1
  -6  -5   0 420.650 23.0523   1
   6   5   0 433.676 21.2404   1
   6   5   0 437.569 23.7133   1
  -7  -5   0 240.294 23.4699   1
  -7  -5   0 218.692 22.4731   1
   7   5   0 241.836 23.4580   1
   7   5   0 234.510 18.2198   1
  -8  -5   0 251.969 26.8658   1
  -8  -5   0 263.358 28.5305   1
   8   5   0 266.206 21.0933   1
   8   5   0 245.107 26.6949   1
  -9  -5   0 195.731 31.4689   1
  -9  -5   0 212.366 35.4487   1
   9   5   0 212.894 21.8915   1
   9   5   0 211.648 30.5553   1
 -10  -5   0 6.31568 22.4323   1
  10   5   0 39.4295 14.3725   1
  10   5   0 14.6858 24.7144   1
  11   5   0 -9.8632 14.4547   1
  15  -6   0 124.541 30.6030   1
 -15   6   0 111.338 31.7724   1
  14  -6   0 223.537 33.8620   1
  14  -6   0 319.571 41.7012   1
 -14   6   0 374.320 45.8447   1
 -14   6   0 219.487 35.5173   1
  13  -6   0 120.691 30.3303   1
  13  -6   0 129.891 26.0671   1
 -13   6   0 110.541 22.6541   1
 -13   6   0 162.137 34.2990   1
  12  -6   0 148.974 23.9048   1
  12  -6   0 174.756 31.6439   1
 -12   6   0 169.625 24.0961   1
 -12   6   0 174.422 33.3382   1
  11  -6   0 660.044 34.2461   1
  11  -6   0 657.666 38.1995   1
 -11   6   0 603.908 41.0487   1
 -11   6   0 638.540 33.4324   1
  10  -6   0 1496.41 51.4598   1
  10  -6   0 1546.99 53.0621   1
 -10   6   0 1509.82 50.6397   1
 -10   6   0 1587.51 56.6022   1
   9  -6   0 1281.02 44.7571   1
   9  -6   0 1304.79 44.4683   1
  -9   6   0 1313.07 43.5685   1
  -9   6   0 1278.45 47.0809   1
   8  -6   0 259.299 17.4401   1
   8  -6   0 268.539 21.0443   1
  -8   6   0 276.685 23.5597   1
  -8   6   0 273.380 17.6653   1
   7  -6   0 416.991 20.9144   1
   7  -6   0 442.595 22.3800   1
  -7   6   0 457.589 24.8528   1
  -7   6   0 444.663 20.7087   1
   6  -6   0 136.594 14.1241   1
   6  -6   0 137.454 12.4452   1
  -6   6   0 136.066 11.2811   1
  -6   6   0 146.301 15.9784   1
   5  -6   0 158.290 13.6449   1
  -5   6   0 174.583 11.6854   1
  -5   6   0 170.984 14.5159   1
   4  -6   0 161.544 11.0597   1
  -4   6   0 150.260 12.4372   1
  -4   6   0 165.108 10.3445   1
   3  -6   0 357.568 14.1230   1
  -3   6   0 366.092 13.6104   1
  -3   6   0 364.471 14.9157   1
   2  -6   0 125.579 7.91679   1
   1  -6   0 56.1910 5.54538   1
   1  -6   0 56.8696 5.18567   1
  -1   6   0 55.3423 5.58094   1
   0  -6   0 17.2237 4.42568   1
   0  -6   0 20.5547 4.77136   1
   0   6   0 19.9845 3.53739   1
  -1  -6   0 10.7597 3.39273   1
  -1  -6   0 13.4079 3.81250   1
   1   6   0 11.1509 3.37919   1
   1   6   0 9.43189 3.15874   1
  -2  -6   0 154.017 9.41299   1
  -2  -6   0 154.580 9.72159   1
   2   6   0 158.925 9.15532   1
   2   6   0 147.902 8.61680   1
  -3  -6   0 51.8809 9.81931   1
  -3  -6   0 54.2363 9.72834   1
   3   6   0 50.2353 8.96246   1
   3   6   0 50.7089 7.60485   1
  -4  -6   0 55.0547 12.1496   1
  -4  -6   0 53.4710 12.0225   1
   4   6   0 49.3940 9.42642   1
   4   6   0 50.7625 8.96560   1
  -5  -6   0 77.5268 15.2800   1
  -5  -6   0 63.9034 15.2529   1
   5   6   0 71.7185 10.8080   1
   5   6   0 73.0238 15.0393   1
  -6  -6   0 240.568 20.8591   1
  -6  -6   0 246.091 21.4410   1
   6   6   0 245.379 21.2898   1
   6   6   0 223.244 16.8839   1
  -7  -6   0 121.501 22.8211   1
  -7  -6   0 117.845 22.0476   1
   7   6   0 135.124 21.9527   1
   7   6   0 125.154 15.5995   1
  -8  -6   0 183.978 28.8093   1
  -8  -6   0 160.691 26.8554   1
   8   6   0 173.058 19.3782   1
   8   6   0 181.692 26.2554   1
  -9  -6   0 185.752 34.4454   1
   9   6   0 191.470 22.5902   1
   9   6   0 145.437 31.9707   1
  10   6   0 130.366 24.1346   1
  11   6   0 57.3391 19.5268   1
  15  -7   0 28.0495 28.4172   1
 -15   7   0 -14.178 24.7103   1
  14  -7   0 -12.235 20.9438   1
 -14   7   0 -3.3948 18.7950   1
 -14   7   0 8.37321 27.2627   1
  13  -7   0 5.36242 16.9191   1
  13  -7   0 29.8015 19.3308   1
 -13   7   0 30.2623 21.7973   1
 -13   7   0 17.9765 16.1391   1
  12  -7   0 24.2080 17.3375   1
  12  -7   0 24.0136 13.5617   1
 -12   7   0 50.0494 20.3556   1
 -12   7   0 24.4655 16.0994   1
  11  -7   0 -1.5702 15.5322   1
  11  -7   0 0.99271 10.9235   1
 -11   7   0 5.39397 17.9404   1
 -11   7   0 -6.3184 11.1725   1
  10  -7   0 41.5303 12.4026   1
  10  -7   0 62.4072 15.5901   1
 -10   7   0 56.3921 12.9008   1
 -10   7   0 43.2285 17.7181   1
   9  -7   0 7.99604 8.82554   1
   9  -7   0 7.73756 10.6195   1
  -9   7   0 7.20020 13.4514   1
  -9   7   0 9.72958 9.30757   1
   8  -7   0 5.43440 7.73626   1
  -8   7   0 7.62758 8.07530   1
  -8   7   0 -0.1785 10.3570   1
   7  -7   0 352.664 19.2633   1
  -7   7   0 346.700 18.2046   1
  -7   7   0 345.634 22.6598   1
   6  -7   0 372.183 27.6414   1
  -6   7   0 417.316 18.7798   1
  -6   7   0 446.396 21.7545   1
  -5   7   0 470.902 18.7019   1
  -5   7   0 474.818 21.4101   1
   4  -7   0 162.782 11.4983   1
  -4   7   0 163.934 12.4672   1
  -4   7   0 161.700 10.3150   1
   3  -7   0 318.912 13.5442   1
  -3   7   0 307.564 12.5566   1
  -3   7   0 320.555 13.7642   1
   2  -7   0 886.457 24.0265   1
   2  -7   0 875.585 23.4075   1
  -2   7   0 891.972 24.7577   1
   1  -7   0 760.189 19.7807   1
   1  -7   0 791.559 20.2076   1
  -1   7   0 739.926 21.1187   1
   0  -7   0 1404.17 32.9708   1
   0  -7   0 1345.12 32.5400   1
   0   7   0 1372.57 34.4658   1
  -1  -7   0 748.489 20.1343   1
  -1  -7   0 750.681 19.8687   1
   1   7   0 707.405 20.6637   1
   1   7   0 746.357 21.2015   1
  -2  -7   0 124.699 9.54745   1
  -2  -7   0 127.349 9.12484   1
   2   7   0 137.497 8.69066   1
   2   7   0 121.339 8.53443   1
  -3  -7   0 296.262 15.0360   1
  -3  -7   0 302.036 14.5141   1
   3   7   0 281.148 13.4358   1
   3   7   0 288.995 13.6007   1
  -4  -7   0 565.918 22.4671   1
  -4  -7   0 557.909 22.1847   1
   4   7   0 580.494 21.4250   1
   4   7   0 552.702 21.2317   1
  -5  -7   0 385.751 21.6215   1
  -5  -7   0 373.463 21.6630   1
   5   7   0 360.563 18.1383   1
  -6  -7   0 35.9759 11.8423   1
  -6  -7   0 27.6617 12.3539   1
   6   7   0 25.5842 8.71038   1
   6   7   0 23.1024 10.8857   1
  -7  -7   0 3.97989 13.8287   1
  -7  -7   0 1.53270 13.5303   1
   7   7   0 -5.5349 11.4676   1
   7   7   0 0.49002 8.43920   1
  -8  -7   0 20.7270 19.0987   1
   8   7   0 24.9246 17.1251   1
   8   7   0 16.8238 11.0959   1
  -9  -7   0 27.7195 28.0657   1
   9   7   0 13.6234 26.8098   1
   9   7   0 6.22827 12.0921   1
  10   7   0 -1.6462 15.2178   1
  15  -8   0 229.131 42.8420   1
 -15   8   0 162.379 38.1700   1
  14  -8   0 259.168 38.2144   1
 -14   8   0 276.949 49.5693   1
 -14   8   0 214.327 33.7859   1
  13  -8   0 461.941 35.7034   1
 -13   8   0 478.053 42.2383   1
 -13   8   0 444.859 34.2811   1
  12  -8   0 480.242 32.7070   1
 -12   8   0 492.918 40.1372   1
 -12   8   0 464.417 32.8719   1
  11  -8   0 186.245 22.7315   1
 -11   8   0 171.541 22.5338   1
 -11   8   0 176.314 31.4595   1
  10  -8   0 132.052 18.9875   1
 -10   8   0 144.795 17.6666   1
 -10   8   0 131.276 27.3601   1
   9  -8   0 72.7061 15.6094   1
  -9   8   0 88.9137 18.0552   1
  -9   8   0 88.1906 15.8138   1
   8  -8   0 383.536 21.6647   1
  -8   8   0 376.440 26.5536   1
  -8   8   0 378.682 21.3395   1
   7  -8   0 169.381 15.8733   1
  -7   8   0 172.850 19.7298   1
  -7   8   0 183.849 14.8107   1
   6  -8   0 4.47365 5.98591   1
  -6   8   0 10.4848 6.03825   1
  -6   8   0 12.8653 8.70245   1
   5  -8   0 63.0880 11.6032   1
  -5   8   0 56.4288 9.25445   1
  -5   8   0 62.9608 12.4470   1
   4  -8   0 11.4385 5.76479   1
  -4   8   0 10.4347 4.88952   1
  -4   8   0 12.0756 6.25959   1
   3  -8   0 0.21614 4.49924   1
  -3   8   0 -1.9547 3.17894   1
  -3   8   0 1.52832 5.00467   1
   2  -8   0 124.018 7.53076   1
   2  -8   0 129.224 8.53383   1
  -2   8   0 126.843 8.31095   1
   1  -8   0 30.5253 5.54737   1
   1  -8   0 25.0501 4.94632   1
  -1   8   0 28.3657 5.33881   1
   0  -8   0 52.1123 5.05581   1
   0  -8   0 51.0915 4.68096   1
   0   8   0 51.7315 5.64541   1
  -1  -8   0 47.7619 6.27060   1
  -1  -8   0 43.6986 5.84011   1
   1   8   0 40.4764 6.07886   1
   1   8   0 49.1487 6.07535   1
  -2  -8   0 134.559 9.24970   1
  -2  -8   0 136.661 9.63027   1
   2   8   0 143.011 9.40341   1
   2   8   0 145.221 9.14767   1
  -3  -8   0 137.979 11.6244   1
  -3  -8   0 123.830 12.1143   1
   3   8   0 127.074 9.50312   1
   3   8   0 116.000 10.1662   1
  -4  -8   0 185.346 15.2242   1
  -4  -8   0 203.147 16.0656   1
   4   8   0 169.371 12.1259   1
   4   8   0 178.060 12.4069   1
  -5  -8   0 225.957 19.5246   1
  -5  -8   0 239.489 19.2846   1
   5   8   0 250.726 15.2677   1
   5   8   0 227.448 16.1615   1
  -6  -8   0 95.4410 20.3044   1
  -6  -8   0 102.190 20.7792   1
   6   8   0 94.4812 13.1511   1
   6   8   0 100.722 14.2638   1
  -7  -8   0 118.389 24.7047   1
  -7  -8   0 146.392 27.5593   1
   7   8   0 155.577 22.4730   1
   7   8   0 136.397 16.9307   1
  -8  -8   0 291.770 36.0035   1
   8   8   0 281.267 22.0778   1
   9   8   0 246.127 24.9307   1
  15  -9   0 36.2512 28.4770   1
 -15   9   0 -6.5060 22.9600   1
  14  -9   0 -0.2389 22.5954   1
 -14   9   0 8.72282 20.1716   1
 -14   9   0 -25.398 33.8299   1
  13  -9   0 56.9779 19.8156   1
 -13   9   0 23.5207 16.3018   1
 -13   9   0 6.50058 25.3063   1
  12  -9   0 -8.8765 13.1234   1
 -12   9   0 9.35009 19.8365   1
 -12   9   0 -1.5523 13.5996   1
  11  -9   0 92.6711 20.5540   1
 -11   9   0 110.730 21.4380   1
 -11   9   0 99.2156 23.0031   1
  10  -9   0 300.879 23.8497   1
 -10   9   0 297.513 22.8952   1
 -10   9   0 305.217 31.3043   1
   9  -9   0 147.168 17.4241   1
  -9   9   0 164.426 18.1642   1
  -9   9   0 151.255 26.6122   1
   8  -9   0 142.811 16.2210   1
  -8   9   0 147.814 22.5648   1
  -8   9   0 139.459 15.9158   1
   7  -9   0 355.716 21.6122   1
  -7   9   0 342.760 19.2018   1
  -7   9   0 351.492 23.5977   1
   6  -9   0 402.442 21.4707   1
  -6   9   0 423.982 19.4550   1
  -6   9   0 417.430 23.0548   1
   5  -9   0 799.116 27.7064   1
  -5   9   0 801.976 26.7019   1
  -5   9   0 808.029 28.6170   1
   4  -9   0 813.531 25.7191   1
  -4   9   0 765.212 24.8156   1
   3  -9   0 531.133 18.2417   1
   3  -9   0 524.697 17.2050   1
  -3   9   0 525.425 18.5714   1
  -3   9   0 525.612 17.9212   1
   2  -9   0 307.196 11.6786   1
   2  -9   0 310.094 11.0952   1
  -2   9   0 299.277 12.2877   1
   1  -9   0 433.481 11.5039   1
  -1   9   0 429.319 14.8221   1
   0   9   0 1045.53 28.3138   1
   1   9   0 670.575 20.5432   1
  -2  -9   0 36.0096 6.98435   1
  -2  -9   0 56.1402 7.78732   1
   2   9   0 62.2260 7.70885   1
   2   9   0 52.6292 7.63308   1
  -3  -9   0 18.2937 6.19209   1
  -3  -9   0 17.1926 6.42645   1
   3   9   0 33.4709 8.33681   1
   3   9   0 19.7193 5.58733   1
  -4  -9   0 65.4205 13.2320   1
  -4  -9   0 62.5634 13.0542   1
   4   9   0 55.2087 10.4362   1
   4   9   0 75.9596 9.66234   1
  -5  -9   0 42.4158 11.3413   1
  -5  -9   0 41.2273 10.2078   1
   5   9   0 45.3448 8.77770   1
   5   9   0 60.4869 10.3765   1
  -6  -9   0 -1.3333 11.5660   1
  -6  -9   0 3.65766 13.0200   1
   6   9   0 -1.2198 6.30466   1
   6   9   0 -2.8637 7.50595   1
  -7  -9   0 -11.411 16.3557   1
   7   9   0 10.5150 7.07656   1
   7   9   0 -3.9645 8.40369   1
   8   9   0 8.54107 11.2773   1
   9   9   0 1.79504 12.9634   1
 -15  10   0 74.4809 25.7450   1
  14 -10   0 120.617 27.1276   1
 -14  10   0 113.948 24.9423   1
  13 -10   0 184.086 31.4914   1
 -13  10   0 157.202 27.0025   1
 -13  10   0 104.067 30.4152   1
  12 -10   0 71.0387 17.1022   1
 -12  10   0 72.2262 18.1537   1
 -12  10   0 88.5608 24.9552   1
  11 -10   0 30.4662 13.5333   1
 -11  10   0 27.8420 12.5498   1
 -11  10   0 17.9467 18.3884   1
  10 -10   0 120.593 18.9912   1
 -10  10   0 119.173 28.0772   1
 -10  10   0 103.935 18.8122   1
   9 -10   0 112.790 17.1605   1
  -9  10   0 106.243 25.2267   1
  -9  10   0 96.7974 17.3917   1
  -8  10   0 104.677 15.2335   1
  -8  10   0 117.142 22.8036   1
   7 -10   0 77.9056 13.5445   1
  -7  10   0 79.7749 14.2270   1
  -7  10   0 77.6433 13.2958   1
   6 -10   0 29.2303 9.84472   1
  -6  10   0 31.4355 7.76210   1
  -6  10   0 24.2855 10.2794   1
   5 -10   0 0.72741 7.67228   1
  -5  10   0 2.93856 5.55135   1
  -5  10   0 0.03923 7.09638   1
   4 -10   0 24.3764 7.23379   1
  -4  10   0 16.6634 5.76997   1
  -4  10   0 19.2273 5.44157   1
   3 -10   0 27.4734 5.43829   1
   3 -10   0 29.2677 6.06145   1
  -3  10   0 28.6580 5.48730   1
  -3  10   0 32.4385 5.81054   1
   2 -10   0 100.995 6.83884   1
   2 -10   0 115.219 7.42048   1
  -2  10   0 107.729 8.10753   1
  -1  10   0 193.937 9.89037   1
   0  10   0 230.751 10.6778   1
   1  10   0 344.511 13.6713   1
   2  10   0 116.414 9.36056   1
   2  10   0 99.4367 9.16820   1
  -3 -10   0 257.467 10.1084   1
   3  10   0 272.577 13.6420   1
   3  10   0 245.585 13.8412   1
  -4 -10   0 381.860 16.4337   1
  -4 -10   0 388.239 16.8979   1
   4  10   0 366.534 18.1488   1
   4  10   0 400.523 17.9601   1
  -5 -10   0 254.350 18.7920   1
  -5 -10   0 244.734 18.3653   1
   5  10   0 288.189 15.8813   1
   5  10   0 228.377 16.8180   1
  -6 -10   0 89.4691 19.4141   1
  -6 -10   0 86.0594 21.2289   1
   6  10   0 81.5229 15.4374   1
   6  10   0 135.390 13.3592   1
   7  10   0 108.279 18.0950   1
   8  10   0 141.335 22.3840   1
  14 -11   0 73.9458 28.1406   1
 -14  11   0 55.0227 21.5324   1
  13 -11   0 68.0777 21.6831   1
 -13  11   0 76.3347 20.7237   1
 -13  11   0 64.8214 30.9042   1
  12 -11   0 109.521 24.9100   1
 -12  11   0 80.3398 27.9153   1
 -12  11   0 118.751 23.6740   1
  11 -11   0 95.9653 21.0148   1
 -11  11   0 81.3327 20.5052   1
 -11  11   0 83.3957 20.0322   1
  10 -11   0 286.027 23.7013   1
 -10  11   0 276.576 31.5112   1
 -10  11   0 282.989 23.7323   1
  -9  11   0 433.573 31.7759   1
  -9  11   0 441.537 26.4196   1
   8 -11   0 498.341 28.3404   1
  -8  11   0 505.908 25.6043   1
  -8  11   0 539.000 31.1115   1
   7 -11   0 296.642 22.8712   1
  -7  11   0 301.096 18.9269   1
  -7  11   0 284.913 23.8024   1
   6 -11   0 398.427 22.4216   1
  -6  11   0 384.050 23.0604   1
  -6  11   0 399.983 19.6029   1
   5 -11   0 676.578 25.1985   1
  -5  11   0 648.816 24.0062   1
  -5  11   0 625.428 24.9195   1
   4 -11   0 330.642 14.7112   1
   4 -11   0 328.365 16.3120   1
  -4  11   0 332.831 15.6957   1
  -4  11   0 324.654 15.2237   1
   3 -11   0 256.368 11.1731   1
   3 -11   0 255.040 12.1265   1
  -3  11   0 253.495 12.5109   1
  -3  11   0 233.325 12.1751   1
  -2  11   0 299.820 12.9857   1
  -1  11   0 292.200 12.2828   1
   0  11   0 25.4612 6.30337   1
   1  11   0 6.89243 3.90166   1
   2  11   0 -5.0527 3.84559   1
   3  11   0 12.8613 5.18410   1
   3  11   0 8.38536 5.68639   1
   4  11   0 4.24043 6.28307   1
   5  11   0 6.88444 6.68121   1
  -6 -11   0 15.8641 7.94796   1
   6  11   0 6.42946 8.81560   1
   7  11   0 33.5234 11.2499   1
 -14  12   0 55.1491 22.4528   1
  13 -12   0 50.3405 21.6653   1
 -13  12   0 58.7147 18.4876   1
  12 -12   0 38.1460 16.1404   1
 -12  12   0 18.4310 26.9368   1
 -12  12   0 28.9427 16.2466   1
  11 -12   0 20.6648 14.2241   1
 -11  12   0 -3.9610 11.4985   1
 -11  12   0 -21.611 21.3844   1
  10 -12   0 -1.4937 13.1322   1
 -10  12   0 0.95480 10.2016   1
 -10  12   0 2.30860 18.1109   1
   9 -12   0 5.13142 13.2136   1
  -9  12   0 10.7508 14.8207   1
  -9  12   0 12.4681 10.6176   1
   8 -12   0 51.1594 14.4087   1
  -8  12   0 58.0640 15.1145   1
  -8  12   0 33.0081 10.0246   1
   7 -12   0 21.8720 11.4231   1
  -7  12   0 17.6266 12.1962   1
  -7  12   0 20.5954 8.96010   1
   6 -12   0 29.9524 10.5613   1
  -6  12   0 30.8953 8.68252   1
   5 -12   0 213.227 16.4848   1
  -5  12   0 203.463 14.4496   1
  -5  12   0 184.863 13.5734   1
   4 -12   0 157.242 12.6097   1
   4 -12   0 144.697 11.0475   1
  -4  12   0 146.001 11.1359   1
  -4  12   0 147.908 12.0325   1
  -3  12   0 61.1206 9.51123   1
  -3  12   0 57.9021 8.58617   1
  -2  12   0 60.4536 7.78673   1
  -1  12   0 530.936 17.7797   1
   0  12   0 299.118 12.6593   1
   1  12   0 198.620 10.8026   1
   2  12   0 174.027 11.0949   1
   3  12   0 265.332 13.4148   1
   4  12   0 167.963 14.3652   1
   4  12   0 249.902 14.4874   1
   5  12   0 67.9858 14.5105   1
   5  12   0 138.028 13.5318   1
   6  12   0 85.1285 17.5360   1
 -14  13   0 98.2988 22.3077   1
 -13  13   0 113.219 22.9512   1
  12 -13   0 141.654 31.3420   1
 -12  13   0 100.531 20.2985   1
 -12  13   0 92.7343 51.3090   1
  11 -13   0 228.510 30.8874   1
 -11  13   0 200.654 24.1082   1
 -11  13   0 217.924 40.8091   1
  10 -13   0 153.675 30.7217   1
 -10  13   0 423.988 36.0172   1
 -10  13   0 424.628 27.0655   1
   9 -13   0 409.929 32.4205   1
  -9  13   0 410.509 33.9638   1
  -9  13   0 400.284 25.8798   1
   8 -13   0 56.1898 15.6600   1
  -8  13   0 52.8936 12.4219   1
  -8  13   0 64.5718 16.5797   1
   7 -13   0 127.393 21.6304   1
  -7  13   0 124.888 16.1879   1
  -7  13   0 121.463 21.9518   1
   6 -13   0 464.062 24.2210   1
  -6  13   0 476.576 22.9216   1
  -6  13   0 451.217 21.1826   1
   5 -13   0 203.306 13.9200   1
   5 -13   0 206.375 15.7145   1
  -5  13   0 204.689 13.5447   1
  -5  13   0 164.294 14.6487   1
   4 -13   0 20.3406 5.77554   1
   4 -13   0 20.7691 5.07849   1
  -4  13   0 27.7384 7.59325   1
  -4  13   0 33.0637 7.90951   1
  -3  13   0 13.3428 5.36511   1
  -3  13   0 15.3793 5.96669   1
  -2  13   0 49.2338 8.47666   1
  -2  13   0 69.2210 7.65618   1
  -1  13   0 3.27116 3.45895   1
   1  13   0 18.8709 4.51001   1
   2  13   0 11.3004 4.60818   1
   3  13   0 110.124 10.3207   1
   4  13   0 184.657 13.7005   1
 -13  14   0 -15.904 18.2034   1
  11 -14   0 -5.1057 22.7393   1
 -11  14   0 8.74991 13.6057   1
 -11  14   0 -0.2586 30.1937   1
  10 -14   0 34.8577 21.5167   1
 -10  14   0 13.5291 20.9313   1
 -10  14   0 32.2567 12.3473   1
   9 -14   0 40.8243 19.5347   1
  -9  14   0 51.6769 13.4731   1
  -9  14   0 41.0362 17.5892   1
   8 -14   0 6.04940 14.6202   1
  -8  14   0 5.07019 9.14849   1
  -8  14   0 -4.6561 11.2082   1
   7 -14   0 18.0404 13.3375   1
  -7  14   0 26.4858 10.1686   1
   6 -14   0 298.034 17.6417   1
   6 -14   0 340.423 21.1450   1
  -6  14   0 352.169 17.3902   1
  -6  14   0 355.339 20.0390   1
   5 -14   0 264.768 15.0063   1
   5 -14   0 247.006 13.6061   1
  -5  14   0 268.511 14.4022   1
  -5  14   0 256.748 16.7307   1
  -4  14   0 69.7670 11.4017   1
  -4  14   0 86.7475 9.73364   1
  -3  14   0 137.529 10.6976   1
  -3  14   0 126.522 12.2111   1
  -2  14   0 475.533 16.8832   1
  -2  14   0 465.547 17.8326   1
  -1  14   0 376.225 14.0550   1
   0  14   0 151.868 8.25950   1
   1  14   0 150.381 8.48811   1
   2  14   0 161.255 9.95838   1
   3  14   0 149.270 12.0834   1
 -13  15   0 67.8060 28.6978   1
 -12  15   0 122.071 28.1395   1
 -11  15   0 104.602 23.2510   1
  10 -15   0 97.2954 37.7635   1
 -10  15   0 159.933 22.4212   1
 -10  15   0 77.9522 30.9028   1
   9 -15   0 211.040 35.0843   1
  -9  15   0 229.690 22.7645   1
  -9  15   0 166.444 31.6248   1
   8 -15   0 82.8867 18.7159   1
  -8  15   0 67.1827 13.6553   1
  -8  15   0 152.238 14.3575   1
   7 -15   0 33.6448 13.6153   1
   7 -15   0 22.7553 9.68377   1
  -7  15   0 30.2737 9.67897   1
  -7  15   0 57.9404 11.3428   1
   6 -15   0 1.50755 9.36195   1
   6 -15   0 0.40445 7.47482   1
  -6  15   0 -5.3578 7.24080   1
  -5  15   0 -7.9379 7.25975   1
  -4  15   0 37.9304 8.20473   1
  -4  15   0 86.4045 9.12184   1
  -3  15   0 13.1269 4.57299   1
  -3  15   0 -4.6381 5.36050   1
  -2  15   0 11.8305 4.36574   1
  -2  15   0 19.7544 5.64400   1
  -1  15   0 51.2052 6.16957   1
  -1  15   0 32.3372 5.67365   1
   0  15   0 58.8815 6.07385   1
   2  15   0 103.027 8.61369   1
 -11  16   0 62.6074 17.5689   1
 -10  16   0 94.4828 23.1180   1
  -9  16   0 73.3846 15.0397   1
   8 -16   0 120.884 27.6627   1
  -8  16   0 168.243 14.1684   1
  -8  16   0 100.500 18.9281   1
   7 -16   0 200.079 21.3506   1
  -7  16   0 234.409 14.7089   1
  -7  16   0 186.736 19.6761   1
  -6  16   0 284.613 20.2267   1
  -6  16   0 356.839 17.0393   1
  -5  16   0 140.760 16.0400   1
  -5  16   0 261.923 13.8731   1
  -4  16   0 160.639 13.8128   1
  -4  16   0 229.777 12.2171   1
  -3  16   0 145.274 11.8874   1
  -3  16   0 194.075 10.1526   1
  -2  16   0 149.272 7.98783   1
  -2  16   0 127.339 8.76661   1
 -10  17   0 -4.1648 13.9584   1
  -9  17   0 -6.7528 11.2414   1
  -8  17   0 2.39945 11.0149   1
  -7  17   0 3.60383 10.5015   1
  -6  17   0 2.12469 9.32304   1
  -5  17   0 2.07158 8.03789   1
  -4  17   0 6.03486 7.33643   1
  -3  17   0 68.7979 8.00521   1
  -3  17   0 59.6129 7.99470   1
  -8  18   0 140.348 21.2018   1
  -7  18   0 61.0072 13.0609   1
  -6  18   0 118.652 17.3436   1
  -5  18   0 108.160 14.6556   1
  -4  18   0 138.269 9.26089   1
  -4  18   0 92.9957 9.55708   1
  -3  18  -1 107.332 10.2025   1
  -3  18  -1 106.970 11.9190   1
  -4  18  -1 37.3939 9.95751   1
  -5  18  -1 48.3694 11.6599   1
  -6  18  -1 25.1409 11.5477   1
  -7  18  -1 -1.8232 11.9941   1
  -8  18  -1 11.5382 12.4537   1
  -2  17  -1 116.360 11.5158   1
  -2  17  -1 133.329 9.99465   1
  -3  17  -1 67.5426 12.1240   1
  -3  17  -1 101.316 11.2847   1
  -4  17  -1 127.481 14.5213   1
  -4  17  -1 180.659 13.1953   1
  -5  17  -1 349.356 16.9001   1
  -5  17  -1 280.101 19.7716   1
  -6  17  -1 215.593 20.1536   1
  -6  17  -1 323.195 16.2504   1
  -7  17  -1 79.2814 14.9395   1
   7 -17   1 119.929 27.1018   1
  -8  17  -1 103.727 20.9794   1
  -9  17  -1 135.469 24.0029   1
 -10  17  -1 69.7507 17.0349   1
   1  16  -1 95.2766 9.87989   1
   0  16  -1 122.969 9.92123   1
  -1  16  -1 188.283 10.6806   1
  -1  16  -1 147.316 11.8672   1
  -2  16  -1 47.7574 10.7673   1
  -2  16  -1 68.7507 9.45181   1
  -3  16  -1 67.7092 8.97305   1
  -3  16  -1 10.5390 7.29416   1
  -4  16  -1 4.86465 7.50397   1
  -5  16  -1 8.91236 7.90335   1
  -6  16  -1 -4.3254 8.08073   1
   6 -16   1 -4.9735 7.87160   1
   6 -16   1 2.54975 10.9372   1
  -7  16  -1 1.28548 9.13279   1
   7 -16   1 -6.3457 14.2686   1
  -8  16  -1 -2.6700 10.6146   1
   8 -16   1 6.75088 17.6416   1
  -9  16  -1 100.937 21.8025   1
 -10  16  -1 80.9674 17.1009   1
 -11  16  -1 15.0207 15.3740   1
 -12  16  -1 33.3226 19.5769   1
   2  15  -1 114.279 11.7743   1
   1  15  -1 134.222 10.7348   1
   0  15  -1 200.344 10.7481   1
  -1  15  -1 245.244 11.9084   1
  -2  15  -1 140.298 11.9741   1
  -2  15  -1 181.915 10.9187   1
  -3  15  -1 224.383 12.5441   1
  -3  15  -1 196.770 14.6667   1
  -4  15  -1 468.463 18.6600   1
  -4  15  -1 435.464 20.7720   1
  -5  15  -1 225.526 17.1026   1
  -5  15  -1 258.335 14.4808   1
   5 -15   1 203.408 14.2041   1
   5 -15   1 231.230 15.9736   1
  -6  15  -1 160.281 12.8944   1
  -6  15  -1 140.881 15.5083   1
   6 -15   1 122.640 20.3061   1
   6 -15   1 117.260 15.4615   1
  -7  15  -1 112.318 13.6457   1
  -7  15  -1 101.609 16.2445   1
   7 -15   1 90.3391 17.0099   1
   7 -15   1 72.8162 17.8415   1
  -8  15  -1 53.1271 13.5462   1
  -8  15  -1 49.9753 18.2214   1
   8 -15   1 44.7537 18.1080   1
  -9  15  -1 31.7813 20.2066   1
  -9  15  -1 57.9649 14.2795   1
   9 -15   1 79.2797 22.9353   1
 -10  15  -1 17.0576 14.1485   1
 -10  15  -1 12.7157 24.6185   1
  10 -15   1 33.3958 25.0097   1
 -11  15  -1 67.9062 16.4611   1
 -12  15  -1 26.0025 17.2387   1
 -13  15  -1 -10.326 19.9975   1
   3  14  -1 143.010 13.0214   1
   2  14  -1 105.023 10.2975   1
   1  14  -1 42.1349 8.15640   1
   0  14  -1 1.80026 4.45822   1
  -1  14  -1 7.89246 4.92442   1
  -2  14  -1 2.55952 4.87491   1
  -3  14  -1 -6.8495 5.58057   1
  -3  14  -1 0.66993 5.00483   1
  -4  14  -1 49.4595 12.2939   1
  -4  14  -1 43.8425 9.50761   1
   4 -14   1 51.4601 11.0447   1
   4 -14   1 42.1340 6.59929   1
  -5  14  -1 102.193 10.7921   1
  -5  14  -1 83.2588 13.2918   1
   5 -14   1 73.3396 13.3416   1
   5 -14   1 97.7883 16.4736   1
  -6  14  -1 94.1323 14.8151   1
  -6  14  -1 86.8552 11.7637   1
   6 -14   1 91.4409 16.0702   1
   6 -14   1 99.0898 19.3886   1
  -7  14  -1 166.852 17.5170   1
   7 -14   1 178.597 24.6051   1
  -8  14  -1 196.671 20.1173   1
  -8  14  -1 209.366 26.7777   1
   8 -14   1 200.147 29.0471   1
  -9  14  -1 238.709 22.7303   1
  -9  14  -1 245.003 33.7416   1
   9 -14   1 266.000 33.6350   1
 -10  14  -1 156.322 27.5208   1
 -10  14  -1 170.219 23.3813   1
  10 -14   1 196.629 34.0469   1
 -11  14  -1 41.3457 27.5296   1
 -11  14  -1 128.901 23.6895   1
 -12  14  -1 141.142 28.0770   1
 -13  14  -1 134.182 32.0778   1
   5  13  -1 127.235 16.3156   1
   4  13  -1 203.323 14.3772   1
   3  13  -1 170.442 12.4835   1
   2  13  -1 160.756 11.0198   1
   1  13  -1 318.997 14.4298   1
   0  13  -1 236.150 12.1638   1
  -1  13  -1 355.944 15.0742   1
  -2  13  -1 319.826 14.7146   1
  -3  13  -1 110.555 11.8839   1
  -3  13  -1 115.510 10.1590   1
   3 -13   1 119.554 10.0239   1
   3 -13   1 115.781 9.28823   1
  -4  13  -1 31.3574 7.87883   1
  -4  13  -1 42.8365 8.66128   1
   4 -13   1 35.1771 7.42937   1
   4 -13   1 37.4416 8.55902   1
  -5  13  -1 46.7564 9.72852   1
  -5  13  -1 49.2256 9.59379   1
   5 -13   1 56.4085 12.9515   1
   5 -13   1 59.7920 11.4916   1
  -6  13  -1 168.589 15.8765   1
   6 -13   1 182.403 21.2421   1
  -7  13  -1 95.0359 20.9155   1
  -7  13  -1 89.8305 15.4110   1
   7 -13   1 80.1364 15.6446   1
  -8  13  -1 -8.8487 12.9283   1
  -8  13  -1 0.81975 8.65307   1
   8 -13   1 -0.1666 13.6156   1
  -9  13  -1 37.7163 17.3897   1
  -9  13  -1 13.7544 10.6667   1
   9 -13   1 18.6860 17.4259   1
 -10  13  -1 28.1974 19.3993   1
 -10  13  -1 16.2705 11.9290   1
 -11  13  -1 41.9172 15.1942   1
 -11  13  -1 40.9441 23.6498   1
  11 -13   1 50.8534 16.7234   1
 -12  13  -1 7.19272 29.8893   1
 -12  13  -1 15.0473 14.6670   1
  12 -13   1 15.1185 16.9231   1
 -13  13  -1 68.0099 20.5227   1
 -14  13  -1 1.77768 20.7058   1
   6  12  -1 116.328 17.7233   1
   5  12  -1 21.8533 8.14873   1
   5  12  -1 18.0084 8.92073   1
   4  12  -1 17.2192 7.58112   1
   4  12  -1 25.9121 6.75712   1
   3  12  -1 40.9641 8.55136   1
   2  12  -1 6.60217 4.92235   1
   1  12  -1 33.2789 7.56565   1
   0  12  -1 21.8441 4.97076   1
  -1  12  -1 1.03314 4.07169   1
  -2  12  -1 72.1512 9.08103   1
   2 -12   1 74.3171 7.81448   1
  -3  12  -1 187.302 12.1985   1
   3 -12   1 204.377 12.0675   1
   3 -12   1 212.616 13.4121   1
  -4  12  -1 300.376 15.5254   1
  -4  12  -1 303.175 16.1241   1
   4 -12   1 325.096 18.0498   1
   4 -12   1 310.815 15.6805   1
  -5  12  -1 233.534 16.4008   1
  -5  12  -1 262.639 16.1910   1
   5 -12   1 258.957 19.1249   1
  -6  12  -1 338.541 19.0878   1
  -6  12  -1 340.156 23.1203   1
   6 -12   1 355.353 23.2131   1
  -7  12  -1 294.094 19.7469   1
  -7  12  -1 276.821 24.0492   1
   7 -12   1 306.952 25.0221   1
  -8  12  -1 188.425 25.5766   1
  -8  12  -1 191.944 19.0373   1
   8 -12   1 236.406 25.0915   1
  -9  12  -1 236.036 28.6688   1
  -9  12  -1 244.900 22.1529   1
   9 -12   1 240.269 43.2098   1
 -10  12  -1 375.525 34.3605   1
 -10  12  -1 381.763 27.1784   1
  10 -12   1 384.929 27.6727   1
 -11  12  -1 297.676 38.8106   1
 -11  12  -1 312.344 27.3494   1
  11 -12   1 292.153 26.3892   1
 -12  12  -1 126.825 25.8528   1
 -12  12  -1 94.1326 30.1998   1
  12 -12   1 128.700 26.4813   1
 -13  12  -1 16.9043 18.0305   1
  13 -12   1 26.5219 21.4950   1
 -14  12  -1 124.927 26.8197   1
   7  11  -1 52.6934 12.1910   1
   6  11  -1 117.507 15.9850   1
   6  11  -1 127.181 13.4925   1
  -6 -11   1 74.4724 15.3403   1
   5  11  -1 204.662 16.4091   1
   5  11  -1 248.529 16.2123   1
  -5 -11   1 225.428 18.1637   1
  -5 -11   1 230.617 19.5042   1
   4  11  -1 281.648 15.2357   1
   4  11  -1 241.330 16.1897   1
  -4 -11   1 254.407 16.1608   1
  -4 -11   1 260.348 15.7746   1
   3  11  -1 303.777 15.3289   1
   3  11  -1 261.026 15.4406   1
  -3 -11   1 308.042 13.3157   1
  -3 -11   1 306.394 13.2023   1
   2  11  -1 278.089 14.0550   1
   1  11  -1 106.257 9.15018   1
   0  11  -1 162.602 10.1896   1
  -1  11  -1 251.219 12.2832   1
   1 -11   1 275.946 10.4546   1
   1 -11   1 230.768 9.58225   1
  -2  11  -1 70.6746 8.29270   1
   2 -11   1 89.6204 10.2343   1
   2 -11   1 92.2542 9.02214   1
  -3  11  -1 140.716 10.2412   1
   3 -11   1 160.379 13.1680   1
   3 -11   1 145.704 11.0273   1
  -4  11  -1 79.5071 10.3218   1
  -4  11  -1 82.3795 10.7269   1
   4 -11   1 87.2273 13.4108   1
   4 -11   1 77.1816 10.9581   1
  -5  11  -1 193.056 17.3344   1
  -5  11  -1 195.340 14.2680   1
   5 -11   1 193.565 17.4875   1
  -6  11  -1 113.751 13.6008   1
  -6  11  -1 116.758 18.1622   1
   6 -11   1 117.528 17.8088   1
  -7  11  -1 -0.4309 7.68015   1
  -7  11  -1 1.25599 12.0287   1
   7 -11   1 4.87549 10.9470   1
  -8  11  -1 -0.4139 13.1691   1
  -8  11  -1 7.02452 8.65515   1
   8 -11   1 8.20834 12.0190   1
  -9  11  -1 18.8015 14.6862   1
  -9  11  -1 15.3524 10.0389   1
   9 -11   1 8.41049 9.96441   1
 -10  11  -1 27.9829 12.2738   1
 -10  11  -1 46.8493 19.0455   1
  10 -11   1 25.2688 11.4565   1
 -11  11  -1 35.1402 13.7535   1
 -11  11  -1 40.9912 20.7700   1
  11 -11   1 27.8197 12.8531   1
 -12  11  -1 59.8985 16.3784   1
 -12  11  -1 55.3826 26.2782   1
  12 -11   1 60.8015 16.9603   1
 -13  11  -1 33.1906 19.3059   1
 -13  11  -1 8.89306 32.4694   1
  13 -11   1 30.2679 19.9289   1
 -14  11  -1 44.1100 21.2716   1
  14 -11   1 44.3751 25.8944   1
   8  10  -1 83.6396 20.2652   1
   7  10  -1 9.07571 9.99186   1
  -7 -10   1 34.4745 21.7411   1
   6  10  -1 -5.6567 7.53179   1
   6  10  -1 8.39901 6.96135   1
  -6 -10   1 0.80344 14.1191   1
  -6 -10   1 2.57713 11.5204   1
   5  10  -1 8.78338 7.17216   1
   5  10  -1 5.25052 6.11869   1
  -5 -10   1 12.2461 10.1812   1
  -5 -10   1 -9.0046 10.3417   1
   4  10  -1 3.04848 4.95447   1
   4  10  -1 4.42053 6.05841   1
  -4 -10   1 -4.7188 8.27326   1
  -4 -10   1 2.35009 8.56273   1
   3  10  -1 4.91416 4.78587   1
   3  10  -1 4.37890 5.47424   1
  -3 -10   1 2.72623 6.72835   1
  -3 -10   1 7.66165 6.90977   1
   2  10  -1 115.576 9.84725   1
   2  10  -1 111.676 9.80945   1
  -2 -10   1 108.773 10.7131   1
  -2 -10   1 114.206 10.4286   1
   1  10  -1 233.953 12.0110   1
  -1 -10   1 233.994 10.6516   1
  -1 -10   1 238.816 11.4737   1
   0  10  -1 305.060 13.2753   1
   0 -10   1 312.180 12.1860   1
   0 -10   1 301.745 11.3383   1
  -1  10  -1 339.601 14.1599   1
   1 -10   1 364.988 13.6763   1
   1 -10   1 354.918 13.0144   1
  -2  10  -1 427.653 16.5812   1
   2 -10   1 431.005 15.5940   1
   2 -10   1 467.149 17.0152   1
  -3  10  -1 553.214 20.3676   1
   3 -10   1 588.346 19.4772   1
   3 -10   1 574.636 20.9666   1
  -4  10  -1 460.778 18.6235   1
  -4  10  -1 451.418 24.8475   1
   4 -10   1 485.693 20.5043   1
  -5  10  -1 744.977 28.6376   1
  -5  10  -1 760.725 26.7028   1
   5 -10   1 796.676 28.3652   1
  -6  10  -1 601.765 27.8218   1
  -6  10  -1 581.697 23.9316   1
   6 -10   1 584.105 26.5698   1
  -7  10  -1 279.575 17.8140   1
  -7  10  -1 272.617 23.2117   1
   7 -10   1 174.635 18.8393   1
  -8  10  -1 245.605 18.9540   1
  -8  10  -1 252.455 25.8325   1
   8 -10   1 242.409 19.9592   1
  -9  10  -1 283.013 28.7534   1
  -9  10  -1 286.234 22.1242   1
   9 -10   1 297.253 22.3337   1
 -10  10  -1 395.136 27.0004   1
 -10  10  -1 496.961 34.4767   1
  10 -10   1 395.454 26.7762   1
 -11  10  -1 107.720 22.1540   1
 -11  10  -1 110.825 23.4998   1
  11 -10   1 124.230 21.0291   1
 -12  10  -1 14.3713 22.8701   1
 -12  10  -1 34.0202 14.9292   1
  12 -10   1 3.72551 14.1677   1
 -13  10  -1 54.2458 26.8948   1
 -13  10  -1 35.4596 17.6659   1
  13 -10   1 51.8574 19.7253   1
 -14  10  -1 48.9247 20.2903   1
 -14  10  -1 60.3485 59.6488   1
  14 -10   1 85.9400 26.0060   1
 -15  10  -1 0.15883 26.2532   1
   9   9  -1 61.5377 15.2025   1
   8   9  -1 161.267 20.6737   1
   7   9  -1 237.489 16.0765   1
   7   9  -1 194.750 19.0093   1
  -7  -9   1 200.946 30.3971   1
   6   9  -1 250.833 16.4527   1
   6   9  -1 211.677 17.8873   1
  -6  -9   1 207.815 24.7085   1
  -6  -9   1 185.959 22.3405   1
   5   9  -1 174.814 14.0494   1
   5   9  -1 188.722 15.4478   1
  -5  -9   1 177.367 19.5553   1
  -5  -9   1 186.122 20.6284   1
   4   9  -1 290.900 16.4707   1
   4   9  -1 299.469 15.6380   1
  -4  -9   1 306.508 19.1301   1
  -4  -9   1 302.023 18.7366   1
   3   9  -1 312.826 15.2578   1
   3   9  -1 328.336 15.3930   1
  -3  -9   1 333.034 16.8222   1
  -3  -9   1 334.355 16.9041   1
   2   9  -1 29.1898 5.94386   1
   2   9  -1 22.8939 5.31537   1
  -2  -9   1 32.1150 6.88546   1
  -2  -9   1 30.2413 6.31167   1
   1   9  -1 13.8853 4.62461   1
   1   9  -1 16.2231 4.77425   1
  -1  -9   1 13.6870 4.86936   1
  -1  -9   1 13.6770 5.52101   1
   0   9  -1 309.792 13.0465   1
   0  -9   1 318.802 12.8387   1
   0  -9   1 307.163 12.0253   1
  -1   9  -1 367.987 14.4407   1
   1  -9   1 388.076 14.2405   1
   1  -9   1 379.962 13.6117   1
  -2   9  -1 92.6458 8.26549   1
   2  -9   1 87.1501 8.68551   1
   2  -9   1 98.4241 9.99856   1
   3  -9   1 -3.2444 4.59605   1
   3  -9   1 1.98476 5.72975   1
  -4   9  -1 21.9555 5.59863   1
  -4   9  -1 18.0995 7.26268   1
   4  -9   1 27.0591 7.57012   1
  -5   9  -1 1.67548 4.92463   1
  -5   9  -1 -1.1544 7.67720   1
   5  -9   1 2.44194 7.03570   1
  -6   9  -1 79.0173 16.0994   1
  -6   9  -1 79.8604 11.5585   1
  -7   9  -1 161.110 20.0259   1
  -7   9  -1 150.418 14.7454   1
   7  -9   1 158.842 16.7873   1
  -8   9  -1 57.6100 13.5523   1
  -8   9  -1 60.7107 14.8286   1
   8  -9   1 59.4613 13.4149   1
  -9   9  -1 159.423 18.2486   1
  -9   9  -1 163.581 26.1440   1
   9  -9   1 146.047 17.1829   1
 -10   9  -1 192.467 21.4739   1
 -10   9  -1 201.872 29.9540   1
  10  -9   1 196.441 21.0765   1
 -11   9  -1 148.343 30.5772   1
 -11   9  -1 96.5095 21.4937   1
  11  -9   1 117.572 20.8779   1
 -12   9  -1 154.968 25.8278   1
  12  -9   1 113.976 22.7350   1
 -13   9  -1 204.122 43.5946   1
 -13   9  -1 198.610 29.6559   1
  13  -9   1 254.694 31.5747   1
 -14   9  -1 386.693 38.0021   1
 -14   9  -1 415.897 55.8609   1
  14  -9   1 442.116 43.9814   1
 -15   9  -1 116.188 29.5010   1
  15  -9   1 142.127 33.1829   1
  10   8  -1 8.97661 22.7278   1
   9   8  -1 -2.7831 12.8079   1
   8   8  -1 -21.167 17.1036   1
   8   8  -1 -0.2261 10.1547   1
  -8  -8   1 5.39411 19.9826   1
   7   8  -1 -2.8586 8.19145   1
   7   8  -1 -0.1451 11.6100   1
  -7  -8   1 0.91963 15.0967   1
  -7  -8   1 -2.5050 13.2389   1
   6   8  -1 14.2821 8.71364   1
  -6  -8   1 14.5172 11.9085   1
  -6  -8   1 13.1668 12.9641   1
   5   8  -1 90.8735 12.5771   1
   5   8  -1 85.6870 16.1652   1
  -5  -8   1 77.7082 17.6971   1
  -5  -8   1 89.9883 18.1784   1
   4   8  -1 414.577 18.7069   1
   4   8  -1 390.332 18.2901   1
  -4  -8   1 442.679 20.6778   1
  -4  -8   1 412.326 20.9007   1
   3   8  -1 548.265 20.4026   1
   3   8  -1 564.460 20.6541   1
  -3  -8   1 571.452 21.1775   1
  -3  -8   1 574.463 21.7426   1
   2   8  -1 275.666 12.7131   1
   2   8  -1 278.434 12.9688   1
  -2  -8   1 299.796 13.8116   1
  -2  -8   1 273.161 13.9357   1
   1   8  -1 252.733 11.5067   1
   1   8  -1 271.391 11.9993   1
  -1  -8   1 270.300 12.3495   1
  -1  -8   1 257.736 11.6464   1
   0   8  -1 512.470 17.2045   1
   0  -8   1 538.036 16.9676   1
   0  -8   1 525.401 16.5098   1
  -1   8  -1 1009.59 28.5576   1
   1  -8   1 1030.85 27.2211   1
   1  -8   1 1053.03 27.9665   1
  -2   8  -1 473.249 17.5310   1
   2  -8   1 486.646 16.1719   1
   2  -8   1 501.880 17.1651   1
  -3   8  -1 310.841 14.8903   1
   3  -8   1 310.103 14.5745   1
  -4   8  -1 899.533 29.4022   1
  -4   8  -1 900.164 27.7982   1
   4  -8   1 927.691 28.8603   1
  -5   8  -1 873.801 27.4056   1
  -5   8  -1 891.344 29.8698   1
   5  -8   1 650.499 26.2294   1
  -6   8  -1 440.343 23.3102   1
  -6   8  -1 418.540 19.5492   1
  -7   8  -1 207.848 20.8941   1
  -7   8  -1 208.079 15.8226   1
   7  -8   1 192.159 15.8037   1
  -8   8  -1 56.5493 14.8005   1
  -8   8  -1 43.9681 10.4095   1
   8  -8   1 37.9388 9.94003   1
  -9   8  -1 199.806 26.8467   1
  -9   8  -1 206.808 19.5757   1
   9  -8   1 197.077 18.6881   1
 -10   8  -1 46.5607 12.3809   1
 -10   8  -1 42.2737 18.2207   1
  10  -8   1 38.8730 11.5358   1
 -11   8  -1 25.2729 19.4864   1
 -11   8  -1 34.6637 12.5488   1
  11  -8   1 31.2151 12.3939   1
 -12   8  -1 -12.674 14.0742   1
 -12   8  -1 8.11873 20.8934   1
  12  -8   1 22.9812 13.6220   1
 -13   8  -1 -5.9435 15.6600   1
 -13   8  -1 3.81313 21.8000   1
  13  -8   1 4.77220 17.0556   1
 -14   8  -1 13.3702 29.1763   1
 -14   8  -1 -8.6665 18.0340   1
  14  -8   1 19.7747 22.2684   1
 -15   8  -1 5.48120 25.4938   1
  15  -8   1 -13.496 26.4207   1
  10   7  -1 86.9895 18.7857   1
   9   7  -1 91.6572 24.5381   1
   9   7  -1 193.145 23.3691   1
  -9  -7   1 212.227 41.6243   1
   8   7  -1 239.898 20.3632   1
   8   7  -1 249.580 30.3951   1
  -8  -7   1 253.668 33.0921   1
   7   7  -1 58.0816 13.9897   1
   7   7  -1 83.0249 15.4946   1
  -7  -7   1 57.3088 14.8880   1
  -7  -7   1 56.2817 15.5651   1
   6   7  -1 32.7957 11.5826   1
   6   7  -1 39.5839 9.98413   1
  -6  -7   1 53.4000 13.2503   1
  -6  -7   1 37.8098 12.4371   1
   5   7  -1 41.6229 10.4314   1
   5   7  -1 47.1470 11.3949   1
  -5  -7   1 41.1081 11.3871   1
  -5  -7   1 41.2520 11.0068   1
   4   7  -1 333.029 16.5169   1
  -4  -7   1 338.759 19.0053   1
  -4  -7   1 333.230 18.3041   1
   3   7  -1 243.344 15.9444   1
   3   7  -1 256.467 13.1147   1
  -3  -7   1 270.493 15.3488   1
  -3  -7   1 268.249 14.7712   1
   2   7  -1 157.107 10.2557   1
   2   7  -1 153.702 9.60852   1
  -2  -7   1 171.136 11.0382   1
  -2  -7   1 164.074 11.1955   1
   1   7  -1 51.9253 6.95374   1
   1   7  -1 56.3351 6.35300   1
  -1  -7   1 49.8896 7.69817   1
  -1  -7   1 48.3026 7.44561   1
   0   7  -1 100.674 7.70061   1
   0  -7   1 100.943 7.81445   1
   0  -7   1 98.3334 8.13517   1
  -1   7  -1 8.44859 3.75229   1
   1  -7   1 9.83253 4.21474   1
   1  -7   1 7.84047 3.66582   1
  -2   7  -1 54.0887 7.61056   1
   2  -7   1 43.3300 7.02756   1
   2  -7   1 54.9418 8.18952   1
  -3   7  -1 163.206 11.7439   1
   3  -7   1 167.448 11.2602   1
  -4   7  -1 307.713 16.0653   1
  -4   7  -1 293.679 13.9858   1
   4  -7   1 308.740 15.3343   1
  -5   7  -1 340.460 16.0168   1
  -5   7  -1 352.920 18.8515   1
   5  -7   1 341.690 17.3640   1
  -6   7  -1 144.430 12.7680   1
  -6   7  -1 148.466 16.8837   1
   6  -7   1 145.375 13.3747   1
  -7   7  -1 168.400 19.0935   1
  -7   7  -1 174.691 14.7396   1
   7  -7   1 161.618 14.6468   1
  -8   7  -1 238.917 21.7569   1
  -8   7  -1 222.020 17.5295   1
   8  -7   1 203.647 17.1820   1
  -9   7  -1 473.432 31.2971   1
  -9   7  -1 467.996 24.6651   1
   9  -7   1 464.468 26.0552   1
 -10   7  -1 519.439 28.3175   1
 -10   7  -1 525.429 35.9863   1
  10  -7   1 520.966 28.6632   1
 -11   7  -1 307.391 24.0963   1
 -11   7  -1 315.228 35.6185   1
  11  -7   1 309.952 26.2166   1
 -12   7  -1 179.897 24.1722   1
 -12   7  -1 138.389 30.5766   1
  12  -7   1 188.761 23.3715   1
 -13   7  -1 236.968 34.3729   1
 -13   7  -1 205.524 30.1333   1
  13  -7   1 173.434 30.0188   1
 -14   7  -1 293.087 36.4556   1
  14  -7   1 333.464 40.5189   1
 -15   7  -1 66.1319 28.9552   1
  15  -7   1 78.2095 28.9233   1
  11   6  -1 0.55448 15.3731   1
  10   6  -1 2.10441 14.1518   1
   9   6  -1 15.0860 18.8976   1
   9   6  -1 3.16495 10.8923   1
  -9  -6   1 8.54970 20.6744   1
   8   6  -1 158.776 26.3030   1
   8   6  -1 165.209 18.9373   1
  -8  -6   1 173.223 27.8328   1
  -8  -6   1 140.355 26.2718   1
   7   6  -1 119.016 20.6783   1
   7   6  -1 92.3835 15.5682   1
  -7  -6   1 108.576 22.7158   1
  -7  -6   1 113.297 21.7571   1
   6   6  -1 220.301 20.7429   1
   6   6  -1 223.202 16.9323   1
  -6  -6   1 228.259 21.2582   1
  -6  -6   1 222.622 21.5039   1
   5   6  -1 542.803 24.4048   1
   5   6  -1 543.934 22.3041   1
  -5  -6   1 538.612 24.5129   1
  -5  -6   1 548.068 24.6069   1
   4   6  -1 531.358 21.4379   1
   4   6  -1 513.412 20.2926   1
  -4  -6   1 552.766 21.8975   1
  -4  -6   1 538.910 22.2347   1
   3   6  -1 776.702 25.0414   1
   3   6  -1 755.437 24.2327   1
  -3  -6   1 764.171 25.0949   1
  -3  -6   1 791.104 24.7984   1
   2   6  -1 114.254 8.37735   1
  -2  -6   1 111.600 9.39752   1
  -2  -6   1 115.729 9.96389   1
   1   6  -1 941.231 31.2689   1
   1   6  -1 1046.65 27.8083   1
  -1  -6   1 1099.48 28.2584   1
  -1  -6   1 1085.01 27.8244   1
   0  -6   1 1216.27 30.4041   1
   0  -6   1 1189.02 30.7076   1
  -1   6  -1 665.653 22.6721   1
   1  -6   1 769.728 20.4045   1
   1  -6   1 775.929 21.0673   1
  -2   6  -1 746.881 22.2543   1
   2  -6   1 744.482 21.9795   1
  -3   6  -1 334.611 13.3426   1
  -3   6  -1 332.528 14.8564   1
   3  -6   1 328.734 14.5119   1
  -4   6  -1 660.286 23.3998   1
  -4   6  -1 667.934 22.0390   1
  -5   6  -1 485.986 21.3093   1
  -5   6  -1 491.508 19.2525   1
   5  -6   1 458.792 19.5255   1
  -6   6  -1 66.4699 11.5760   1
  -6   6  -1 59.0061 10.2201   1
   6  -6   1 51.6439 10.2656   1
  -7   6  -1 13.4550 6.69930   1
   7  -6   1 9.11559 6.44807   1
  -8   6  -1 6.72052 11.7701   1
  -8   6  -1 3.25636 7.80565   1
   8  -6   1 -3.4698 8.64447   1
   8  -6   1 7.62306 8.28476   1
  -9   6  -1 127.162 23.3944   1
  -9   6  -1 148.613 17.2808   1
   9  -6   1 126.369 17.3746   1
   9  -6   1 117.270 21.1772   1
 -10   6  -1 8.11195 10.5119   1
 -10   6  -1 6.73336 13.9557   1
  10  -6   1 9.89705 14.0902   1
  10  -6   1 9.89314 10.3031   1
 -11   6  -1 -2.4313 11.9573   1
 -11   6  -1 -1.7130 17.1367   1
  11  -6   1 1.51637 12.5110   1
  11  -6   1 1.82234 15.9343   1
 -12   6  -1 22.9328 20.0796   1
 -12   6  -1 27.5294 15.0453   1
  12  -6   1 28.4102 14.8075   1
 -13   6  -1 16.1569 17.5927   1
 -13   6  -1 36.1399 21.7283   1
  13  -6   1 64.2948 18.9780   1
  13  -6   1 23.4796 17.5171   1
 -14   6  -1 24.8248 21.2041   1
  14  -6   1 60.8625 23.0827   1
 -15   6  -1 7.41517 27.6212   1
  15  -6   1 36.8607 25.5679   1
  11   5  -1 50.0712 17.4513   1
  10   5  -1 73.0408 24.4854   1
  10   5  -1 72.7347 16.4091   1
 -10  -5   1 28.5000 19.5594   1
   9   5  -1 158.817 21.2280   1
   9   5  -1 169.552 27.6105   1
  -9  -5   1 139.517 28.9607   1
   8   5  -1 40.2397 11.3600   1
   8   5  -1 42.1018 15.5000   1
  -8  -5   1 47.4939 15.6441   1
  -8  -5   1 35.9905 15.6815   1
   7   5  -1 105.862 20.5950   1
   7   5  -1 101.609 14.9812   1
  -7  -5   1 83.3425 19.8155   1
  -7  -5   1 102.494 20.0764   1
   6   5  -1 436.742 24.7080   1
   6   5  -1 415.427 21.0682   1
  -6  -5   1 423.032 24.0593   1
  -6  -5   1 421.094 23.7781   1
   5   5  -1 124.488 14.9039   1
   5   5  -1 135.823 12.2209   1
  -5  -5   1 119.830 15.0739   1
  -5  -5   1 146.323 15.5164   1
   4   5  -1 219.235 14.3628   1
   4   5  -1 229.768 13.1662   1
  -4  -5   1 232.317 14.6488   1
  -4  -5   1 221.441 14.7418   1
   3   5  -1 -2.7813 3.54363   1
   3   5  -1 2.39581 5.26151   1
  -3  -5   1 0.70074 4.75544   1
  -3  -5   1 0.50953 4.98467   1
   2   5  -1 -0.2012 3.24903   1
   2   5  -1 2.57171 4.23139   1
  -2  -5   1 2.30635 4.53225   1
  -2  -5   1 -0.6056 4.13367   1
   1   5  -1 37.7717 5.42971   1
   1   5  -1 36.9196 6.45706   1
  -1  -5   1 38.7989 6.55371   1
  -1  -5   1 41.2047 6.54435   1
   0   5  -1 730.654 19.6270   1
   0   5  -1 721.230 20.3431   1
   0  -5   1 753.780 20.1663   1
   0  -5   1 691.241 19.4728   1
  -1   5  -1 4.80019 3.33994   1
   1  -5   1 5.20221 3.39613   1
   1  -5   1 5.88894 3.16692   1
  -2   5  -1 129.000 8.83378   1
   2  -5   1 128.819 8.79389   1
  -3   5  -1 455.721 16.8137   1
  -3   5  -1 425.537 15.3901   1
  -4   5  -1 997.335 30.5375   1
  -4   5  -1 990.799 28.9896   1
  -5   5  -1 747.285 24.7769   1
  -5   5  -1 725.599 26.4442   1
   5  -5   1 712.064 24.9441   1
  -6   5  -1 619.941 26.2946   1
  -6   5  -1 619.105 23.5626   1
   6  -5   1 616.296 24.1306   1
   6  -5   1 622.717 24.7010   1
  -7   5  -1 1287.37 39.9399   1
  -7   5  -1 1262.90 41.9229   1
   7  -5   1 1256.29 40.4037   1
   7  -5   1 1312.23 41.0277   1
  -8   5  -1 848.436 31.9733   1
  -8   5  -1 825.566 35.2203   1
   8  -5   1 826.571 32.8652   1
   8  -5   1 838.623 32.4815   1
  -9   5  -1 644.280 29.4241   1
  -9   5  -1 655.688 34.5671   1
   9  -5   1 667.166 30.4836   1
   9  -5   1 656.730 31.9382   1
 -10   5  -1 339.568 28.2385   1
 -10   5  -1 348.045 24.1733   1
  10  -5   1 320.462 26.2487   1
  10  -5   1 339.161 24.1803   1
 -11   5  -1 248.230 30.2434   1
 -11   5  -1 222.563 23.9381   1
  11  -5   1 251.431 30.6899   1
  11  -5   1 242.361 24.6373   1
 -12   5  -1 197.918 32.6845   1
 -12   5  -1 201.423 25.7775   1
  12  -5   1 228.083 26.9292   1
  12  -5   1 178.951 31.8498   1
 -13   5  -1 93.6726 19.9982   1
 -13   5  -1 153.462 36.4299   1
  13  -5   1 80.5020 19.9987   1
  13  -5   1 111.672 23.7867   1
 -14   5  -1 77.3124 26.3369   1
  14  -5   1 96.3503 25.9775   1
  14  -5   1 75.3759 24.3995   1
 -15   5  -1 28.9039 29.4434   1
  15  -5   1 78.7199 27.1606   1
  12   4  -1 12.9439 18.1686   1
  11   4  -1 37.9569 40.3618   1
  11   4  -1 66.3792 17.7111   1
 -11  -4   1 59.1866 21.0858   1
  10   4  -1 237.450 24.8726   1
  10   4  -1 251.268 33.3682   1
 -10  -4   1 225.925 27.6446   1
   9   4  -1 418.103 27.0580   1
   9   4  -1 405.300 31.2700   1
  -9  -4   1 393.967 33.6011   1
  -9  -4   1 425.107 30.5578   1
   8   4  -1 344.708 26.2652   1
   8   4  -1 316.038 22.1828   1
  -8  -4   1 313.163 27.7560   1
   7   4  -1 166.188 16.4013   1
   7   4  -1 173.887 20.9264   1
  -7  -4   1 154.662 19.6912   1
  -7  -4   1 161.409 19.0443   1
   6   4  -1 400.951 19.8892   1
   6   4  -1 392.963 22.1161   1
  -6  -4   1 410.279 22.8542   1
   5   4  -1 661.742 25.0533   1
   5   4  -1 642.271 23.9965   1
  -5  -4   1 640.194 24.4390   1
  -5  -4   1 674.110 25.5987   1
   4   4  -1 1175.46 34.0785   1
   4   4  -1 1177.47 34.4605   1
  -4  -4   1 1191.57 34.7979   1
  -4  -4   1 1176.28 34.2972   1
   3   4  -1 411.274 16.1238   1
   3   4  -1 394.419 15.2724   1
  -3  -4   1 406.486 16.3083   1
  -3  -4   1 411.603 16.2801   1
   2   4  -1 330.828 12.9575   1
   2   4  -1 319.052 12.4069   1
  -2  -4   1 333.335 13.2087   1
  -2  -4   1 327.085 12.9727   1
   1   4  -1 1001.40 26.0572   1
   1   4  -1 1007.04 26.4419   1
  -1  -4   1 1022.02 26.4512   1
  -1  -4   1 992.346 26.0193   1
   0   4  -1 496.354 14.7239   1
   0   4  -1 488.187 14.1414   1
   0  -4   1 503.192 14.6300   1
   0  -4   1 487.115 14.1858   1
  -1   4  -1 929.131 24.3729   1
   1  -4   1 927.771 24.1918   1
  -2   4  -1 484.211 15.5059   1
   2  -4   1 428.497 14.6891   1
  -3   4  -1 139.996 10.4429   1
  -3   4  -1 142.530 8.97412   1
   3  -4   1 141.767 9.79107   1
  -4   4  -1 38.9508 7.54981   1
  -4   4  -1 45.4926 10.1449   1
   4  -4   1 48.5794 8.66667   1
  -5   4  -1 24.1804 6.31984   1
  -5   4  -1 23.2858 7.97662   1
   5  -4   1 29.1943 6.62040   1
   5  -4   1 29.9216 8.16088   1
  -6   4  -1 43.3685 9.90053   1
  -6   4  -1 47.5909 10.2253   1
   6  -4   1 58.3874 10.2599   1
   6  -4   1 47.8440 9.56675   1
  -7   4  -1 2.60491 6.61129   1
  -7   4  -1 1.23970 9.41495   1
   7  -4   1 4.49266 6.03392   1
   7  -4   1 7.90489 8.92102   1
  -8   4  -1 81.3198 12.6045   1
  -8   4  -1 76.7545 14.1187   1
   8  -4   1 83.4228 17.2634   1
   8  -4   1 76.9554 12.6899   1
  -9   4  -1 49.5336 14.8238   1
  -9   4  -1 65.6865 13.5492   1
   9  -4   1 60.3588 12.7344   1
   9  -4   1 69.2390 15.2899   1
 -10   4  -1 5.61159 14.2215   1
 -10   4  -1 6.24915 9.72304   1
  10  -4   1 0.00688 9.67448   1
  10  -4   1 3.16854 13.2839   1
 -11   4  -1 13.5040 12.5399   1
 -11   4  -1 2.02204 17.3436   1
  11  -4   1 13.1001 15.6766   1
  11  -4   1 32.9676 14.2995   1
 -12   4  -1 115.438 26.4343   1
 -12   4  -1 99.8479 19.2289   1
  12  -4   1 83.6128 20.3222   1
  12  -4   1 112.186 22.7742   1
 -13   4  -1 184.159 27.8252   1
 -13   4  -1 211.857 39.0768   1
  13  -4   1 153.039 36.9795   1
  13  -4   1 199.641 29.8350   1
 -14   4  -1 70.0022 26.8176   1
  14  -4   1 80.6384 24.0290   1
  14  -4   1 71.2070 28.4758   1
  12   3  -1 5.88933 16.9911   1
  11   3  -1 26.6740 23.0023   1
  11   3  -1 7.68522 16.1797   1
 -11  -3   1 19.3013 15.3702   1
  10   3  -1 41.3198 18.0580   1
  10   3  -1 47.1907 14.3048   1
 -10  -3   1 45.1542 19.0443   1
 -10  -3   1 54.6363 14.8441   1
   9   3  -1 153.502 20.1389   1
   9   3  -1 131.120 25.2230   1
  -9  -3   1 167.297 20.1951   1
  -9  -3   1 148.445 27.0576   1
   8   3  -1 53.2617 15.1682   1
   8   3  -1 45.0626 11.3444   1
  -8  -3   1 34.7901 13.6893   1
  -8  -3   1 48.9126 11.4670   1
   7   3  -1 101.833 18.4088   1
   7   3  -1 105.610 14.0803   1
  -7  -3   1 97.8335 14.9487   1
  -7  -3   1 95.4689 17.4997   1
   6   3  -1 60.5082 11.2979   1
   6   3  -1 61.4631 14.6896   1
  -6  -3   1 47.6468 10.8863   1
   5   3  -1 36.6088 7.34113   1
   5   3  -1 23.6854 7.65783   1
  -5  -3   1 25.2275 7.09605   1
  -5  -3   1 27.1672 8.01933   1
   4   3  -1 271.866 14.3212   1
   4   3  -1 281.149 13.6047   1
  -4  -3   1 269.379 14.7107   1
   3   3  -1 125.169 9.84653   1
   3   3  -1 122.402 8.82077   1
  -3  -3   1 125.734 9.81663   1
  -3  -3   1 129.931 9.56054   1
   2   3  -1 4.45931 3.20836   1
   2   3  -1 7.12807 4.00745   1
  -2  -3   1 4.24099 3.80950   1
  -2  -3   1 7.04783 4.02685   1
   1   3  -1 528.352 15.2544   1
   1   3  -1 527.681 15.5477   1
  -1  -3   1 528.000 15.6064   1
  -1  -3   1 523.526 15.3392   1
   0   3  -1 4820.42 116.879   1
   0   3  -1 4829.34 117.754   1
   0  -3   1 4867.40 119.587   1
   0  -3   1 4822.28 117.697   1
  -1   3  -1 42.2476 5.46592   1
   1  -3   1 45.6711 5.50594   1
  -3   3  -1 3008.71 74.8109   1
  -3   3  -1 3112.11 77.0803   1
   3  -3   1 2813.81 69.3583   1
   3  -3   1 2803.73 70.6516   1
  -4   3  -1 3337.16 79.7990   1
  -4   3  -1 3299.88 80.6794   1
   4  -3   1 3335.13 79.8920   1
   4  -3   1 3365.47 80.6449   1
  -5   3  -1 2325.50 61.2567   1
  -5   3  -1 2339.69 59.9529   1
   5  -3   1 2357.57 60.5580   1
   5  -3   1 2365.15 60.1181   1
  -6   3  -1 370.067 17.7158   1
  -6   3  -1 381.074 19.9191   1
   6  -3   1 374.762 18.2733   1
   6  -3   1 373.816 18.7923   1
  -7   3  -1 173.751 14.2618   1
  -7   3  -1 186.193 19.0744   1
   7  -3   1 180.989 14.7622   1
   7  -3   1 197.049 18.0975   1
  -8   3  -1 253.686 18.1231   1
  -8   3  -1 275.365 22.2530   1
   8  -3   1 270.988 20.5392   1
   8  -3   1 265.552 18.6633   1
  -9   3  -1 243.465 23.6625   1
  -9   3  -1 270.125 20.2100   1
   9  -3   1 253.367 24.2493   1
   9  -3   1 253.365 19.4099   1
 -10   3  -1 323.957 30.3148   1
 -10   3  -1 317.795 23.6485   1
  10  -3   1 322.442 24.3102   1
  10  -3   1 350.800 29.8226   1
 -11   3  -1 149.638 32.1933   1
 -11   3  -1 127.739 19.7889   1
  11  -3   1 136.933 20.8619   1
  11  -3   1 167.328 28.2979   1
 -12   3  -1 6.44633 20.2259   1
 -12   3  -1 2.67024 14.3065   1
  12  -3   1 22.6444 16.2864   1
  12  -3   1 0.97479 17.0203   1
 -13   3  -1 4.49166 16.8486   1
  13  -3   1 -8.4349 16.1581   1
  13  -3   1 -0.4873 25.5054   1
 -14   3  -1 25.5011 25.4171   1
  14  -3   1 8.47929 18.7477   1
  13   2  -1 215.359 35.8176   1
  12   2  -1 55.4616 19.6680   1
  12   2  -1 41.3166 32.0797   1
 -12  -2   1 46.8671 19.5842   1
  11   2  -1 40.9284 20.4626   1
  11   2  -1 49.3306 15.1514   1
 -11  -2   1 59.5219 16.7450   1
  10   2  -1 296.627 25.8594   1
  10   2  -1 269.318 29.6192   1
 -10  -2   1 295.111 24.6238   1
 -10  -2   1 284.165 33.0628   1
   9   2  -1 424.502 25.1284   1
   9   2  -1 430.104 29.5363   1
  -9  -2   1 389.494 24.3784   1
  -9  -2   1 383.991 29.4475   1
   8   2  -1 323.569 21.2082   1
   8   2  -1 338.031 25.1579   1
  -8  -2   1 340.990 25.6275   1
  -8  -2   1 350.267 21.3089   1
   7   2  -1 168.648 18.8422   1
   7   2  -1 146.238 14.8996   1
  -7  -2   1 162.304 15.1972   1
  -7  -2   1 166.668 18.8885   1
   6   2  -1 500.826 22.6090   1
   6   2  -1 494.643 21.2182   1
  -6  -2   1 491.061 23.4908   1
  -6  -2   1 498.852 21.3089   1
   5   2  -1 961.029 31.0173   1
   5   2  -1 984.076 30.7125   1
  -5  -2   1 954.269 32.3223   1
  -5  -2   1 989.947 31.8494   1
   4   2  -1 600.278 20.8187   1
   4   2  -1 591.628 20.4797   1
  -4  -2   1 579.609 21.2365   1
  -4  -2   1 608.747 21.5179   1
   3   2  -1 429.363 15.3385   1
   3   2  -1 433.698 15.5284   1
  -3  -2   1 410.821 15.7442   1
   2   2  -1 668.736 19.4373   1
   2   2  -1 688.260 19.4704   1
  -2  -2   1 680.773 19.6334   1
   1   2  -1 9.92169 3.24580   1
   1   2  -1 6.19530 2.78975   1
  -1  -2   1 7.59737 3.04237   1
  -1  -2   1 10.6318 3.21973   1
   0   2  -1 95.8961 4.64132   1
   0   2  -1 96.3944 5.16969   1
   0  -2   1 95.2088 4.75419   1
   0  -2   1 96.7052 5.20052   1
  -2   2  -1 225.828 9.38063   1
  -2   2  -1 220.893 10.0083   1
   2  -2   1 191.205 10.8018   1
  -3   2  -1 370.040 13.6977   1
  -3   2  -1 381.709 15.1260   1
   3  -2   1 377.619 14.0977   1
   3  -2   1 376.808 14.4430   1
  -4   2  -1 33.4553 7.75652   1
  -4   2  -1 32.0672 7.12163   1
   4  -2   1 43.6566 7.40604   1
   4  -2   1 34.4114 7.46357   1
  -5   2  -1 3.89271 7.01538   1
  -5   2  -1 2.77597 5.12165   1
   5  -2   1 7.26321 6.53269   1
   5  -2   1 3.33719 5.04439   1
  -6   2  -1 4.02732 5.55226   1
  -6   2  -1 0.53131 8.24288   1
   6  -2   1 1.85427 6.94396   1
   6  -2   1 -0.5946 5.16663   1
  -7   2  -1 123.968 15.9802   1
  -7   2  -1 127.229 12.7657   1
   7  -2   1 122.111 15.0187   1
   7  -2   1 127.217 13.3576   1
  -8   2  -1 212.071 20.1177   1
  -8   2  -1 204.212 16.9229   1
   8  -2   1 212.313 20.3595   1
   8  -2   1 173.257 16.3888   1
  -9   2  -1 71.7258 17.1546   1
  -9   2  -1 63.7585 12.6429   1
   9  -2   1 53.4337 14.9510   1
   9  -2   1 63.4390 14.9171   1
 -10   2  -1 80.9283 16.1016   1
 -10   2  -1 94.5256 19.4477   1
  10  -2   1 70.3956 16.0659   1
  10  -2   1 90.7121 18.1084   1
 -11   2  -1 218.039 24.2869   1
 -11   2  -1 187.872 31.5925   1
  11  -2   1 191.794 24.5341   1
  11  -2   1 257.839 30.4476   1
 -12   2  -1 194.727 24.9508   1
 -12   2  -1 149.564 33.6164   1
  12  -2   1 200.729 25.1148   1
  12  -2   1 221.416 30.8792   1
 -13   2  -1 198.008 33.1912   1
  13  -2   1 241.600 46.3971   1
  13  -2   1 239.771 31.7270   1
 -14   2  -1 33.4987 30.1076   1
  14  -2   1 61.4569 23.5170   1
  13   1  -1 81.1937 22.2622   1
  12   1  -1 55.7875 26.7228   1
  12   1  -1 65.8282 19.7709   1
 -12  -1   1 50.7914 18.3096   1
  11   1  -1 59.0999 20.6632   1
  11   1  -1 66.6497 17.8063   1
 -11  -1   1 67.8286 15.8681   1
 -11  -1   1 40.0514 18.9081   1
  10   1  -1 -1.4149 13.7903   1
  10   1  -1 -1.2201 10.8845   1
 -10  -1   1 -6.5828 17.4689   1
 -10  -1   1 -2.0803 11.2528   1
   9   1  -1 -3.8531 9.64106   1
   9   1  -1 -5.7883 13.4904   1
  -9  -1   1 0.03009 12.9849   1
  -9  -1   1 1.13664 8.62159   1
   8   1  -1 8.93780 10.4686   1
   8   1  -1 2.64024 7.37452   1
  -8  -1   1 14.9130 12.1365   1
  -8  -1   1 14.4939 8.29199   1
   7   1  -1 3.33582 9.34935   1
   7   1  -1 2.22190 6.29960   1
  -7  -1   1 -2.1026 6.27773   1
  -7  -1   1 -3.3824 8.56571   1
   6   1  -1 484.472 20.7680   1
   6   1  -1 477.174 22.3484   1
  -6  -1   1 466.062 22.2096   1
  -6  -1   1 472.722 20.3567   1
   5   1  -1 189.019 14.2604   1
   5   1  -1 178.256 12.0071   1
  -5  -1   1 183.293 12.5244   1
  -5  -1   1 186.477 13.7645   1
   4   1  -1 332.347 14.2548   1
   4   1  -1 329.767 15.0542   1
  -4  -1   1 339.070 14.6705   1
  -4  -1   1 339.738 15.8107   1
   3   1  -1 477.619 16.4993   1
   3   1  -1 489.586 16.3282   1
  -3  -1   1 495.780 17.1375   1
   2   1  -1 1219.45 30.5142   1
   2   1  -1 1202.79 30.4189   1
  -2  -1   1 1194.71 30.1481   1
  -2  -1   1 1192.79 30.5640   1
   1   1  -1 3474.67 89.3798   1
   1   1  -1 3452.95 86.3839   1
  -1  -1   1 3455.37 85.5400   1
  -1   1  -1 3328.50 84.2900   1
   1  -1   1 3333.83 85.8881   1
  -2   1  -1 4113.17 107.954   1
   2  -1   1 4236.71 108.438   1
   2  -1   1 4245.84 108.795   1
  -3   1  -1 394.627 14.0379   1
  -3   1  -1 390.813 15.0991   1
   3  -1   1 398.962 14.6607   1
   3  -1   1 391.471 14.7337   1
  -4   1  -1 1160.60 33.6306   1
  -4   1  -1 1171.79 32.5402   1
   4  -1   1 1188.61 33.2376   1
   4  -1   1 1159.43 32.5811   1
  -5   1  -1 761.770 26.7116   1
  -5   1  -1 756.390 24.5906   1
   5  -1   1 740.380 25.6001   1
   5  -1   1 735.104 25.0557   1
  -6   1  -1 357.274 17.0466   1
  -6   1  -1 361.412 20.0828   1
   6  -1   1 342.256 17.4255   1
   6  -1   1 350.618 18.1405   1
  -7   1  -1 92.1048 16.8317   1
  -7   1  -1 91.1699 12.1433   1
   7  -1   1 91.3660 14.7651   1
   7  -1   1 88.4208 11.2939   1
  -8   1  -1 116.853 20.0796   1
  -8   1  -1 113.203 13.6386   1
   8  -1   1 120.672 15.3232   1
   8  -1   1 121.512 17.7470   1
  -9   1  -1 87.5496 15.9094   1
  -9   1  -1 100.416 22.3812   1
   9  -1   1 111.884 22.5273   1
   9  -1   1 99.7258 15.4056   1
 -10   1  -1 102.625 20.0253   1
 -10   1  -1 98.1947 17.3961   1
  10  -1   1 97.4727 19.7593   1
  10  -1   1 113.057 24.7136   1
 -11   1  -1 28.2351 13.9161   1
 -11   1  -1 17.8838 16.6557   1
  11  -1   1 23.7175 18.2747   1
  11  -1   1 26.2316 13.8748   1
 -12   1  -1 -16.698 14.1422   1
  12  -1   1 -3.1435 19.2366   1
  12  -1   1 -11.788 12.7610   1
 -13   1  -1 6.56238 18.5207   1
  13  -1   1 -16.292 18.0964   1
  14  -1   1 1.92095 21.4525   1
  14   0  -1 128.536 26.4151   1
  13   0  -1 102.338 23.5535   1
  13   0  -1 37.5532 45.7977   1
 -13   0   1 89.2779 22.3466   1
  12   0  -1 82.7699 19.0710   1
  12   0  -1 68.7916 22.3401   1
 -12   0   1 77.9607 17.9253   1
  11   0  -1 278.330 31.4913   1
  11   0  -1 287.467 26.3160   1
 -11   0   1 280.191 25.9892   1
 -11   0   1 267.623 33.3960   1
  10   0  -1 399.398 31.2669   1
  10   0  -1 386.505 27.0060   1
 -10   0   1 381.657 25.1168   1
 -10   0   1 396.506 33.6368   1
   9   0  -1 133.021 23.2492   1
   9   0  -1 157.035 16.8377   1
  -9   0   1 140.039 17.4127   1
  -9   0   1 148.224 23.7543   1
   8   0  -1 365.286 21.5437   1
   8   0  -1 369.731 24.6140   1
  -8   0   1 382.554 25.5954   1
  -8   0   1 377.446 20.4593   1
   7   0  -1 560.673 23.8211   1
  -7   0   1 576.674 24.0215   1
  -7   0   1 577.563 27.1143   1
   6   0  -1 348.620 18.7172   1
   6   0  -1 326.254 16.8246   1
  -6   0   1 334.853 19.7013   1
  -6   0   1 332.612 16.2658   1
   5   0  -1 413.193 17.4089   1
   5   0  -1 433.407 18.2953   1
  -5   0   1 426.608 18.8735   1
  -5   0   1 425.866 17.5036   1
   4   0  -1 318.675 14.1661   1
   4   0  -1 327.227 14.2145   1
  -4   0   1 320.585 15.3098   1
  -4   0   1 308.763 13.4431   1
   3   0  -1 683.434 20.8585   1
   3   0  -1 697.080 20.8878   1
  -3   0   1 695.107 20.4816   1
  -3   0   1 713.203 21.4098   1
   2   0  -1 4.82970 3.21196   1
   2   0  -1 4.97883 3.54808   1
  -2   0   1 4.85448 3.64339   1
   1   0  -1 0.10672 1.73376   1
   1   0  -1 -0.6654 1.31469   1
  -1   0   1 -1.2305 1.89000   1
  -1   0   1 -0.3487 1.50762   1
   0   0  -1 4.58499 1.36268   1
  -1   0  -1 156.538 6.15455   1
   1   0   1 160.794 5.94850   1
  -2   0  -1 -1.8255 2.00847   1
  -2   0  -1 -0.4558 3.55320   1
   2   0   1 -1.6723 3.62671   1
   2   0   1 0.27145 3.32217   1
  -3   0  -1 57.5982 7.52889   1
  -3   0  -1 55.0674 7.90863   1
   3   0   1 55.2632 7.17970   1
   3   0   1 53.6595 7.43484   1
  -4   0  -1 142.162 10.2702   1
  -4   0  -1 145.393 11.6317   1
   4   0   1 150.047 10.8535   1
   4   0   1 148.282 10.4233   1
  -5   0  -1 471.505 20.6463   1
  -5   0  -1 467.439 18.4771   1
   5   0   1 465.692 19.7741   1
   5   0   1 481.275 19.4373   1
  -6   0  -1 242.232 17.7558   1
  -6   0  -1 232.268 14.3989   1
   6   0   1 223.826 14.3718   1
   6   0   1 218.133 16.5204   1
  -7   0  -1 241.332 15.9888   1
  -7   0  -1 254.202 20.2371   1
   7   0   1 249.269 19.1914   1
   7   0   1 259.187 17.1697   1
  -8   0  -1 186.746 21.4757   1
  -8   0  -1 177.606 16.4742   1
   8   0   1 174.867 15.7513   1
   8   0   1 162.932 20.7941   1
  -9   0  -1 415.322 29.2009   1
  -9   0  -1 407.908 23.5102   1
   9   0   1 409.240 29.1754   1
   9   0   1 418.155 25.1967   1
 -10   0  -1 298.859 23.8466   1
 -10   0  -1 312.827 32.0302   1
  10   0   1 312.132 27.3217   1
  10   0   1 338.033 26.2432   1
 -11   0  -1 243.241 24.4207   1
 -11   0  -1 267.167 34.3179   1
  11   0   1 275.196 27.1747   1
  11   0   1 241.332 32.7002   1
 -12   0  -1 96.2731 19.3870   1
  12   0   1 103.631 24.7065   1
  12   0   1 92.0984 25.5712   1
 -13   0  -1 60.4976 23.4367   1
  13   0   1 142.197 30.9337   1
  14  -1  -1 -3.0643 21.2633   1
  13  -1  -1 55.7365 29.6562   1
  13  -1  -1 3.79166 18.3813   1
 -13   1   1 4.34932 20.2269   1
  12  -1  -1 25.2647 20.1027   1
  12  -1  -1 19.2373 15.1892   1
 -12   1   1 23.9587 20.5077   1
 -12   1   1 19.8732 15.4262   1
  11  -1  -1 33.0277 17.4074   1
  11  -1  -1 6.94026 13.0314   1
 -11   1   1 1.27405 12.6125   1
 -11   1   1 -12.867 17.8458   1
  10  -1  -1 258.126 27.9445   1
  10  -1  -1 237.630 21.7392   1
 -10   1   1 243.942 22.1461   1
 -10   1   1 234.973 28.7839   1
   9  -1  -1 77.0044 14.3712   1
   9  -1  -1 68.1341 15.6595   1
  -9   1   1 81.4715 16.2526   1
  -9   1   1 67.6634 16.6057   1
   8  -1  -1 25.2504 11.7504   1
   8  -1  -1 30.9944 9.38575   1
  -8   1   1 34.2110 9.85622   1
  -8   1   1 24.0644 11.2855   1
   7  -1  -1 419.794 20.4612   1
   7  -1  -1 430.941 21.8382   1
  -7   1   1 420.881 22.6250   1
  -7   1   1 430.830 20.1215   1
   6  -1  -1 421.187 18.7990   1
   6  -1  -1 400.987 19.3133   1
  -6   1   1 419.687 21.3566   1
  -6   1   1 400.034 17.7926   1
   5  -1  -1 1072.83 31.9444   1
   5  -1  -1 1056.69 31.7395   1
  -5   1   1 1031.80 32.8947   1
  -5   1   1 1095.77 31.7010   1
   4  -1  -1 4037.11 96.9362   1
   4  -1  -1 3681.84 92.0767   1
  -4   1   1 3807.56 92.6317   1
  -4   1   1 4123.69 100.350   1
   3  -1  -1 5286.49 135.251   1
   3  -1  -1 5148.38 129.386   1
  -3   1   1 5128.04 133.605   1
  -3   1   1 5115.42 132.551   1
   2  -1  -1 3534.63 89.5083   1
   2  -1  -1 3206.55 84.2928   1
  -2   1   1 3525.09 89.3821   1
  -2   1   1 3527.37 88.9580   1
   1  -1  -1 257.136 7.53454   1
   1  -1  -1 259.504 7.57845   1
  -1   1   1 262.864 7.69437   1
  -1  -1  -1 1323.18 33.9126   1
  -1  -1  -1 1385.22 36.3879   1
   1   1   1 1352.76 36.1648   1
   1   1   1 1321.83 35.1320   1
  -2  -1  -1 53.6844 6.43173   1
  -2  -1  -1 53.5915 5.68116   1
   2   1   1 57.7418 5.81821   1
   2   1   1 62.0802 6.01023   1
  -3  -1  -1 35.8605 7.48738   1
   3   1   1 36.0629 7.13702   1
   3   1   1 31.9250 6.39406   1
  -4  -1  -1 474.294 17.4394   1
  -4  -1  -1 469.251 18.3941   1
   4   1   1 468.375 17.9255   1
   4   1   1 466.618 17.5862   1
  -5  -1  -1 469.027 20.5851   1
   5   1   1 450.128 18.5165   1
   5   1   1 451.401 19.5751   1
  -6  -1  -1 12.0273 8.04867   1
  -6  -1  -1 14.5570 6.56624   1
   6   1   1 16.3774 6.98817   1
   6   1   1 14.8455 8.03481   1
  -7  -1  -1 4.14670 7.36903   1
  -7  -1  -1 1.96539 9.80244   1
   7   1   1 -0.9077 8.90822   1
   7   1   1 6.72559 6.60842   1
  -8  -1  -1 8.06958 8.30922   1
  -8  -1  -1 20.8753 12.8679   1
   8   1   1 6.43608 11.7471   1
   8   1   1 5.23632 8.49900   1
  -9  -1  -1 60.8780 15.3472   1
  -9  -1  -1 78.7540 16.0818   1
   9   1   1 65.5315 16.4912   1
   9   1   1 98.9819 17.7829   1
 -10  -1  -1 -0.9647 15.4756   1
 -10  -1  -1 10.3263 10.8355   1
  10   1   1 9.88374 11.4953   1
  10   1   1 13.2152 15.8177   1
 -11  -1  -1 31.1209 17.9379   1
 -11  -1  -1 1.34782 13.0994   1
  11   1   1 -5.0378 19.2500   1
  11   1   1 9.93046 12.2308   1
 -12  -1  -1 28.6621 17.5473   1
  12   1   1 41.4760 17.5518   1
  12   1   1 18.9780 29.1830   1
  13   1   1 45.3361 22.4072   1
  14  -2  -1 100.212 24.1193   1
 -14   2   1 51.5586 27.3239   1
  13  -2  -1 147.904 29.8091   1
  13  -2  -1 180.141 29.8540   1
 -13   2   1 155.531 28.9501   1
  12  -2  -1 165.077 32.7110   1
  12  -2  -1 190.780 27.0346   1
 -12   2   1 189.815 37.2144   1
 -12   2   1 169.785 24.5752   1
  11  -2  -1 138.693 22.1002   1
  11  -2  -1 144.131 28.8079   1
 -11   2   1 130.196 31.8614   1
 -11   2   1 117.411 21.2155   1
  10  -2  -1 37.5737 15.7345   1
  10  -2  -1 35.5812 12.2453   1
 -10   2   1 46.6323 13.1516   1
 -10   2   1 46.8465 17.0476   1
   9  -2  -1 473.605 28.6949   1
   9  -2  -1 481.287 25.0334   1
  -9   2   1 447.964 30.1132   1
  -9   2   1 498.956 25.6047   1
   8  -2  -1 685.660 30.2055   1
   8  -2  -1 683.669 28.3239   1
  -8   2   1 672.901 30.8664   1
  -8   2   1 671.473 27.6761   1
   7  -2  -1 30.3581 9.81775   1
   7  -2  -1 29.3964 7.68782   1
  -7   2   1 29.9020 8.08074   1
  -7   2   1 26.1970 10.3785   1
   6  -2  -1 1.76517 6.95046   1
   6  -2  -1 -1.5658 4.90250   1
  -6   2   1 -0.2223 7.33936   1
  -6   2   1 0.82910 5.38398   1
   5  -2  -1 23.6306 7.10759   1
   5  -2  -1 29.8682 6.65004   1
  -5   2   1 21.1678 5.87450   1
  -5   2   1 27.4441 8.17282   1
   4  -2  -1 198.349 11.4429   1
   4  -2  -1 207.127 12.2125   1
  -4   2   1 207.852 11.2678   1
  -4   2   1 207.695 12.8450   1
   3  -2  -1 225.318 10.7156   1
  -3   2   1 219.592 10.5860   1
  -3   2   1 211.232 10.0626   1
   2  -2  -1 60.0148 5.77272   1
  -2   2   1 57.2742 6.04970   1
  -2   2   1 58.9550 5.32154   1
   1  -2  -1 249.444 7.21247   1
   1  -2  -1 251.468 7.28560   1
  -1   2   1 245.847 7.44360   1
  -1   2   1 245.921 7.21684   1
  -1  -2  -1 58.8205 4.32830   1
  -1  -2  -1 52.9288 4.45162   1
   1   2   1 59.4790 4.33907   1
   1   2   1 50.5936 4.12587   1
  -2  -2  -1 91.2044 6.62349   1
  -2  -2  -1 91.5272 6.95834   1
   2   2   1 86.4851 6.65383   1
   2   2   1 90.9926 6.33134   1
  -3  -2  -1 23.9345 5.10055   1
  -3  -2  -1 30.4438 6.77493   1
   3   2   1 28.9834 5.27121   1
   3   2   1 24.5902 4.69002   1
  -4  -2  -1 579.170 23.6148   1
  -4  -2  -1 943.198 27.2643   1
   4   2   1 919.946 26.5488   1
   4   2   1 933.313 26.4465   1
  -5  -2  -1 674.605 24.7454   1
   5   2   1 663.215 24.2705   1
   5   2   1 657.060 23.3834   1
  -6  -2  -1 277.119 18.6117   1
  -6  -2  -1 246.718 19.4202   1
   6   2   1 270.597 15.8565   1
   6   2   1 283.385 18.7543   1
  -7  -2  -1 334.319 21.1251   1
  -7  -2  -1 350.168 22.8373   1
   7   2   1 348.406 22.4769   1
   7   2   1 338.586 19.4484   1
  -8  -2  -1 335.785 25.1667   1
  -8  -2  -1 343.006 21.1468   1
   8   2   1 344.480 25.2255   1
   8   2   1 331.501 21.2647   1
  -9  -2  -1 491.201 26.6791   1
  -9  -2  -1 497.402 32.6469   1
   9   2   1 480.629 31.1298   1
   9   2   1 412.732 26.1496   1
 -10  -2  -1 168.865 30.6149   1
 -10  -2  -1 259.393 23.8056   1
  10   2   1 221.674 23.2883   1
  10   2   1 196.884 29.0900   1
 -11  -2  -1 88.2394 18.7028   1
  11   2   1 100.984 23.0285   1
  11   2   1 87.6752 24.6698   1
  12   2   1 138.449 28.5317   1
  13   2   1 40.5623 20.8426   1
  14  -3  -1 1.86915 20.6094   1
  14  -3  -1 5.82963 26.6010   1
 -14   3   1 5.89811 22.2252   1
  13  -3  -1 38.8778 20.4804   1
  13  -3  -1 62.6408 18.7498   1
 -13   3   1 46.2869 24.0267   1
 -13   3   1 19.8109 18.0156   1
  12  -3  -1 46.1856 16.6526   1
  12  -3  -1 33.7715 19.4069   1
 -12   3   1 40.7203 21.0366   1
 -12   3   1 47.0567 16.4385   1
  11  -3  -1 196.269 23.5669   1
  11  -3  -1 202.103 27.2754   1
 -11   3   1 169.650 22.4048   1
 -11   3   1 184.491 31.0951   1
  10  -3  -1 219.843 21.2464   1
  10  -3  -1 218.085 26.2334   1
 -10   3   1 223.730 20.8696   1
 -10   3   1 229.069 28.3504   1
   9  -3  -1 179.008 21.9771   1
   9  -3  -1 193.435 18.5374   1
  -9   3   1 167.651 24.1769   1
  -9   3   1 181.695 16.7644   1
   8  -3  -1 659.931 28.4331   1
   8  -3  -1 656.042 27.7157   1
  -8   3   1 669.744 30.2644   1
  -8   3   1 676.191 27.4768   1
   7  -3  -1 1235.08 39.6196   1
   7  -3  -1 1255.03 39.3230   1
  -7   3   1 1288.59 42.1994   1
  -7   3   1 1279.73 39.1101   1
   6  -3  -1 2012.46 54.6338   1
   6  -3  -1 2014.32 54.6799   1
  -6   3   1 2023.36 53.9742   1
  -6   3   1 2055.15 55.8150   1
   5  -3  -1 2558.54 64.8665   1
   5  -3  -1 2544.86 64.5609   1
  -5   3   1 2576.40 65.5113   1
  -5   3   1 2611.94 64.5174   1
   4  -3  -1 597.703 19.9265   1
   4  -3  -1 611.826 20.3186   1
  -4   3   1 626.861 21.1488   1
  -4   3   1 597.632 19.5665   1
   3  -3  -1 136.947 8.69554   1
  -3   3   1 135.677 7.99744   1
  -3   3   1 145.660 9.37579   1
   2  -3  -1 21.6898 4.99955   1
   2  -3  -1 21.2632 4.96164   1
  -2   3   1 24.9549 5.27353   1
  -2   3   1 20.5859 4.50423   1
   1  -3  -1 1209.47 30.0087   1
  -1   3   1 1185.76 30.7245   1
  -1   3   1 1210.08 29.3369   1
   0   3   1 210.079 5.83613   1
   0   3   1 198.344 5.62724   1
  -1  -3  -1 143.785 6.06141   1
  -1  -3  -1 151.141 6.12795   1
   1   3   1 145.163 6.05476   1
  -2  -3  -1 2.66481 3.35164   1
  -2  -3  -1 5.64894 3.39321   1
   2   3   1 5.68946 3.44621   1
   2   3   1 5.54307 2.95194   1
  -3  -3  -1 255.878 12.3937   1
  -3  -3  -1 271.372 12.0413   1
   3   3   1 255.350 11.5647   1
   3   3   1 262.912 12.0321   1
  -4  -3  -1 96.2647 9.99590   1
  -4  -3  -1 100.657 11.0256   1
   4   3   1 89.4670 8.82146   1
   4   3   1 102.236 10.5332   1
  -5  -3  -1 3.07433 6.54264   1
  -5  -3  -1 5.04479 6.40256   1
   5   3   1 -0.4457 4.65979   1
   5   3   1 4.75496 6.30945   1
  -6  -3  -1 4.49295 8.75476   1
  -6  -3  -1 -0.2979 6.47972   1
   6   3   1 1.04862 5.73636   1
   6   3   1 -4.3056 7.94349   1
  -7  -3  -1 2.93867 8.10790   1
  -7  -3  -1 -0.6824 10.7044   1
   7   3   1 0.83726 7.12952   1
   7   3   1 -3.7480 9.91197   1
  -8  -3  -1 5.90575 12.2143   1
  -8  -3  -1 5.40119 14.3114   1
   8   3   1 1.88583 12.0690   1
   8   3   1 1.70812 8.04197   1
  -9  -3  -1 9.51434 16.2682   1
   9   3   1 31.4449 11.5937   1
   9   3   1 28.3532 14.5356   1
 -10  -3  -1 75.3518 27.7844   1
 -10  -3  -1 58.5807 17.2236   1
  10   3   1 46.5013 15.9455   1
  10   3   1 32.2819 16.9983   1
 -11  -3  -1 57.0239 19.2397   1
  11   3   1 45.3442 28.3360   1
  11   3   1 86.6343 18.8603   1
  12   3   1 103.969 22.6759   1
  15  -4  -1 10.1693 23.7542   1
 -15   4   1 58.0040 30.1078   1
  14  -4  -1 136.673 31.0955   1
  14  -4  -1 86.0388 26.0229   1
 -14   4   1 73.9631 24.4198   1
  13  -4  -1 182.872 34.5121   1
  13  -4  -1 202.704 28.1356   1
 -13   4   1 286.655 38.1173   1
 -13   4   1 215.869 29.9214   1
  12  -4  -1 143.510 22.1932   1
  12  -4  -1 124.291 27.2223   1
 -12   4   1 114.421 23.7184   1
 -12   4   1 141.320 35.3088   1
  11  -4  -1 61.1823 18.5903   1
  11  -4  -1 55.3759 14.2047   1
 -11   4   1 45.0661 18.4885   1
 -11   4   1 40.5406 13.2536   1
  10  -4  -1 30.5295 14.5288   1
  10  -4  -1 34.6099 11.1103   1
 -10   4   1 26.2681 10.2686   1
 -10   4   1 46.1685 15.6256   1
   9  -4  -1 271.331 24.5686   1
   9  -4  -1 269.275 20.1997   1
  -9   4   1 296.569 26.3683   1
  -9   4   1 280.803 20.5519   1
   8  -4  -1 38.4353 9.76890   1
   8  -4  -1 38.1480 11.4940   1
  -8   4   1 39.9444 13.2195   1
  -8   4   1 31.4370 9.12378   1
   7  -4  -1 25.7888 7.61591   1
   7  -4  -1 25.7580 10.0503   1
  -7   4   1 32.2614 10.6894   1
  -7   4   1 26.7391 7.41031   1
   6  -4  -1 92.0400 10.5598   1
   6  -4  -1 90.6216 13.0861   1
  -6   4   1 89.8511 14.9663   1
  -6   4   1 92.6968 10.3347   1
   5  -4  -1 -1.7525 5.99796   1
   5  -4  -1 -1.4671 4.60104   1
  -5   4   1 0.39248 6.13210   1
  -5   4   1 0.80388 4.64732   1
   4  -4  -1 306.451 13.7427   1
   4  -4  -1 300.391 13.6121   1
  -4   4   1 286.243 12.7158   1
  -4   4   1 307.383 14.7149   1
   3  -4  -1 94.7332 7.67223   1
   3  -4  -1 104.584 7.90069   1
  -3   4   1 97.2038 7.33659   1
  -3   4   1 100.639 8.47956   1
   2  -4  -1 387.702 12.1177   1
  -2   4   1 386.184 12.5357   1
  -2   4   1 380.832 11.9216   1
   1  -4  -1 247.730 7.07913   1
   1  -4  -1 247.170 6.92983   1
  -1   4   1 249.992 7.90888   1
   0   4   1 677.563 16.9930   1
   0   4   1 741.522 17.3428   1
  -1  -4  -1 253.813 8.39046   1
  -1  -4  -1 242.358 8.14745   1
   1   4   1 256.676 8.68573   1
   1   4   1 251.342 8.50747   1
  -2  -4  -1 132.873 8.00665   1
  -2  -4  -1 129.959 7.97888   1
   2   4   1 125.468 7.40946   1
  -3  -4  -1 813.267 23.7892   1
  -3  -4  -1 799.713 23.9750   1
   3   4   1 802.624 23.8608   1
   3   4   1 803.398 23.7139   1
  -4  -4  -1 1213.22 34.0417   1
  -4  -4  -1 1195.80 34.5743   1
   4   4   1 1182.40 34.4516   1
  -5  -4  -1 464.962 20.1343   1
  -5  -4  -1 366.786 19.9858   1
   5   4   1 449.257 18.9083   1
   5   4   1 469.228 20.7334   1
  -6  -4  -1 400.254 21.8394   1
  -6  -4  -1 377.740 22.5860   1
   6   4   1 368.745 19.4135   1
   6   4   1 406.210 22.6070   1
  -7  -4  -1 186.317 20.8315   1
  -7  -4  -1 171.469 21.2349   1
   7   4   1 175.695 21.4339   1
   7   4   1 173.553 16.7132   1
  -8  -4  -1 515.674 31.6070   1
  -8  -4  -1 532.138 30.5312   1
   8   4   1 521.224 26.7755   1
   8   4   1 544.849 30.4396   1
  -9  -4  -1 169.737 27.4578   1
  -9  -4  -1 216.784 30.8787   1
   9   4   1 246.692 29.1634   1
   9   4   1 227.630 22.6277   1
 -10  -4  -1 9.16644 17.8413   1
  10   4   1 85.6567 21.2368   1
  10   4   1 88.7969 24.0595   1
  11   4   1 42.5932 16.8706   1
  12   4   1 2.70260 19.0147   1
  15  -5  -1 69.4710 26.4280   1
 -15   5   1 58.1102 29.8589   1
  14  -5  -1 48.0569 21.0776   1
  14  -5  -1 92.7318 25.7248   1
 -14   5   1 100.476 39.2900   1
 -14   5   1 59.6169 23.5375   1
  13  -5  -1 213.833 30.0081   1
  13  -5  -1 293.063 31.8601   1
 -13   5   1 187.576 27.1464   1
 -13   5   1 294.840 35.9468   1
  12  -5  -1 122.429 22.8900   1
 -12   5   1 139.288 27.6113   1
 -12   5   1 131.209 24.1084   1
  11  -5  -1 301.549 30.9357   1
  11  -5  -1 279.426 23.6648   1
 -11   5   1 291.581 24.6376   1
 -11   5   1 295.918 34.1987   1
  10  -5  -1 710.255 36.1461   1
  10  -5  -1 701.974 32.3919   1
 -10   5   1 741.976 39.2040   1
 -10   5   1 736.276 32.1564   1
   9  -5  -1 1833.44 54.8684   1
   9  -5  -1 1459.82 52.5014   1
  -9   5   1 1875.23 58.5068   1
  -9   5   1 1843.04 54.3066   1
   8  -5  -1 1110.45 38.2750   1
   8  -5  -1 1149.52 39.5392   1
  -8   5   1 1114.82 37.3297   1
  -8   5   1 1155.80 41.8443   1
   7  -5  -1 126.227 14.3576   1
   7  -5  -1 127.535 12.9012   1
  -7   5   1 121.064 12.4867   1
  -7   5   1 126.191 17.7286   1
   6  -5  -1 273.899 15.2881   1
   6  -5  -1 278.702 16.4742   1
  -6   5   1 285.437 18.5843   1
  -6   5   1 287.266 15.4963   1
   5  -5  -1 993.270 30.1395   1
  -5   5   1 1022.63 31.8839   1
  -5   5   1 994.531 30.0631   1
   4  -5  -1 351.123 14.4345   1
  -4   5   1 358.021 15.7826   1
  -4   5   1 346.303 14.0672   1
   3  -5  -1 85.5169 7.74923   1
  -3   5   1 85.2403 7.09861   1
  -3   5   1 90.9391 8.34440   1
   2  -5  -1 8.36381 3.08240   1
  -2   5   1 4.96794 2.65111   1
   1  -5  -1 56.6096 3.26329   1
   1  -5  -1 53.7729 3.13698   1
  -1   5   1 56.6426 4.38591   1
   0   5   1 40.0755 3.75038   1
   0   5   1 38.7222 3.48875   1
  -1  -5  -1 238.466 7.99669   1
  -1  -5  -1 229.360 7.73963   1
   1   5   1 235.990 8.61879   1
   1   5   1 235.078 8.54039   1
  -2  -5  -1 89.4188 7.36283   1
  -2  -5  -1 92.2346 7.48270   1
   2   5   1 89.8757 6.84887   1
   2   5   1 88.0183 6.91276   1
  -3  -5  -1 6.13819 4.55515   1
  -3  -5  -1 4.73309 4.94890   1
   3   5   1 2.24609 6.04134   1
   3   5   1 3.46217 3.88459   1
  -4  -5  -1 6.45837 6.46339   1
  -4  -5  -1 5.43821 6.33353   1
   4   5   1 2.05408 4.62164   1
   4   5   1 2.24106 5.92078   1
  -5  -5  -1 7.76647 8.00018   1
  -5  -5  -1 11.0661 8.24670   1
   5   5   1 12.8404 6.26072   1
   5   5   1 11.4803 7.32958   1
  -6  -5  -1 46.0248 11.1976   1
  -6  -5  -1 33.1690 10.4151   1
   6   5   1 39.3173 9.36850   1
   6   5   1 40.5031 11.3259   1
  -7  -5  -1 126.705 21.2241   1
  -7  -5  -1 136.703 21.8447   1
   7   5   1 126.388 16.3290   1
   7   5   1 143.972 21.1183   1
  -8  -5  -1 255.980 28.0112   1
  -8  -5  -1 257.077 27.3843   1
   8   5   1 267.224 26.7659   1
   8   5   1 271.599 21.5988   1
  -9  -5  -1 172.938 33.2177   1
   9   5   1 197.826 21.4501   1
   9   5   1 159.062 30.8152   1
 -10  -5  -1 43.9663 25.6503   1
  10   5   1 16.3520 25.3487   1
  10   5   1 45.9256 14.3601   1
  11   5   1 116.639 25.7415   1
  15  -6  -1 37.6667 26.2712   1
 -15   6   1 19.5457 25.7061   1
  14  -6  -1 216.464 39.5123   1
  14  -6  -1 135.413 30.7870   1
 -14   6   1 73.4675 22.6804   1
  13  -6  -1 93.3752 22.8827   1
  13  -6  -1 68.6259 18.6789   1
 -13   6   1 94.0893 23.1917   1
 -13   6   1 78.5546 20.5171   1
  12  -6  -1 29.9632 14.1262   1
  12  -6  -1 47.8949 20.3830   1
 -12   6   1 22.4555 19.4508   1
 -12   6   1 27.9035 14.3782   1
  11  -6  -1 -12.001 15.8848   1
  11  -6  -1 -1.8820 10.8603   1
 -11   6   1 6.19329 16.3330   1
 -11   6   1 13.1972 12.3959   1
  10  -6  -1 8.06198 10.5292   1
  10  -6  -1 0.48669 11.3401   1
 -10   6   1 5.85780 9.78780   1
 -10   6   1 -7.6472 14.0906   1
   9  -6  -1 1.32824 8.52561   1
   9  -6  -1 4.00604 11.3590   1
  -9   6   1 22.0240 9.03166   1
  -9   6   1 4.10532 13.0667   1
   8  -6  -1 13.9322 9.15792   1
   8  -6  -1 6.37136 6.94159   1
  -8   6   1 7.44035 7.37112   1
  -8   6   1 1.94722 11.7167   1
   7  -6  -1 1.37988 7.43956   1
   7  -6  -1 -2.9306 5.23447   1
  -7   6   1 2.17655 9.32095   1
  -7   6   1 -2.1810 5.51948   1
   6  -6  -1 599.897 23.2095   1
   6  -6  -1 597.073 23.5438   1
  -6   6   1 586.022 22.5346   1
  -6   6   1 614.071 25.3795   1
  -5   6   1 1111.55 32.7937   1
  -5   6   1 1140.90 34.5376   1
   4  -6  -1 208.183 11.9370   1
  -4   6   1 202.888 10.9885   1
  -4   6   1 201.617 12.6572   1
   3  -6  -1 55.5099 7.30559   1
  -3   6   1 51.2960 7.47975   1
  -3   6   1 48.8886 6.37104   1
   2  -6  -1 477.076 13.9860   1
  -2   6   1 485.247 14.4049   1
  -2   6   1 488.061 14.8958   1
  -1   6   1 865.820 21.9602   1
   0   6   1 1162.89 28.3005   1
  -1  -6  -1 665.786 16.7370   1
  -1  -6  -1 703.880 16.8693   1
   1   6   1 656.897 18.4484   1
   1   6   1 694.639 18.6550   1
  -2  -6  -1 358.934 12.6609   1
  -2  -6  -1 375.523 13.1116   1
   2   6   1 371.875 13.1017   1
   2   6   1 364.973 13.1252   1
  -3  -6  -1 500.229 17.5983   1
  -3  -6  -1 480.872 17.4323   1
   3   6   1 473.048 17.0534   1
   3   6   1 487.031 17.1968   1
  -4  -6  -1 954.213 29.4722   1
  -4  -6  -1 956.864 29.7827   1
   4   6   1 950.978 29.3280   1
   4   6   1 931.749 28.9627   1
  -5  -6  -1 783.450 28.0327   1
  -5  -6  -1 780.220 28.7935   1
   5   6   1 745.593 26.6686   1
  -6  -6  -1 148.772 18.8641   1
  -6  -6  -1 129.158 19.6028   1
   6   6   1 142.428 17.9792   1
   6   6   1 133.579 14.3550   1
  -7  -6  -1 6.58993 12.7576   1
  -7  -6  -1 6.26441 12.5808   1
   7   6   1 6.74633 8.43110   1
   7   6   1 15.0519 12.0410   1
  -8  -6  -1 44.3916 16.7097   1
  -8  -6  -1 48.9175 17.7208   1
   8   6   1 71.7505 17.3950   1
   8   6   1 68.8273 13.4745   1
  -9  -6  -1 36.4134 22.2347   1
   9   6   1 22.0247 20.0911   1
   9   6   1 49.8883 14.0091   1
  10   6   1 25.0664 14.2624   1
  15  -7  -1 93.5313 29.9990   1
 -15   7   1 111.137 29.0958   1
  14  -7  -1 514.030 42.3256   1
 -14   7   1 437.619 51.8396   1
 -14   7   1 427.145 38.8545   1
  13  -7  -1 557.333 37.9971   1
  13  -7  -1 534.188 41.2310   1
 -13   7   1 532.900 36.5287   1
 -13   7   1 525.524 44.3241   1
  12  -7  -1 414.389 36.2899   1
  12  -7  -1 405.255 30.4889   1
 -12   7   1 372.817 29.9955   1
 -12   7   1 405.312 38.7265   1
  11  -7  -1 266.017 24.0403   1
  11  -7  -1 230.730 26.3915   1
 -11   7   1 255.487 23.8119   1
 -11   7   1 276.657 33.3910   1
  10  -7  -1 292.473 22.6397   1
  10  -7  -1 286.513 27.0209   1
 -10   7   1 292.080 30.2410   1
 -10   7   1 312.276 22.8989   1
   9  -7  -1 179.981 16.4855   1
   9  -7  -1 167.411 19.0223   1
  -9   7   1 183.691 24.7200   1
  -9   7   1 184.679 17.5691   1
   8  -7  -1 89.9760 14.1953   1
   8  -7  -1 104.816 16.9582   1
  -8   7   1 102.240 13.6355   1
  -8   7   1 94.7020 18.2434   1
   7  -7  -1 210.320 15.8585   1
   7  -7  -1 218.592 17.1498   1
  -7   7   1 214.460 20.2284   1
  -7   7   1 216.992 15.5104   1
   6  -7  -1 171.947 14.6319   1
  -6   7   1 185.358 16.6930   1
  -6   7   1 186.043 12.8537   1
   5  -7  -1 46.6013 9.93914   1
  -5   7   1 43.3219 8.63844   1
  -5   7   1 41.1712 8.19267   1
   4  -7  -1 10.2602 5.18024   1
  -4   7   1 10.8179 6.05182   1
  -4   7   1 10.3482 4.39857   1
   3  -7  -1 51.7444 7.36028   1
  -3   7   1 52.7697 6.44180   1
  -3   7   1 50.9670 7.78170   1
   2  -7  -1 20.3917 4.54305   1
   2  -7  -1 20.7195 3.44027   1
  -2   7   1 20.0349 4.92822   1
  -2   7   1 18.6590 4.67743   1
  -1   7   1 9.93406 2.74050   1
   0   7   1 43.4518 4.55701   1
   1   7   1 36.6580 4.65011   1
   1   7   1 38.2177 5.14531   1
  -2  -7  -1 27.3506 4.45170   1
  -2  -7  -1 25.6914 4.31628   1
   2   7   1 22.1165 5.57024   1
   2   7   1 22.1439 4.38288   1
  -3  -7  -1 91.1611 9.77643   1
  -3  -7  -1 93.5824 10.3292   1
   3   7   1 85.2030 8.01719   1
   3   7   1 90.9553 8.51211   1
  -4  -7  -1 421.567 18.6240   1
  -4  -7  -1 412.606 18.6592   1
   4   7   1 409.133 17.5321   1
   4   7   1 415.570 17.3360   1
  -5  -7  -1 210.103 17.9223   1
  -5  -7  -1 210.744 17.6162   1
   5   7   1 211.011 14.4650   1
   5   7   1 218.295 14.9782   1
  -6  -7  -1 152.231 20.2537   1
  -6  -7  -1 173.617 20.8795   1
   6   7   1 165.743 15.5738   1
   6   7   1 152.243 15.4732   1
  -7  -7  -1 96.2613 21.4709   1
  -7  -7  -1 87.2038 16.1810   1
   7   7   1 84.2559 15.6380   1
  -8  -7  -1 213.236 32.7392   1
   8   7   1 182.017 26.3918   1
   8   7   1 222.961 20.8426   1
   9   7   1 120.299 21.7512   1
  10   7   1 62.1347 17.8084   1
  15  -8  -1 51.9926 29.8683   1
 -15   8   1 16.0885 23.4833   1
  14  -8  -1 20.1166 21.7908   1
 -14   8   1 -4.2150 17.4662   1
 -14   8   1 36.6440 32.2269   1
  13  -8  -1 -3.5833 16.1894   1
 -13   8   1 5.53938 16.4048   1
 -13   8   1 28.2069 21.4772   1
  12  -8  -1 -1.7652 12.5156   1
  12  -8  -1 -4.7658 16.2159   1
 -12   8   1 0.95072 19.7693   1
 -12   8   1 0.04758 13.6298   1
  11  -8  -1 14.6891 11.5153   1
  11  -8  -1 8.35438 15.4599   1
 -11   8   1 4.40323 18.0529   1
 -11   8   1 4.63854 11.3030   1
  10  -8  -1 99.3221 17.8966   1
  10  -8  -1 112.770 22.7994   1
 -10   8   1 105.522 20.6229   1
 -10   8   1 107.140 18.1743   1
   9  -8  -1 261.284 19.5975   1
  -9   8   1 264.405 27.2944   1
  -9   8   1 281.813 19.8142   1
   8  -8  -1 30.7378 9.43711   1
  -8   8   1 21.4870 8.91365   1
  -8   8   1 26.0746 12.7872   1
  -7   8   1 164.979 14.1935   1
  -7   8   1 170.467 19.1976   1
   6  -8  -1 583.227 23.4619   1
  -6   8   1 560.426 22.3974   1
  -6   8   1 573.545 25.0588   1
   5  -8  -1 619.746 22.7225   1
  -5   8   1 624.022 24.4597   1
  -5   8   1 607.721 21.9037   1
   4  -8  -1 300.720 14.0357   1
  -4   8   1 271.693 20.7182   1
  -4   8   1 296.165 13.1955   1
   3  -8  -1 674.443 19.7672   1
  -3   8   1 655.412 20.0752   1
  -3   8   1 667.986 20.7457   1
   2  -8  -1 774.438 19.3286   1
   2  -8  -1 790.014 19.5187   1
  -2   8   1 800.077 21.9956   1
  -1   8   1 428.531 13.2398   1
   0   8   1 495.204 14.6534   1
   1   8   1 468.383 14.7710   1
   1   8   1 490.599 15.1129   1
   2   8   1 361.992 13.8153   1
   2   8   1 384.583 13.9299   1
  -3  -8  -1 329.127 13.5137   1
  -3  -8  -1 310.023 13.2945   1
   3   8   1 309.919 13.8126   1
   3   8   1 321.801 14.0419   1
  -4  -8  -1 43.2938 8.35366   1
  -4  -8  -1 41.7409 8.37970   1
   4   8   1 43.7861 9.46416   1
   4   8   1 46.0599 9.23014   1
  -5  -8  -1 81.2178 16.0858   1
  -5  -8  -1 83.7452 16.1091   1
   5   8   1 103.053 10.4966   1
   5   8   1 92.8554 12.9017   1
  -6  -8  -1 22.8909 11.5155   1
  -6  -8  -1 20.3653 11.6276   1
   6   8   1 26.1362 7.52189   1
   6   8   1 23.1190 8.96023   1
  -7  -8  -1 -8.9922 12.8008   1
  -7  -8  -1 9.99807 15.6080   1
   7   8   1 -4.6643 8.55631   1
   7   8   1 1.88688 7.44391   1
  -8  -8  -1 8.25613 18.9545   1
   8   8   1 -1.2361 10.3297   1
   9   8   1 -12.750 12.6872   1
  15  -9  -1 363.116 50.2196   1
 -15   9   1 244.149 41.7254   1
  14  -9  -1 270.357 38.4011   1
 -14   9   1 247.118 31.1600   1
 -14   9   1 191.548 41.7478   1
  13  -9  -1 69.2989 20.6688   1
 -13   9   1 60.7948 29.6436   1
 -13   9   1 53.3814 18.4347   1
  12  -9  -1 68.7416 16.6772   1
 -12   9   1 91.9918 23.1182   1
 -12   9   1 80.6713 18.0688   1
  11  -9  -1 86.8670 19.8014   1
 -11   9   1 84.0346 20.4606   1
 -11   9   1 89.2114 20.9192   1
  10  -9  -1 234.833 21.3406   1
 -10   9   1 222.757 28.9484   1
 -10   9   1 221.830 21.5086   1
   9  -9  -1 62.9355 15.0960   1
  -9   9   1 60.3784 14.7580   1
  -9   9   1 63.7624 17.9312   1
   8  -9  -1 73.2194 18.0963   1
  -8   9   1 92.1908 14.3167   1
  -8   9   1 88.3624 21.5430   1
  -7   9   1 93.1799 13.0091   1
  -7   9   1 107.688 18.8513   1
   6  -9  -1 3.40380 7.94238   1
  -6   9   1 -3.2420 5.09596   1
  -6   9   1 -0.1924 8.11533   1
   5  -9  -1 4.74203 6.71128   1
  -5   9   1 0.87472 5.06148   1
  -5   9   1 0.24960 6.64725   1
   4  -9  -1 44.8817 9.65708   1
  -4   9   1 43.3527 7.84395   1
  -4   9   1 33.7325 7.91954   1
   3  -9  -1 6.54982 3.77354   1
   3  -9  -1 4.88330 4.18320   1
  -3   9   1 4.12542 3.63736   1
  -3   9   1 2.30825 3.53934   1
  -2   9   1 33.4809 5.42088   1
  -1   9   1 94.0775 6.28654   1
   0   9   1 51.3135 5.61142   1
   1   9   1 106.175 7.10174   1
   2   9   1 260.480 11.5909   1
   2   9   1 246.618 11.2975   1
   3   9   1 238.612 12.8118   1
   3   9   1 267.940 13.0726   1
  -4  -9  -1 240.171 13.6496   1
  -4  -9  -1 249.150 13.4212   1
   4   9   1 256.135 13.7377   1
   4   9   1 233.367 14.5773   1
  -5  -9  -1 237.344 17.0891   1
  -5  -9  -1 207.652 16.6174   1
   5   9   1 215.274 13.9468   1
   5   9   1 199.836 14.9717   1
  -6  -9  -1 225.929 20.7122   1
  -6  -9  -1 218.691 22.4051   1
   6   9   1 201.969 16.3187   1
   6   9   1 244.060 15.0485   1
  -7  -9  -1 145.047 26.4610   1
   7   9   1 229.451 16.2182   1
   7   9   1 143.134 16.5853   1
   8   9   1 100.582 18.1066   1
 -15  10   1 5.78638 25.6052   1
  14 -10  -1 87.4704 25.7697   1
 -14  10   1 59.3121 20.0153   1
  13 -10  -1 42.7052 19.9063   1
 -13  10   1 39.7211 29.4086   1
 -13  10   1 16.0719 15.9265   1
  12 -10  -1 49.7620 15.8636   1
 -12  10   1 49.8040 16.0541   1
 -12  10   1 56.5841 22.2768   1
  11 -10  -1 204.013 23.0533   1
 -11  10   1 170.707 22.4239   1
 -11  10   1 196.427 32.0495   1
  10 -10  -1 359.356 25.2878   1
 -10  10   1 383.665 33.0545   1
 -10  10   1 366.679 24.9618   1
   9 -10  -1 258.994 21.8278   1
  -9  10   1 272.541 21.1894   1
  -9  10   1 277.151 28.0091   1
  -8  10   1 55.2585 10.9145   1
  -8  10   1 75.7532 16.1586   1
   7 -10  -1 495.499 25.0717   1
  -7  10   1 476.575 22.6012   1
  -7  10   1 489.447 27.2404   1
   6 -10  -1 953.907 32.3926   1
  -6  10   1 944.706 33.9822   1
  -6  10   1 956.889 31.3500   1
   5 -10  -1 473.343 19.9989   1
  -5  10   1 453.205 18.8825   1
  -5  10   1 437.279 21.4028   1
   4 -10  -1 386.134 15.9282   1
  -4  10   1 369.056 15.6949   1
  -4  10   1 364.281 15.2286   1
   3 -10  -1 531.392 15.0274   1
   3 -10  -1 553.756 15.4717   1
  -3  10   1 512.639 17.7401   1
  -3  10   1 535.703 17.8598   1
  -2  10   1 476.925 15.5854   1
  -2  10   1 471.882 15.6185   1
  -1  10   1 377.602 12.7906   1
   0  10   1 135.826 7.10854   1
   1  10   1 190.263 9.36314   1
   2  10   1 22.2343 4.90079   1
   2  10   1 20.7236 4.66819   1
   3  10   1 16.6263 5.46097   1
   3  10   1 17.7387 5.25735   1
   4  10   1 15.1157 5.93829   1
   4  10   1 11.3167 6.03455   1
   5  10   1 15.4745 7.59793   1
   5  10   1 40.1202 9.77322   1
  -6 -10  -1 -7.5445 9.01975   1
  -6 -10  -1 -2.2488 10.6013   1
   6  10   1 -5.4238 7.85064   1
   6  10   1 6.20513 6.81467   1
   7  10   1 15.0562 10.5427   1
   8  10   1 2.46869 11.3638   1
 -14  11   1 81.9362 23.1185   1
  13 -11  -1 63.8141 20.2754   1
 -13  11   1 40.8252 18.0481   1
 -13  11   1 33.4139 30.5440   1
  12 -11  -1 92.5987 18.6915   1
 -12  11   1 34.0117 25.0130   1
 -12  11   1 59.8775 15.7005   1
  11 -11  -1 26.7166 12.3136   1
 -11  11   1 -0.2790 19.6263   1
 -11  11   1 5.36424 12.1160   1
  10 -11  -1 -4.1645 11.6808   1
 -10  11   1 5.21817 17.1696   1
 -10  11   1 -2.1256 10.7305   1
   9 -11  -1 -3.2399 11.4298   1
  -9  11   1 8.56005 9.51528   1
  -9  11   1 4.78995 16.0709   1
   8 -11  -1 130.601 21.2432   1
  -8  11   1 120.181 15.5561   1
  -8  11   1 120.755 23.0028   1
   7 -11  -1 0.87151 9.54544   1
  -7  11   1 2.65357 10.7950   1
  -7  11   1 -7.0288 6.96928   1
   6 -11  -1 125.866 16.1328   1
  -6  11   1 119.551 12.6188   1
   5 -11  -1 17.0676 7.93747   1
  -5  11   1 18.6153 6.69699   1
  -5  11   1 22.1254 6.22669   1
   4 -11  -1 12.6576 5.03763   1
   4 -11  -1 8.16809 5.73445   1
  -4  11   1 6.84892 4.40068   1
  -4  11   1 10.2565 5.72825   1
  -3  11   1 150.084 9.41602   1
  -3  11   1 149.926 10.1713   1
  -2  11   1 322.710 12.5101   1
  -2  11   1 319.568 12.4672   1
  -1  11   1 343.891 12.2781   1
   0  11   1 189.587 8.51098   1
   1  11   1 256.219 10.6698   1
   2  11   1 222.173 11.1326   1
   3  11   1 221.836 12.8074   1
   3  11   1 245.484 12.9285   1
   4  11   1 231.103 15.0343   1
   4  11   1 352.384 14.9802   1
   5  11   1 198.537 13.6805   1
   5  11   1 135.121 14.0296   1
   6  11   1 78.4917 15.8456   1
   6  11   1 179.672 14.2856   1
   7  11   1 19.2795 11.1246   1
 -14  12   1 46.6819 20.7170   1
  13 -12  -1 66.5134 21.9471   1
 -13  12   1 42.5508 17.8588   1
  12 -12  -1 129.758 28.0939   1
 -12  12   1 117.164 31.1721   1
 -12  12   1 132.766 24.9155   1
  11 -12  -1 260.495 28.4061   1
 -11  12   1 236.834 36.6701   1
 -11  12   1 221.025 24.0803   1
  10 -12  -1 179.775 28.2294   1
 -10  12   1 266.364 23.1920   1
 -10  12   1 257.080 31.2082   1
   9 -12  -1 334.829 29.5773   1
  -9  12   1 330.134 23.3807   1
  -9  12   1 316.650 30.9947   1
   8 -12  -1 349.637 26.3699   1
  -8  12   1 352.977 21.3201   1
  -8  12   1 318.510 26.0840   1
   7 -12  -1 285.852 22.4939   1
  -7  12   1 275.973 21.4283   1
  -7  12   1 221.162 17.9096   1
   6 -12  -1 243.988 18.9511   1
  -6  12   1 232.924 16.8421   1
  -6  12   1 259.588 15.4871   1
   5 -12  -1 445.010 18.8585   1
   5 -12  -1 419.017 17.0553   1
  -5  12   1 422.755 18.4891   1
  -5  12   1 424.501 19.3178   1
   4 -12  -1 328.238 10.8936   1
  -4  12   1 308.137 14.3634   1
  -4  12   1 330.277 15.4938   1
  -3  12   1 4.98726 3.85910   1
  -3  12   1 6.82675 4.79588   1
  -2  12   1 3.25435 3.35128   1
  -2  12   1 5.17759 3.94611   1
  -1  12   1 135.230 7.42579   1
   0  12   1 50.5691 5.65771   1
   1  12   1 11.0079 3.47446   1
   2  12   1 -1.4587 4.13382   1
   3  12   1 9.74727 4.66722   1
   4  12   1 -2.6918 6.35461   1
   5  12   1 10.9237 7.63487   1
   6  12   1 69.9329 15.7553   1
 -14  13   1 15.0720 20.6047   1
 -13  13   1 34.8040 18.1317   1
  12 -13  -1 6.22482 18.2455   1
 -12  13   1 -8.9455 13.7648   1
  11 -13  -1 15.7723 18.9879   1
 -11  13   1 4.14258 23.6895   1
 -11  13   1 15.1402 14.1627   1
  10 -13  -1 20.4722 19.7032   1
 -10  13   1 11.7527 10.6569   1
 -10  13   1 -5.8530 17.5132   1
   9 -13  -1 9.24107 16.1052   1
  -9  13   1 2.88345 15.9234   1
  -9  13   1 5.32071 9.53052   1
   8 -13  -1 13.8499 13.4064   1
  -8  13   1 8.32205 11.6809   1
  -8  13   1 15.3410 9.34446   1
   7 -13  -1 85.5994 14.1515   1
  -7  13   1 73.8502 14.5193   1
  -7  13   1 90.5386 13.0408   1
   6 -13  -1 122.751 16.7463   1
  -6  13   1 118.474 12.0780   1
  -6  13   1 124.927 14.5468   1
   5 -13  -1 136.889 10.4666   1
   5 -13  -1 149.840 12.0363   1
  -5  13   1 121.848 13.4243   1
  -5  13   1 145.805 11.0674   1
  -4  13   1 193.325 12.8614   1
  -4  13   1 182.612 11.0726   1
  -3  13   1 138.567 10.3641   1
  -3  13   1 140.626 9.43738   1
  -2  13   1 139.339 8.19518   1
  -2  13   1 138.988 9.26445   1
  -1  13   1 359.511 12.5249   1
  -1  13   1 390.253 12.1666   1
   0  13   1 237.603 8.62494   1
   1  13   1 162.083 7.60432   1
   2  13   1 150.164 8.39556   1
   3  13   1 200.745 10.6031   1
   4  13   1 201.670 13.2158   1
 -13  14   1 182.630 32.7710   1
 -12  14   1 183.914 28.6336   1
  11 -14  -1 108.735 31.2115   1
 -11  14   1 69.7500 16.1565   1
  10 -14  -1 154.330 36.9921   1
 -10  14   1 150.769 37.8967   1
 -10  14   1 152.194 21.1658   1
   9 -14  -1 329.201 34.0097   1
  -9  14   1 337.688 24.1329   1
  -9  14   1 308.440 32.2568   1
   8 -14  -1 225.971 26.8560   1
  -8  14   1 238.553 18.3584   1
  -8  14   1 214.796 19.7778   1
   7 -14  -1 44.1622 12.9716   1
  -7  14   1 78.0755 11.7853   1
  -7  14   1 55.2938 13.6581   1
   6 -14  -1 35.0413 9.18992   1
   6 -14  -1 27.1542 7.67487   1
  -6  14   1 28.7431 6.73300   1
  -6  14   1 36.6878 9.08751   1
  -5  14   1 75.1865 9.51099   1
  -5  14   1 77.4169 12.4050   1
  -4  14   1 47.0813 8.45965   1
  -4  14   1 49.5095 10.7329   1
  -3  14   1 2.59017 3.77592   1
  -3  14   1 3.23679 5.22820   1
  -2  14   1 24.1517 4.62001   1
  -2  14   1 24.2279 5.32115   1
   2  14   1 2.89609 0.88544   1
 -12  15   1 -1.1512 15.9823   1
 -11  15   1 31.5258 14.2163   1
 -10  15   1 30.3757 13.5916   1
   9 -15  -1 84.2033 20.5571   1
  -9  15   1 87.0570 18.5814   1
   8 -15  -1 89.9283 17.2842   1
  -8  15   1 101.724 17.3303   1
  -8  15   1 154.942 14.2769   1
   7 -15  -1 65.6854 12.5919   1
   7 -15  -1 76.9970 13.8012   1
  -7  15   1 111.453 12.2078   1
  -7  15   1 80.8762 15.7764   1
  -6  15   1 240.655 17.6402   1
  -6  15   1 286.559 13.9991   1
  -5  15   1 418.700 20.1520   1
  -5  15   1 483.742 18.0644   1
  -4  15   1 237.277 11.9333   1
  -4  15   1 219.072 13.7074   1
  -3  15   1 41.8710 8.38186   1
  -3  15   1 77.1042 6.58425   1
 -11  16   1 30.2506 17.0721   1
 -10  16   1 53.9409 15.5339   1
  -9  16   1 16.6771 11.8885   1
   8 -16  -1 10.9791 14.7561   1
  -8  16   1 2.15616 10.1155   1
  -7  16   1 14.8132 9.40478   1
  -6  16   1 9.97313 8.61795   1
  -5  16   1 0.43733 6.84695   1
  -4  16   1 -2.2227 5.46413   1
 -10  17   1 84.9077 17.6964   1
  -9  17   1 104.608 23.0732   1
  -8  17   1 59.4982 12.8987   1
  -7  17   1 81.3385 17.3261   1
  -6  17   1 201.925 16.8232   1
  -6  17   1 263.237 14.6099   1
  -5  17   1 198.874 12.7579   1
  -5  17   1 145.066 13.4119   1
  -7  18   1 -8.8707 10.6206   1
  -6  18   1 24.5434 9.58129   1
  -3  18  -2 61.5346 15.2371   1
  -4  18  -2 104.361 16.4943   1
  -5  18  -2 71.9854 17.5470   1
  -6  18  -2 161.342 21.0202   1
  -7  18  -2 169.702 22.2834   1
  -8  18  -2 106.954 23.1296   1
  -9  18  -2 49.3645 18.2594   1
   0  17  -2 118.613 11.7808   1
  -1  17  -2 162.755 12.6073   1
  -1  17  -2 142.934 13.2313   1
  -2  17  -2 121.374 12.0744   1
  -2  17  -2 93.9566 13.6662   1
  -3  17  -2 24.5717 8.28448   1
  -4  17  -2 10.2205 9.31491   1
  -4  17  -2 57.8929 12.1764   1
  -5  17  -2 108.537 13.4813   1
  -5  17  -2 44.3058 11.3985   1
  -6  17  -2 13.7600 10.3792   1
   6 -17   2 15.6640 11.9165   1
  -7  17  -2 1.83457 10.4136   1
  -8  17  -2 3.63536 11.9744   1
  -9  17  -2 9.43096 14.4433   1
 -10  17  -2 21.9284 16.3006   1
   1  16  -2 100.046 12.3216   1
   0  16  -2 140.233 11.9684   1
  -1  16  -2 157.376 12.0363   1
  -2  16  -2 258.340 13.7184   1
  -2  16  -2 191.699 15.1751   1
  -3  16  -2 236.881 13.8312   1
  -3  16  -2 160.960 15.3428   1
  -4  16  -2 107.068 14.2170   1
  -4  16  -2 132.484 12.3580   1
  -5  16  -2 255.242 18.6087   1
  -5  16  -2 288.564 16.4284   1
   5 -16   2 250.984 19.1741   1
   5 -16   2 223.904 15.9554   1
  -6  16  -2 269.671 20.0488   1
  -6  16  -2 324.065 17.4265   1
   6 -16   2 199.590 20.6570   1
   6 -16   2 284.878 25.3703   1
  -7  16  -2 138.386 12.7296   1
  -7  16  -2 99.1203 17.5816   1
   7 -16   2 135.564 28.9751   1
  -8  16  -2 34.0404 12.2854   1
   8 -16   2 37.4986 20.5302   1
  -9  16  -2 58.7644 14.8593   1
 -10  16  -2 64.1352 15.3808   1
 -11  16  -2 47.4543 18.0396   1
 -12  16  -2 15.4103 17.8998   1
   2  15  -2 147.727 12.7668   1
   1  15  -2 82.8062 10.8055   1
   0  15  -2 65.0923 9.27939   1
  -1  15  -2 164.686 11.4489   1
  -3  15  -2 -4.2239 6.76029   1
  -3  15  -2 3.68792 4.96926   1
  -4  15  -2 11.4116 5.80983   1
  -4  15  -2 -0.8478 6.84628   1
   4 -15   2 -5.7103 6.54848   1
   4 -15   2 0.80843 8.11672   1
  -5  15  -2 13.1958 5.83899   1
  -5  15  -2 -1.8197 6.97960   1
   5 -15   2 -0.3171 10.7651   1
   5 -15   2 3.56314 8.35488   1
  -6  15  -2 5.89445 8.80878   1
  -6  15  -2 57.1301 10.5142   1
   6 -15   2 8.66720 13.3400   1
   6 -15   2 2.29454 9.68576   1
  -7  15  -2 27.7305 10.5726   1
   7 -15   2 20.6425 16.4619   1
   7 -15   2 16.9487 11.2701   1
  -8  15  -2 90.2842 20.2530   1
  -8  15  -2 84.4852 18.5282   1
   8 -15   2 106.092 21.1109   1
  -9  15  -2 96.1665 22.8520   1
  -9  15  -2 133.457 21.2044   1
   9 -15   2 169.512 36.5649   1
 -10  15  -2 172.087 24.2290   1
 -10  15  -2 88.2187 28.5347   1
  10 -15   2 187.339 40.9105   1
 -11  15  -2 136.525 25.8584   1
 -12  15  -2 132.248 28.3949   1
 -13  15  -2 102.686 23.2806   1
   3  14  -2 158.785 12.8774   1
   2  14  -2 178.928 13.0666   1
   1  14  -2 167.692 11.6337   1
   0  14  -2 313.592 14.6156   1
  -1  14  -2 562.870 21.0686   1
  -2  14  -2 199.669 12.7281   1
  -3  14  -2 101.796 10.8834   1
   3 -14   2 110.043 12.8118   1
   3 -14   2 81.7075 10.9267   1
  -4  14  -2 166.548 13.0904   1
  -4  14  -2 163.159 14.6954   1
   4 -14   2 168.612 17.6606   1
   4 -14   2 162.926 14.5921   1
  -5  14  -2 201.173 16.8281   1
  -5  14  -2 202.433 14.5141   1
   5 -14   2 195.828 16.8710   1
   5 -14   2 216.953 21.3174   1
  -6  14  -2 123.381 15.8227   1
   6 -14   2 109.709 22.6552   1
   6 -14   2 114.740 16.5484   1
  -7  14  -2 27.6218 10.0038   1
  -7  14  -2 24.9106 13.1603   1
   7 -14   2 21.5243 14.9751   1
  -8  14  -2 61.7187 12.6983   1
  -8  14  -2 53.1299 17.5711   1
   8 -14   2 59.4133 18.2683   1
  -9  14  -2 56.6635 12.6568   1
  -9  14  -2 59.6333 20.9758   1
   9 -14   2 68.6469 20.7801   1
 -10  14  -2 47.8958 22.6350   1
 -10  14  -2 51.7989 15.5698   1
  10 -14   2 34.9441 19.2558   1
 -11  14  -2 24.1161 15.1842   1
 -11  14  -2 24.4176 28.7595   1
  11 -14   2 17.4056 17.1865   1
 -12  14  -2 11.6158 15.7541   1
 -13  14  -2 -16.569 17.8346   1
   6  13  -2 14.4328 10.3538   1
   5  13  -2 58.2961 11.6249   1
   4  13  -2 131.264 13.4498   1
   3  13  -2 91.6024 11.2740   1
   2  13  -2 15.1089 5.63251   1
   1  13  -2 7.37010 5.04127   1
   0  13  -2 22.0799 5.73902   1
  -1  13  -2 7.70235 4.92354   1
  -2  13  -2 66.9735 9.30394   1
   2 -13   2 64.9725 11.3656   1
   2 -13   2 66.0324 9.89841   1
  -3  13  -2 49.7068 9.35671   1
   3 -13   2 47.3062 11.1846   1
   3 -13   2 50.1857 9.03415   1
  -4  13  -2 157.486 11.9671   1
  -4  13  -2 148.653 14.0466   1
   4 -13   2 139.463 17.0296   1
   4 -13   2 146.154 14.1891   1
  -5  13  -2 143.221 15.0655   1
  -5  13  -2 153.993 15.0103   1
   5 -13   2 159.864 19.7837   1
   5 -13   2 160.762 16.2087   1
  -6  13  -2 204.667 21.6062   1
  -6  13  -2 201.578 17.1300   1
   6 -13   2 210.346 22.6695   1
  -7  13  -2 119.614 15.5623   1
  -7  13  -2 132.016 22.8629   1
   7 -13   2 131.269 23.2800   1
  -8  13  -2 291.633 28.7550   1
  -8  13  -2 305.239 22.4054   1
   8 -13   2 323.230 29.9400   1
  -9  13  -2 327.045 32.1303   1
  -9  13  -2 344.956 24.4655   1
   9 -13   2 213.571 29.1408   1
 -10  13  -2 227.447 24.1550   1
 -10  13  -2 257.466 34.3797   1
  10 -13   2 265.047 28.0502   1
 -11  13  -2 146.278 24.9265   1
 -11  13  -2 127.290 28.0009   1
  11 -13   2 145.736 26.8873   1
 -12  13  -2 137.508 26.3827   1
 -12  13  -2 57.2342 31.3414   1
  12 -13   2 143.426 30.0717   1
 -13  13  -2 201.145 30.4433   1
 -14  13  -2 111.841 26.2416   1
   7  12  -2 41.6328 13.8661   1
   6  12  -2 50.4882 12.0620   1
   5  12  -2 82.8539 14.9978   1
   5  12  -2 143.321 14.0218   1
  -5 -12   2 75.3433 13.4320   1
   4  12  -2 291.781 16.7893   1
   4  12  -2 269.441 17.5102   1
  -4 -12   2 277.796 17.1915   1
  -4 -12   2 281.765 18.1932   1
   3  12  -2 375.071 17.4355   1
  -3 -12   2 337.793 16.4813   1
  -3 -12   2 323.082 15.5859   1
   2  12  -2 123.772 11.2321   1
  -2 -12   2 113.343 10.0820   1
  -2 -12   2 133.214 11.3564   1
   1  12  -2 169.040 11.4366   1
  -1 -12   2 168.314 10.9304   1
  -1 -12   2 156.448 9.80317   1
   0  12  -2 427.087 17.5760   1
   0 -12   2 433.222 15.7487   1
   0 -12   2 418.734 14.8980   1
  -1  12  -2 276.159 14.2702   1
   1 -12   2 294.479 14.4766   1
   1 -12   2 282.778 13.3523   1
  -2  12  -2 23.5579 6.57997   1
   2 -12   2 24.6840 7.68696   1
   2 -12   2 24.0749 6.81982   1
  -3  12  -2 12.7810 5.55267   1
   3 -12   2 11.1344 7.96365   1
   3 -12   2 6.13233 6.73549   1
  -4  12  -2 87.0818 11.6108   1
  -4  12  -2 93.4790 11.8526   1
   4 -12   2 97.2672 13.4011   1
   4 -12   2 88.4885 15.7825   1
  -5  12  -2 181.119 15.1094   1
  -5  12  -2 182.256 18.8865   1
   5 -12   2 190.015 19.3227   1
  -6  12  -2 97.8671 14.1680   1
  -6  12  -2 90.9722 19.7381   1
   6 -12   2 102.105 19.4492   1
  -7  12  -2 67.9967 15.7362   1
  -7  12  -2 67.9101 14.8063   1
   7 -12   2 76.4727 15.7844   1
  -8  12  -2 38.5720 15.5648   1
  -8  12  -2 37.8206 10.7714   1
   8 -12   2 5.70528 11.9746   1
  -9  12  -2 5.19598 15.5354   1
  -9  12  -2 4.92128 10.9127   1
   9 -12   2 1.40040 11.6037   1
 -10  12  -2 1.19617 11.6591   1
 -10  12  -2 -1.5314 16.3117   1
  10 -12   2 -3.3219 10.9091   1
 -11  12  -2 -2.2821 12.9145   1
 -11  12  -2 4.73844 20.0271   1
  11 -12   2 -0.7525 12.2908   1
 -12  12  -2 -2.5696 15.2317   1
 -12  12  -2 16.2435 27.2914   1
  12 -12   2 2.47754 15.5540   1
 -13  12  -2 65.0995 19.4578   1
  13 -12   2 57.4778 23.5638   1
 -14  12  -2 60.2778 22.8642   1
   7  11  -2 65.2365 13.0327   1
   6  11  -2 17.0581 9.13835   1
  -6 -11   2 21.6401 15.8752   1
   5  11  -2 19.6610 7.08675   1
   5  11  -2 26.0408 8.69928   1
  -5 -11   2 27.7476 11.6550   1
  -5 -11   2 14.0510 12.3663   1
   4  11  -2 -1.1869 6.56935   1
   4  11  -2 -4.9525 5.38165   1
  -4 -11   2 5.12975 9.83869   1
  -4 -11   2 2.64304 9.07183   1
   3  11  -2 8.12146 5.33720   1
   3  11  -2 1.82142 5.98259   1
  -3 -11   2 2.24932 7.89782   1
  -3 -11   2 5.68231 8.86271   1
   2  11  -2 39.4177 8.45967   1
  -2 -11   2 29.7900 7.72999   1
  -2 -11   2 29.1108 7.91536   1
   1  11  -2 13.1686 5.80111   1
  -1 -11   2 19.8404 6.90766   1
  -1 -11   2 18.5247 6.44253   1
   0  11  -2 210.544 12.5866   1
   0 -11   2 230.653 13.4915   1
   0 -11   2 213.895 12.4859   1
  -1  11  -2 387.321 16.5229   1
   1 -11   2 396.823 17.1170   1
   1 -11   2 392.227 15.7994   1
  -2  11  -2 75.4529 8.94992   1
   2 -11   2 82.9369 10.2760   1
   2 -11   2 81.0358 12.2606   1
  -3  11  -2 58.6137 9.49756   1
   3 -11   2 59.3592 13.0693   1
   3 -11   2 47.1173 10.4372   1
  -4  11  -2 583.952 22.6061   1
  -4  11  -2 577.009 25.3596   1
   4 -11   2 597.107 22.2375   1
   4 -11   2 633.722 25.2709   1
  -5  11  -2 543.651 22.8705   1
  -5  11  -2 547.741 26.2261   1
   5 -11   2 551.677 25.6506   1
  -6  11  -2 354.838 24.0458   1
  -6  11  -2 349.466 19.3874   1
   6 -11   2 346.121 22.8206   1
  -7  11  -2 362.538 26.0608   1
  -7  11  -2 365.348 21.0983   1
  -8  11  -2 405.612 23.9970   1
  -8  11  -2 421.710 29.3244   1
   8 -11   2 409.541 25.4953   1
  -9  11  -2 413.398 25.8391   1
  -9  11  -2 446.894 32.6684   1
   9 -11   2 429.770 26.8566   1
 -10  11  -2 240.289 31.4899   1
 -10  11  -2 248.549 24.0069   1
  10 -11   2 255.743 23.1928   1
 -11  11  -2 149.278 22.4091   1
 -11  11  -2 143.496 34.1914   1
  11 -11   2 169.516 23.5665   1
 -12  11  -2 128.897 24.8159   1
 -12  11  -2 186.679 39.3468   1
  12 -11   2 164.022 26.3022   1
 -13  11  -2 104.301 21.5816   1
 -13  11  -2 78.6380 35.6017   1
  13 -11   2 93.7431 22.1109   1
 -14  11  -2 31.1365 21.8736   1
  14 -11   2 36.1366 26.0093   1
   8  10  -2 75.5005 15.4042   1
   7  10  -2 156.961 15.0417   1
   7  10  -2 109.801 18.1355   1
  -7 -10   2 173.322 31.3650   1
   6  10  -2 161.047 17.0389   1
   6  10  -2 197.345 15.5718   1
  -6 -10   2 162.084 27.3935   1
  -6 -10   2 140.483 23.0177   1
   5  10  -2 209.763 16.9898   1
   5  10  -2 218.949 15.1796   1
  -5 -10   2 221.711 20.9460   1
  -5 -10   2 217.704 22.5863   1
   4  10  -2 393.029 19.0514   1
   4  10  -2 361.707 18.9749   1
  -4 -10   2 377.557 22.1635   1
  -4 -10   2 382.847 22.0664   1
   3  10  -2 122.056 12.2743   1
   3  10  -2 144.573 11.8843   1
  -3 -10   2 120.631 15.3513   1
  -3 -10   2 134.625 15.5487   1
   2  10  -2 138.436 11.3275   1
   2  10  -2 157.450 11.2828   1
  -2 -10   2 152.746 13.7121   1
  -2 -10   2 169.294 14.1537   1
   1  10  -2 147.556 10.4473   1
  -1 -10   2 122.473 11.7960   1
  -1 -10   2 107.692 12.1609   1
   0  10  -2 117.691 9.29938   1
   0 -10   2 114.137 10.4839   1
   0 -10   2 110.643 11.7984   1
  -1  10  -2 239.352 12.0606   1
   1 -10   2 253.823 14.1717   1
   1 -10   2 166.629 11.5652   1
  -2  10  -2 208.516 12.4212   1
   2 -10   2 201.152 12.4935   1
   2 -10   2 223.113 14.1203   1
   3 -10   2 165.885 14.2131   1
   3 -10   2 149.366 11.7548   1
  -4  10  -2 12.5090 5.88670   1
  -4  10  -2 13.2813 7.76127   1
   4 -10   2 6.71839 7.60070   1
  -5  10  -2 28.2273 7.35006   1
  -5  10  -2 39.2367 10.7700   1
   5 -10   2 30.7605 9.33765   1
  -6  10  -2 33.7235 8.19841   1
  -6  10  -2 41.7539 11.9137   1
   6 -10   2 2.19352 7.77461   1
  -7  10  -2 9.73077 11.8294   1
  -7  10  -2 3.21210 7.87052   1
  -8  10  -2 110.658 23.7019   1
  -8  10  -2 115.717 16.5534   1
   8 -10   2 114.742 16.0239   1
  -9  10  -2 78.2396 17.3789   1
  -9  10  -2 78.9792 16.8213   1
   9 -10   2 88.6280 17.3475   1
 -10  10  -2 37.9953 17.0517   1
 -10  10  -2 47.4017 13.7995   1
  10 -10   2 46.0170 12.2775   1
 -11  10  -2 36.9350 13.8914   1
 -11  10  -2 31.1058 20.6308   1
  11 -10   2 33.7083 15.4846   1
 -12  10  -2 117.528 25.2537   1
 -12  10  -2 215.116 36.2069   1
  12 -10   2 104.105 24.7533   1
 -13  10  -2 166.627 29.2126   1
 -13  10  -2 142.300 29.2500   1
  13 -10   2 174.666 30.5493   1
 -14  10  -2 43.1872 38.7627   1
 -14  10  -2 89.9025 23.6469   1
  14 -10   2 109.980 28.8168   1
   9   9  -2 6.78073 13.5801   1
   8   9  -2 9.81605 36.2374   1
   8   9  -2 -1.0872 10.6664   1
   7   9  -2 6.71394 9.84704   1
   7   9  -2 7.51926 13.8145   1
  -7  -9   2 -2.9446 17.5922   1
   6   9  -2 3.28315 8.39089   1
  -6  -9   2 0.97393 11.6246   1
  -6  -9   2 6.85943 14.3387   1
   5   9  -2 45.2738 10.8066   1
   5   9  -2 46.6426 9.46981   1
  -5  -9   2 38.8652 13.2188   1
  -5  -9   2 42.8351 12.7547   1
   4   9  -2 92.4316 11.6852   1
   4   9  -2 76.0902 12.2354   1
  -4  -9   2 79.7378 16.1459   1
  -4  -9   2 79.9511 17.0485   1
   3   9  -2 66.9040 10.2031   1
   3   9  -2 67.1069 10.0163   1
  -3  -9   2 76.9207 13.5598   1
  -3  -9   2 57.5662 13.7613   1
   2   9  -2 159.218 11.2527   1
   2   9  -2 163.857 11.2885   1
  -2  -9   2 156.381 12.8329   1
  -2  -9   2 161.357 13.8139   1
   1   9  -2 707.107 22.6706   1
   1   9  -2 677.365 21.9403   1
  -1  -9   2 616.750 21.5582   1
  -1  -9   2 700.835 22.7899   1
   0   9  -2 543.991 19.4904   1
   0  -9   2 574.231 19.7074   1
   0  -9   2 564.898 18.9945   1
  -1   9  -2 500.219 18.5924   1
   1  -9   2 528.640 17.9653   1
   1  -9   2 509.711 18.8934   1
   2  -9   2 509.074 18.1181   1
   2  -9   2 537.992 19.6137   1
  -3   9  -2 833.952 27.5957   1
   3  -9   2 842.156 27.2340   1
  -4   9  -2 552.706 20.9885   1
  -4   9  -2 578.049 23.1544   1
   4  -9   2 589.229 23.0400   1
  -5   9  -2 635.396 23.8938   1
  -5   9  -2 638.982 26.3410   1
   5  -9   2 611.835 24.9524   1
  -6   9  -2 526.749 25.9236   1
  -6   9  -2 511.090 22.2568   1
  -7   9  -2 464.874 22.9198   1
  -7   9  -2 494.407 27.5489   1
   7  -9   2 457.682 23.3966   1
  -8   9  -2 225.405 25.6250   1
  -8   9  -2 228.610 18.7198   1
   8  -9   2 215.973 18.2421   1
  -9   9  -2 348.776 23.1843   1
  -9   9  -2 384.444 31.2106   1
   9  -9   2 364.440 23.8035   1
 -10   9  -2 290.993 29.5409   1
 -10   9  -2 290.498 24.5004   1
  10  -9   2 277.266 23.2908   1
 -11   9  -2 146.305 31.3310   1
 -11   9  -2 102.421 21.9639   1
  11  -9   2 102.407 18.1049   1
 -12   9  -2 23.9817 15.3725   1
 -12   9  -2 9.76069 20.5123   1
  12  -9   2 5.86218 13.4597   1
 -13   9  -2 -14.116 25.7240   1
 -13   9  -2 -17.132 14.7727   1
  13  -9   2 -12.531 16.5613   1
 -14   9  -2 15.2565 19.9219   1
  14  -9   2 21.7942 22.7996   1
 -15   9  -2 5.39711 24.9361   1
  15  -9   2 33.7355 28.1712   1
  10   8  -2 194.054 26.9746   1
   9   8  -2 201.977 25.0290   1
   8   8  -2 140.308 20.1659   1
   8   8  -2 138.757 32.2087   1
  -8  -8   2 169.042 35.7644   1
   7   8  -2 134.514 17.3089   1
   7   8  -2 133.881 24.0521   1
  -7  -8   2 108.742 25.4306   1
  -7  -8   2 137.967 28.0733   1
   6   8  -2 241.730 17.9789   1
   6   8  -2 241.436 22.3963   1
  -6  -8   2 225.612 23.9681   1
  -6  -8   2 237.238 25.0960   1
   5   8  -2 70.4469 12.4828   1
   5   8  -2 71.0746 16.1119   1
  -5  -8   2 65.3341 12.8820   1
  -5  -8   2 60.4223 12.4077   1
   4   8  -2 80.8204 10.9096   1
   4   8  -2 64.5288 15.7062   1
  -4  -8   2 76.2999 15.6959   1
  -4  -8   2 79.9058 15.5310   1
   3   8  -2 143.045 11.8048   1
  -3  -8   2 153.800 13.8605   1
  -3  -8   2 150.674 15.0516   1
   2   8  -2 193.398 11.5179   1
   2   8  -2 195.139 12.3001   1
  -2  -8   2 207.897 13.9125   1
  -2  -8   2 200.127 13.1213   1
   1   8  -2 113.951 8.80142   1
   1   8  -2 111.462 9.60182   1
  -1  -8   2 119.106 10.6727   1
  -1  -8   2 119.383 10.7636   1
   0   8  -2 53.5849 7.77057   1
   0  -8   2 50.0128 8.48090   1
   0  -8   2 48.8019 8.79467   1
   1  -8   2 414.361 16.1091   1
   1  -8   2 405.431 15.1963   1
  -2   8  -2 17.5417 5.57908   1
   2  -8   2 17.8660 5.99139   1
   2  -8   2 14.5985 5.40581   1
  -3   8  -2 227.655 14.3131   1
   3  -8   2 234.114 13.8097   1
  -4   8  -2 92.4000 13.0802   1
  -4   8  -2 85.2177 9.31354   1
   4  -8   2 99.0878 11.5812   1
  -5   8  -2 6.76897 8.34416   1
  -5   8  -2 3.98511 5.20700   1
   5  -8   2 1.14272 6.54087   1
  -6   8  -2 3.11873 5.74993   1
  -6   8  -2 1.55852 9.06443   1
   6  -8   2 0.74510 6.15877   1
  -7   8  -2 383.012 24.9486   1
  -7   8  -2 379.118 20.2814   1
   7  -8   2 364.496 20.6117   1
  -8   8  -2 396.552 27.8983   1
  -8   8  -2 398.980 22.2963   1
   8  -8   2 378.988 22.4447   1
  -9   8  -2 133.105 17.8145   1
  -9   8  -2 126.236 25.6857   1
   9  -8   2 127.968 17.3775   1
 -10   8  -2 232.624 27.8928   1
 -10   8  -2 232.800 22.1732   1
  10  -8   2 250.147 22.8432   1
 -11   8  -2 157.611 28.5486   1
 -11   8  -2 130.334 21.5826   1
  11  -8   2 129.467 22.3656   1
 -12   8  -2 199.668 36.3830   1
 -12   8  -2 230.122 26.7271   1
  12  -8   2 214.839 27.7711   1
 -13   8  -2 97.6175 20.9842   1
 -13   8  -2 94.2130 27.6446   1
  13  -8   2 75.6377 20.0885   1
 -14   8  -2 168.543 34.4554   1
 -14   8  -2 374.551 44.0913   1
  14  -8   2 191.328 38.3260   1
 -15   8  -2 147.214 33.5756   1
  15  -8   2 202.515 48.3608   1
  10   7  -2 1.13358 13.3153   1
   9   7  -2 0.19905 21.0729   1
   9   7  -2 7.70867 11.5891   1
  -9  -7   2 10.2308 22.8568   1
   8   7  -2 17.0529 10.8809   1
   8   7  -2 11.4335 16.0280   1
  -8  -7   2 25.2251 18.7531   1
  -8  -7   2 10.1142 16.3222   1
   7   7  -2 59.3247 12.4247   1
   7   7  -2 46.2209 15.1068   1
  -7  -7   2 52.2524 15.8896   1
  -7  -7   2 54.8426 16.2523   1
   6   7  -2 176.491 16.2927   1
   6   7  -2 156.148 20.4414   1
  -6  -7   2 169.237 21.4570   1
  -6  -7   2 178.611 22.3132   1
   5   7  -2 289.575 17.4867   1
   5   7  -2 311.171 20.6269   1
  -5  -7   2 298.205 20.8521   1
  -5  -7   2 308.478 21.5195   1
   4   7  -2 315.835 16.3439   1
   4   7  -2 319.586 18.6594   1
  -4  -7   2 331.412 19.2125   1
  -4  -7   2 337.656 19.4548   1
   3   7  -2 300.815 15.9810   1
   3   7  -2 295.470 14.7311   1
  -3  -7   2 309.440 16.2753   1
  -3  -7   2 311.151 17.0794   1
   2   7  -2 414.695 16.1456   1
   2   7  -2 423.030 18.4451   1
  -2  -7   2 416.451 17.0756   1
  -2  -7   2 415.335 17.5678   1
   1   7  -2 854.056 25.3692   1
  -1  -7   2 882.101 26.1022   1
  -1  -7   2 915.869 25.9274   1
   0   7  -2 567.550 22.4554   1
   0  -7   2 632.384 19.9337   1
   0  -7   2 636.699 19.3335   1
  -1   7  -2 1335.08 36.0001   1
   1  -7   2 1358.20 35.7838   1
   1  -7   2 1351.10 34.9370   1
  -2   7  -2 789.765 24.6508   1
   2  -7   2 790.136 24.3953   1
  -3   7  -2 239.911 13.8201   1
   3  -7   2 239.035 13.7209   1
  -4   7  -2 254.359 15.5290   1
  -4   7  -2 240.128 13.0820   1
  -5   7  -2 732.361 27.4736   1
  -5   7  -2 716.462 25.1566   1
   5  -7   2 697.154 26.3166   1
  -6   7  -2 890.382 29.9540   1
  -6   7  -2 873.805 32.4746   1
   6  -7   2 858.553 30.3502   1
  -7   7  -2 303.911 21.3530   1
  -7   7  -2 296.652 17.2938   1
   7  -7   2 306.232 18.4565   1
  -8   7  -2 6.90266 7.53928   1
  -8   7  -2 8.80310 11.2492   1
   8  -7   2 4.38485 7.09827   1
  -9   7  -2 111.113 17.1149   1
  -9   7  -2 114.634 25.2261   1
   9  -7   2 112.414 16.9412   1
 -10   7  -2 37.5437 12.0457   1
 -10   7  -2 49.2747 17.8008   1
  10  -7   2 36.5282 13.2783   1
 -11   7  -2 1.62154 17.8529   1
 -11   7  -2 10.7110 11.9738   1
  11  -7   2 0.50169 11.3399   1
 -12   7  -2 7.25762 14.9210   1
 -12   7  -2 11.6048 21.7066   1
  12  -7   2 8.84088 13.2966   1
 -13   7  -2 7.34147 18.0729   1
 -13   7  -2 1.77649 22.0042   1
  13  -7   2 1.17036 17.1190   1
 -14   7  -2 -8.6676 20.3919   1
  14  -7   2 10.1688 19.6377   1
 -15   7  -2 -22.478 27.0364   1
  15  -7   2 7.65713 29.8751   1
  11   6  -2 86.9806 19.1440   1
  10   6  -2 52.5716 38.3477   1
  10   6  -2 128.364 23.6962   1
 -10  -6   2 97.4703 28.2064   1
   9   6  -2 101.067 21.0404   1
   9   6  -2 102.189 21.0329   1
  -9  -6   2 118.642 22.8420   1
   8   6  -2 83.7141 18.1053   1
   8   6  -2 82.5329 17.0440   1
  -8  -6   2 79.0697 17.5516   1
  -8  -6   2 63.0880 16.8296   1
   7   6  -2 27.5981 9.89470   1
   7   6  -2 25.7911 13.2194   1
  -7  -6   2 28.9637 13.4730   1
  -7  -6   2 26.3225 14.3189   1
   6   6  -2 142.139 14.8592   1
   6   6  -2 135.090 18.9071   1
  -6  -6   2 133.466 19.6467   1
  -6  -6   2 175.861 20.5601   1
   5   6  -2 193.483 14.1176   1
   5   6  -2 188.683 17.0227   1
  -5  -6   2 197.565 18.4616   1
  -5  -6   2 201.218 17.8930   1
   4   6  -2 258.612 16.5651   1
   4   6  -2 271.884 14.7102   1
  -4  -6   2 221.888 16.2912   1
  -4  -6   2 264.058 16.9957   1
   3   6  -2 198.802 13.4783   1
   3   6  -2 192.568 11.5762   1
  -3  -6   2 202.812 13.8813   1
  -3  -6   2 199.716 13.3618   1
   2   6  -2 304.762 14.3333   1
   2   6  -2 300.640 13.1229   1
  -2  -6   2 311.048 14.0984   1
  -2  -6   2 311.359 14.5597   1
   1   6  -2 8.67883 4.53714   1
   1   6  -2 10.8872 3.85283   1
  -1  -6   2 9.83174 4.66980   1
  -1  -6   2 8.91160 4.92065   1
   0   6  -2 68.7039 7.90047   1
   0  -6   2 78.0437 8.13013   1
   0  -6   2 73.8724 7.56829   1
  -1   6  -2 154.813 9.86486   1
   1  -6   2 168.370 9.86721   1
   1  -6   2 164.404 9.07553   1
  -2   6  -2 77.2784 9.07397   1
   2  -6   2 77.1764 8.68583   1
  -4   6  -2 121.274 12.7592   1
  -4   6  -2 125.607 10.2627   1
  -5   6  -2 151.404 12.0285   1
  -5   6  -2 152.554 13.6486   1
   5  -6   2 141.441 12.2332   1
  -6   6  -2 501.454 20.8858   1
  -6   6  -2 496.296 24.2820   1
   6  -6   2 493.937 21.6150   1
  -7   6  -2 183.851 15.0938   1
  -7   6  -2 197.097 20.2875   1
   7  -6   2 187.920 15.4843   1
  -8   6  -2 203.032 16.2837   1
  -8   6  -2 198.440 20.6729   1
   8  -6   2 208.417 18.0925   1
  -9   6  -2 402.808 30.1228   1
  -9   6  -2 397.737 24.0144   1
   9  -6   2 383.476 24.3179   1
 -10   6  -2 555.027 29.0202   1
 -10   6  -2 467.519 31.9680   1
  10  -6   2 532.279 30.1075   1
 -11   6  -2 272.621 23.5584   1
 -11   6  -2 287.210 35.2185   1
  11  -6   2 240.099 24.5397   1
 -12   6  -2 112.013 22.4145   1
  12  -6   2 113.198 23.9972   1
 -13   6  -2 247.357 40.1016   1
 -13   6  -2 156.919 29.7240   1
  13  -6   2 164.719 30.4306   1
 -14   6  -2 209.289 39.0667   1
  14  -6   2 241.609 35.9790   1
 -15   6  -2 85.2105 32.0102   1
  15  -6   2 55.5420 28.8746   1
  12   5  -2 29.9727 19.6981   1
  11   5  -2 7.97283 15.1225   1
  10   5  -2 154.751 36.6287   1
  10   5  -2 173.718 23.6600   1
 -10  -5   2 171.120 37.0721   1
   9   5  -2 208.762 21.9622   1
   9   5  -2 183.482 28.3219   1
  -9  -5   2 166.249 30.4475   1
   8   5  -2 193.281 20.1324   1
   8   5  -2 189.548 25.0806   1
  -8  -5   2 188.193 25.4765   1
  -8  -5   2 185.714 24.2282   1
   7   5  -2 96.4739 15.0285   1
   7   5  -2 95.4553 16.3326   1
  -7  -5   2 91.8514 20.0470   1
   6   5  -2 334.339 21.9741   1
   6   5  -2 338.148 18.9883   1
  -6  -5   2 338.314 22.3469   1
   5   5  -2 1060.90 33.8792   1
   5   5  -2 1060.45 34.8934   1
  -5  -5   2 1083.82 35.5054   1
  -5  -5   2 1077.37 35.1879   1
   4   5  -2 654.872 23.3298   1
   4   5  -2 670.823 24.4008   1
  -4  -5   2 678.872 24.5744   1
  -4  -5   2 679.314 24.8056   1
   3   5  -2 935.529 28.2054   1
   3   5  -2 936.484 28.7953   1
  -3  -5   2 959.743 29.0266   1
  -3  -5   2 955.264 28.7873   1
   2   5  -2 764.250 23.7871   1
   2   5  -2 774.613 23.2363   1
  -2  -5   2 776.446 24.0627   1
  -2  -5   2 778.827 23.6316   1
   1   5  -2 799.781 23.4386   1
   1   5  -2 783.959 22.7528   1
  -1  -5   2 806.295 23.0195   1
  -1  -5   2 818.002 23.5854   1
   0   5  -2 1331.59 34.6791   1
   0   5  -2 1335.54 33.9446   1
   0  -5   2 1352.34 34.0232   1
   0  -5   2 1355.52 34.5662   1
  -1   5  -2 860.722 24.5053   1
   1  -5   2 896.542 23.9263   1
   1  -5   2 860.959 24.4689   1
  -2   5  -2 366.337 14.5093   1
  -3   5  -2 157.745 11.2391   1
   3  -5   2 160.730 10.9623   1
  -4   5  -2 438.374 19.1942   1
  -4   5  -2 447.213 17.4094   1
   4  -5   2 451.434 18.3464   1
  -5   5  -2 878.742 28.2664   1
  -5   5  -2 902.526 30.6470   1
   5  -5   2 881.841 28.9479   1
  -6   5  -2 163.122 13.1247   1
  -6   5  -2 154.533 17.1259   1
   6  -5   2 153.869 13.1198   1
  -7   5  -2 25.7389 7.60874   1
  -7   5  -2 32.1923 11.8377   1
   7  -5   2 26.9128 8.28965   1
   7  -5   2 30.8331 10.0755   1
  -8   5  -2 -3.1483 7.07640   1
  -8   5  -2 0.26638 10.5192   1
   8  -5   2 7.44223 7.25326   1
   8  -5   2 -3.7520 10.2751   1
  -9   5  -2 4.04890 9.66796   1
  -9   5  -2 3.51062 12.9175   1
   9  -5   2 6.93761 12.9123   1
   9  -5   2 2.97247 8.76963   1
 -10   5  -2 12.5502 10.1940   1
 -10   5  -2 12.5623 16.1935   1
  10  -5   2 5.63728 10.5624   1
  10  -5   2 7.63357 14.2266   1
 -11   5  -2 16.4321 11.6898   1
 -11   5  -2 42.0070 19.4615   1
  11  -5   2 28.7020 13.6263   1
  11  -5   2 18.8996 17.5509   1
 -12   5  -2 52.7649 25.0880   1
 -12   5  -2 43.5108 15.7813   1
  12  -5   2 42.9479 15.7303   1
  12  -5   2 35.4152 18.7823   1
 -13   5  -2 96.1645 24.2292   1
 -13   5  -2 127.426 28.5434   1
  13  -5   2 99.9129 21.7833   1
 -14   5  -2 81.2886 27.1141   1
  14  -5   2 100.005 23.2780   1
  12   4  -2 64.5969 19.8207   1
  11   4  -2 69.1106 17.4881   1
  11   4  -2 36.9274 28.0993   1
 -11  -4   2 50.5887 18.9518   1
  10   4  -2 32.9261 13.9896   1
  10   4  -2 20.4201 18.8657   1
 -10  -4   2 33.1771 15.1502   1
   9   4  -2 172.212 20.6629   1
   9   4  -2 197.040 26.9134   1
  -9  -4   2 156.086 27.5093   1
  -9  -4   2 168.884 21.0304   1
   8   4  -2 255.040 24.7729   1
   8   4  -2 246.273 20.8526   1
  -8  -4   2 234.954 24.9410   1
  -8  -4   2 272.867 21.7355   1
   7   4  -2 161.211 16.1377   1
   7   4  -2 152.679 20.6532   1
  -7  -4   2 154.476 20.5794   1
   6   4  -2 4.43692 9.50805   1
   6   4  -2 1.16929 6.03430   1
  -6  -4   2 -3.4116 8.90281   1
  -6  -4   2 2.37812 10.2770   1
   5   4  -2 19.2517 8.22629   1
   5   4  -2 20.7049 6.05926   1
  -5  -4   2 14.2653 7.69972   1
  -5  -4   2 15.1132 6.60083   1
   4   4  -2 54.0492 8.66262   1
   4   4  -2 49.9117 11.0705   1
  -4  -4   2 46.9077 11.1499   1
   3   4  -2 19.3011 5.15524   1
   3   4  -2 20.9193 6.21968   1
  -3  -4   2 18.8679 5.90766   1
  -3  -4   2 24.9181 6.47454   1
   2   4  -2 340.939 13.3487   1
   2   4  -2 340.308 13.9570   1
  -2  -4   2 344.102 13.9766   1
  -2  -4   2 352.874 14.4121   1
   1   4  -2 385.657 13.9616   1
   1   4  -2 381.208 13.1800   1
  -1  -4   2 383.776 14.1358   1
  -1  -4   2 384.986 13.5969   1
   0   4  -2 158.024 8.74461   1
   0   4  -2 151.446 7.67645   1
   0  -4   2 159.522 8.70380   1
   0  -4   2 156.507 8.15991   1
  -1   4  -2 329.499 12.1731   1
   1  -4   2 292.992 11.4259   1
  -2   4  -2 695.639 20.8137   1
   2  -4   2 639.421 19.9083   1
  -3   4  -2 463.779 17.7925   1
  -3   4  -2 453.913 16.3366   1
   3  -4   2 456.072 18.4512   1
  -4   4  -2 896.157 28.2189   1
  -4   4  -2 898.957 27.1758   1
   4  -4   2 878.418 27.5398   1
  -5   4  -2 617.639 23.8452   1
  -5   4  -2 616.890 22.0993   1
   5  -4   2 620.998 23.1732   1
  -6   4  -2 318.083 16.7982   1
  -6   4  -2 310.563 19.8236   1
   6  -4   2 307.412 16.4105   1
   6  -4   2 328.856 17.9264   1
  -7   4  -2 426.352 24.2474   1
  -7   4  -2 413.230 20.3922   1
   7  -4   2 416.820 20.9392   1
   7  -4   2 415.863 22.8414   1
  -8   4  -2 968.480 38.6596   1
  -8   4  -2 978.807 34.8934   1
   8  -4   2 970.202 35.4684   1
   8  -4   2 957.191 36.5865   1
  -9   4  -2 689.588 33.8859   1
  -9   4  -2 728.670 30.5543   1
   9  -4   2 699.710 33.5849   1
   9  -4   2 682.073 30.8149   1
 -10   4  -2 183.257 19.3619   1
 -10   4  -2 166.960 27.4546   1
  10  -4   2 172.779 20.7783   1
  10  -4   2 192.018 26.2058   1
 -11   4  -2 88.0220 18.8502   1
 -11   4  -2 88.6234 21.3079   1
  11  -4   2 87.1130 20.9807   1
  11  -4   2 95.6110 21.8406   1
 -12   4  -2 73.9345 22.3633   1
 -12   4  -2 63.2466 16.3041   1
  12  -4   2 76.5462 18.1033   1
  12  -4   2 82.4089 20.6606   1
 -13   4  -2 123.177 29.4602   1
  13  -4   2 143.325 26.8807   1
  13  -4   2 101.857 21.8029   1
 -14   4  -2 32.0501 26.1042   1
  14  -4   2 55.0899 21.8854   1
  13   3  -2 54.0130 22.1836   1
  12   3  -2 49.5803 17.5538   1
 -12  -3   2 30.4736 30.4076   1
  11   3  -2 211.560 25.1793   1
  11   3  -2 163.354 36.0790   1
 -11  -3   2 209.198 27.9201   1
  10   3  -2 192.079 29.8622   1
  10   3  -2 222.098 23.8276   1
 -10  -3   2 225.825 23.9996   1
 -10  -3   2 202.049 31.6024   1
   9   3  -2 288.139 23.6243   1
   9   3  -2 304.653 28.3109   1
  -9  -3   2 278.581 28.0275   1
  -9  -3   2 295.255 22.8281   1
   8   3  -2 460.547 24.7752   1
   8   3  -2 467.237 29.1868   1
  -8  -3   2 461.224 28.9351   1
  -8  -3   2 453.100 24.4662   1
   7   3  -2 387.364 21.3103   1
   7   3  -2 395.060 23.9348   1
  -7  -3   2 383.200 24.3389   1
  -7  -3   2 374.485 21.0333   1
   6   3  -2 522.364 23.8908   1
   6   3  -2 514.903 22.2364   1
  -6  -3   2 522.362 24.4231   1
  -6  -3   2 515.759 22.7429   1
   5   3  -2 612.474 23.6967   1
   5   3  -2 585.751 22.4705   1
  -5  -3   2 609.777 24.4953   1
   4   3  -2 1339.15 37.4284   1
   4   3  -2 1307.73 37.4337   1
  -4  -3   2 1324.58 37.9327   1
  -4  -3   2 1355.52 37.6812   1
   3   3  -2 506.422 17.7693   1
   3   3  -2 510.474 18.3561   1
  -3  -3   2 513.002 18.6850   1
   2   3  -2 472.611 15.9035   1
   2   3  -2 496.481 16.5722   1
  -2  -3   2 484.421 16.5618   1
   1   3  -2 257.327 9.88312   1
   1   3  -2 257.577 10.5429   1
  -1  -3   2 155.472 8.85201   1
  -1  -3   2 262.483 10.1342   1
   0   3  -2 1652.84 40.3698   1
   0   3  -2 1689.06 39.8219   1
   0  -3   2 1639.31 39.7367   1
  -2   3  -2 158.346 9.74609   1
  -3   3  -2 11.2246 5.75239   1
  -3   3  -2 4.99816 4.10445   1
   3  -3   2 10.7393 4.49828   1
  -4   3  -2 52.0979 9.84539   1
  -4   3  -2 59.9279 8.76996   1
   4  -3   2 67.0931 10.1401   1
   4  -3   2 59.0147 8.36694   1
  -5   3  -2 8.43827 5.36473   1
  -5   3  -2 14.7261 7.72684   1
   5  -3   2 10.9619 6.22384   1
   5  -3   2 6.39433 6.84254   1
  -6   3  -2 -2.1693 5.17562   1
  -6   3  -2 1.94678 7.92317   1
   6  -3   2 -0.9425 7.34347   1
   6  -3   2 0.68074 5.57912   1
  -7   3  -2 57.5652 11.7848   1
  -7   3  -2 51.7252 11.6209   1
   7  -3   2 47.8685 10.8139   1
   7  -3   2 47.5263 9.42684   1
  -8   3  -2 43.6497 10.3801   1
  -8   3  -2 38.2515 13.3146   1
   8  -3   2 38.5019 10.2111   1
   8  -3   2 31.2552 11.0283   1
  -9   3  -2 293.030 26.3516   1
  -9   3  -2 314.771 21.4302   1
   9  -3   2 299.981 25.5847   1
   9  -3   2 311.782 22.4363   1
 -10   3  -2 85.8221 18.1718   1
 -10   3  -2 93.3396 18.4419   1
  10  -3   2 89.6284 18.7321   1
  10  -3   2 85.2350 17.5521   1
 -11   3  -2 158.629 22.7476   1
 -11   3  -2 170.006 31.3656   1
  11  -3   2 149.014 21.1139   1
  11  -3   2 155.263 25.3448   1
 -12   3  -2 99.5339 24.8080   1
 -12   3  -2 149.620 24.3943   1
  12  -3   2 160.521 33.5344   1
  12  -3   2 144.288 25.8834   1
 -13   3  -2 115.442 28.7489   1
  13  -3   2 126.154 30.7096   1
  13  -3   2 129.095 28.8449   1
 -14   3  -2 62.0255 27.5312   1
  14  -3   2 84.9257 24.8738   1
  13   2  -2 95.5653 23.1320   1
  12   2  -2 156.621 27.6032   1
  12   2  -2 82.9814 28.6513   1
 -12  -2   2 117.678 23.4166   1
  11   2  -2 72.0473 16.0328   1
  11   2  -2 74.8408 21.2211   1
 -11  -2   2 70.2240 20.4690   1
 -11  -2   2 75.6546 17.0815   1
  10   2  -2 16.9758 15.4123   1
  10   2  -2 24.1281 14.1535   1
 -10  -2   2 16.7097 12.7732   1
 -10  -2   2 16.5995 17.5508   1
   9   2  -2 94.4913 17.6168   1
   9   2  -2 67.2434 16.0553   1
  -9  -2   2 63.3771 15.9606   1
  -9  -2   2 69.7403 16.7325   1
   8   2  -2 6.78470 8.84440   1
   8   2  -2 5.79378 11.1173   1
  -8  -2   2 11.3370 11.5323   1
  -8  -2   2 6.34524 7.99518   1
   7   2  -2 13.4541 8.18528   1
   7   2  -2 11.5474 9.95023   1
  -7  -2   2 17.2769 8.06810   1
  -7  -2   2 12.1700 9.72339   1
   6   2  -2 50.4653 10.4887   1
   6   2  -2 54.0838 10.4819   1
  -6  -2   2 51.1877 10.7969   1
  -6  -2   2 56.2988 11.0705   1
   5   2  -2 61.0781 9.54657   1
   5   2  -2 63.3523 10.5779   1
  -5  -2   2 64.0038 9.74304   1
  -5  -2   2 58.9234 12.4956   1
   4   2  -2 614.534 21.5300   1
   4   2  -2 614.160 21.2149   1
  -4  -2   2 622.733 22.2112   1
  -4  -2   2 599.980 21.7234   1
   3   2  -2 172.103 10.3871   1
   3   2  -2 170.070 9.92668   1
  -3  -2   2 177.632 11.1498   1
  -3  -2   2 137.246 10.9580   1
   2   2  -2 159.218 8.83270   1
   2   2  -2 167.234 9.28135   1
  -2  -2   2 164.115 9.01526   1
  -2  -2   2 162.005 9.28202   1
   1   2  -2 153.770 8.22623   1
   1   2  -2 147.787 7.60747   1
  -1  -2   2 145.562 7.80553   1
   0   2  -2 2141.89 56.2430   1
   0   2  -2 2274.03 60.0689   1
   0  -2   2 2266.10 58.5982   1
  -1   2  -2 3619.32 90.2036   1
   1  -2   2 3228.72 84.1953   1
  -2   2  -2 9.39734 3.88575   1
  -2   2  -2 12.7706 4.80570   1
   2  -2   2 21.3606 4.59335   1
  -3   2  -2 113.519 8.87942   1
  -3   2  -2 113.318 9.59889   1
   3  -2   2 117.923 9.23458   1
   3  -2   2 115.392 9.59979   1
  -4   2  -2 230.555 11.8222   1
  -4   2  -2 224.680 13.9575   1
   4  -2   2 222.490 12.5507   1
   4  -2   2 227.027 12.8120   1
  -5   2  -2 1836.60 51.1537   1
  -5   2  -2 1883.43 49.7409   1
   5  -2   2 1883.93 50.2267   1
   5  -2   2 1878.45 50.5390   1
  -6   2  -2 569.034 22.0825   1
  -6   2  -2 540.275 23.8049   1
   6  -2   2 537.001 22.1028   1
   6  -2   2 564.705 23.8625   1
  -7   2  -2 263.251 20.3702   1
  -7   2  -2 262.886 16.0646   1
   7  -2   2 268.314 17.5193   1
   7  -2   2 269.833 19.7299   1
  -8   2  -2 334.123 19.9648   1
  -8   2  -2 331.623 24.3799   1
   8  -2   2 325.505 20.8249   1
   8  -2   2 319.071 22.2229   1
  -9   2  -2 236.181 26.1559   1
  -9   2  -2 250.420 20.1449   1
   9  -2   2 254.911 25.1365   1
   9  -2   2 241.602 20.5986   1
 -10   2  -2 154.225 27.0350   1
 -10   2  -2 146.176 19.4905   1
  10  -2   2 164.614 27.2910   1
  10  -2   2 177.296 20.8041   1
 -11   2  -2 49.5311 18.0473   1
 -11   2  -2 49.6349 14.4186   1
  11  -2   2 49.4716 15.4513   1
  11  -2   2 51.8697 15.6140   1
 -12   2  -2 10.2699 14.0011   1
 -12   2  -2 21.8092 19.7293   1
  12  -2   2 6.17371 21.0089   1
  12  -2   2 8.42584 14.8201   1
 -13   2  -2 19.9667 20.2891   1
  13  -2   2 19.3998 19.9069   1
  13  -2   2 39.8612 29.7971   1
  14  -2   2 -13.597 22.4703   1
  13   1  -2 118.546 24.5847   1
 -13  -1   2 76.0302 23.7335   1
  12   1  -2 127.364 27.5903   1
  12   1  -2 183.655 26.7161   1
 -12  -1   2 186.045 29.8849   1
  11   1  -2 130.320 29.2337   1
  11   1  -2 97.0058 22.4726   1
 -11  -1   2 109.741 22.2520   1
 -11  -1   2 89.1585 20.1945   1
  10   1  -2 212.378 28.7981   1
  10   1  -2 215.679 22.4460   1
 -10  -1   2 189.128 30.9694   1
 -10  -1   2 224.144 21.7189   1
   9   1  -2 849.583 35.3346   1
   9   1  -2 857.628 39.0829   1
  -9  -1   2 883.462 40.4256   1
  -9  -1   2 884.586 35.0622   1
   8   1  -2 715.727 31.3404   1
   8   1  -2 707.899 29.7106   1
  -8  -1   2 706.010 29.5044   1
  -8  -1   2 713.088 32.8618   1
   7   1  -2 130.684 13.0140   1
   7   1  -2 130.477 15.8526   1
  -7  -1   2 139.659 17.7506   1
  -7  -1   2 145.089 13.6357   1
   6   1  -2 361.737 19.8268   1
   6   1  -2 327.416 17.4846   1
  -6  -1   2 340.062 19.9457   1
  -6  -1   2 341.437 17.1686   1
   5   1  -2 618.461 22.7539   1
   5   1  -2 617.414 22.8697   1
  -5  -1   2 636.580 22.6105   1
  -5  -1   2 653.422 24.5447   1
   4   1  -2 1084.91 31.4086   1
   4   1  -2 1063.18 31.1846   1
  -4  -1   2 1092.00 31.7994   1
  -4  -1   2 1099.80 31.2143   1
   3   1  -2 127.337 9.57898   1
   3   1  -2 132.108 9.10800   1
  -3  -1   2 125.220 8.62048   1
  -3  -1   2 135.163 10.0560   1
   2   1  -2 270.736 10.9963   1
   2   1  -2 279.779 11.0757   1
  -2  -1   2 275.799 11.1320   1
   1   1  -2 3.84723 3.09856   1
   1   1  -2 3.83486 3.13555   1
  -1  -1   2 4.37325 3.04472   1
  -1  -1   2 5.48321 3.01188   1
   0   1  -2 81.3877 5.08880   1
   0  -1   2 86.9878 4.76912   1
   0  -1   2 82.7786 5.15871   1
  -1   1  -2 36.1327 4.90208   1
  -2   1  -2 46.3085 7.58056   1
  -2   1  -2 45.7096 7.03179   1
   2  -1   2 52.2418 6.84018   1
  -3   1  -2 71.1354 8.79028   1
  -3   1  -2 63.0344 7.10011   1
   3  -1   2 68.2422 7.99144   1
   3  -1   2 68.3542 8.39568   1
  -4   1  -2 54.1291 8.32174   1
  -4   1  -2 44.1373 10.4170   1
   4  -1   2 47.2679 7.63106   1
   4  -1   2 53.9784 9.64666   1
  -5   1  -2 62.1985 11.8191   1
  -5   1  -2 54.5063 9.21272   1
   5  -1   2 55.2759 9.61296   1
   5  -1   2 57.3237 11.6318   1
  -6   1  -2 96.1847 11.1395   1
  -6   1  -2 79.9054 12.8035   1
   6  -1   2 80.3921 10.9593   1
   6  -1   2 83.2849 13.7589   1
  -7   1  -2 162.875 18.4088   1
  -7   1  -2 173.702 14.1624   1
   7  -1   2 177.207 17.9562   1
   7  -1   2 178.107 14.5965   1
  -8   1  -2 752.899 29.7820   1
  -8   1  -2 737.950 33.7089   1
   8  -1   2 755.132 30.7674   1
   8  -1   2 762.145 33.0497   1
  -9   1  -2 370.291 22.7357   1
  -9   1  -2 343.171 28.7778   1
   9  -1   2 351.139 23.4286   1
   9  -1   2 359.347 28.5576   1
 -10   1  -2 80.2970 17.7360   1
 -10   1  -2 72.1091 19.2743   1
  10  -1   2 84.0288 18.7201   1
  10  -1   2 66.8624 14.6577   1
 -11   1  -2 87.6322 20.1002   1
 -11   1  -2 71.9873 19.2333   1
  11  -1   2 81.7443 19.6965   1
  11  -1   2 77.0431 16.9032   1
 -12   1  -2 169.062 27.2499   1
  12  -1   2 168.352 26.5898   1
  12  -1   2 150.418 28.9245   1
 -13   1  -2 149.917 32.8653   1
  13  -1   2 171.168 30.7843   1
  14  -1   2 75.7067 22.7984   1
  14   0  -2 78.1134 27.4094   1
  13   0  -2 36.6066 21.1554   1
  13   0  -2 33.2752 30.2468   1
 -13   0   2 47.0803 21.9353   1
  12   0  -2 21.0440 15.4410   1
  12   0  -2 19.8080 21.2203   1
 -12   0   2 42.9883 19.9613   1
 -12   0   2 12.6951 15.8460   1
  11   0  -2 14.0963 15.6814   1
  11   0  -2 10.8352 13.5347   1
 -11   0   2 0.93365 12.9649   1
 -11   0   2 1.60334 17.4685   1
  10   0  -2 5.91678 10.5987   1
  10   0  -2 10.1065 15.4342   1
 -10   0   2 5.52270 10.5077   1
 -10   0   2 0.83678 15.5099   1
   9   0  -2 114.500 17.2546   1
   9   0  -2 128.902 23.2287   1
  -9   0   2 123.406 17.0993   1
  -9   0   2 107.083 23.8775   1
   8   0  -2 179.827 16.9282   1
   8   0  -2 195.311 20.7053   1
  -8   0   2 173.847 19.3757   1
  -8   0   2 192.871 16.7603   1
   7   0  -2 34.6682 8.65363   1
  -7   0   2 39.3297 8.44350   1
  -7   0   2 35.7535 10.8073   1
   6   0  -2 135.911 11.5332   1
   6   0  -2 144.262 15.0279   1
  -6   0   2 137.785 11.9056   1
  -6   0   2 142.223 14.5586   1
   5   0  -2 763.182 26.0261   1
   5   0  -2 758.477 25.3558   1
  -5   0   2 764.133 26.9719   1
  -5   0   2 743.833 24.7233   1
   4   0  -2 427.120 16.6717   1
   4   0  -2 439.591 17.1783   1
  -4   0   2 427.247 17.6011   1
  -4   0   2 423.675 16.0938   1
   3   0  -2 499.546 16.8987   1
   3   0  -2 485.830 16.3898   1
  -3   0   2 495.606 17.2399   1
  -3   0   2 490.489 16.4647   1
   2   0  -2 475.196 15.2296   1
   2   0  -2 488.983 14.9997   1
  -2   0   2 502.191 15.1876   1
  -2   0   2 486.436 15.4811   1
   1   0  -2 3544.54 89.1107   1
   1   0  -2 3502.89 89.1986   1
  -1   0   2 3514.25 89.8933   1
   0   0  -2 1458.61 36.1102   1
  -1   0  -2 172.708 7.37985   1
   1   0   2 181.460 7.33039   1
  -2   0  -2 857.145 23.4216   1
   2   0   2 846.216 23.2384   1
   2   0   2 855.112 22.9169   1
  -3   0  -2 715.016 21.8995   1
  -3   0  -2 707.796 21.0990   1
   3   0   2 715.951 21.6082   1
   3   0   2 691.690 21.2548   1
  -4   0  -2 1553.16 42.0686   1
   4   0   2 1562.05 41.6927   1
   4   0   2 1539.12 41.1886   1
  -5   0  -2 474.112 18.8315   1
  -5   0  -2 455.079 20.4177   1
   5   0   2 460.209 18.9550   1
   5   0   2 470.128 19.8338   1
  -6   0  -2 167.885 16.5020   1
  -6   0  -2 166.965 12.6493   1
   6   0   2 161.686 15.0091   1
   6   0   2 157.515 13.0490   1
  -7   0  -2 247.375 16.4314   1
  -7   0  -2 227.268 19.5080   1
   7   0   2 252.661 19.1288   1
   7   0   2 254.893 17.1715   1
  -8   0  -2 78.5863 13.7986   1
  -8   0  -2 84.2662 18.8315   1
   8   0   2 87.2889 14.7689   1
   8   0   2 78.2090 17.6770   1
  -9   0  -2 75.9753 17.4094   1
  -9   0  -2 91.7642 15.6339   1
   9   0   2 78.2164 15.6464   1
   9   0   2 83.5771 17.8589   1
 -10   0  -2 55.6428 13.7770   1
 -10   0  -2 65.0807 17.4339   1
  10   0   2 89.9148 19.9546   1
  10   0   2 55.9628 17.2328   1
 -11   0  -2 0.40183 18.6893   1
 -11   0  -2 -9.4985 11.5756   1
  11   0   2 -2.8917 12.1838   1
  11   0   2 -14.035 17.3042   1
 -12   0  -2 16.4455 16.9774   1
  12   0   2 20.5969 15.1454   1
  12   0   2 -15.896 24.9621   1
  13   0   2 15.3858 17.6583   1
  14  -1  -2 191.148 37.0724   1
 -14   1   2 185.838 42.6181   1
  13  -1  -2 133.917 30.8273   1
  13  -1  -2 183.840 28.0125   1
 -13   1   2 154.800 31.7877   1
  12  -1  -2 185.994 34.8788   1
  12  -1  -2 152.920 26.1289   1
 -12   1   2 111.426 23.9449   1
 -12   1   2 146.874 24.3539   1
  11  -1  -2 230.299 25.0584   1
  11  -1  -2 242.172 30.3038   1
 -11   1   2 237.171 22.9036   1
 -11   1   2 255.320 33.4251   1
  10  -1  -2 533.831 28.4621   1
  10  -1  -2 522.917 33.6607   1
 -10   1   2 527.528 34.9019   1
 -10   1   2 545.560 29.2753   1
   9  -1  -2 600.496 28.4727   1
   9  -1  -2 553.192 29.5164   1
  -9   1   2 581.332 27.7112   1
  -9   1   2 574.727 31.0567   1
   8  -1  -2 70.7326 17.5272   1
   8  -1  -2 74.7913 13.5611   1
  -8   1   2 86.4009 15.3065   1
  -8   1   2 81.7941 12.9794   1
   7  -1  -2 152.467 17.1342   1
   7  -1  -2 150.117 13.9070   1
  -7   1   2 159.944 17.0211   1
  -7   1   2 149.915 13.8625   1
   6  -1  -2 618.699 24.4369   1
   6  -1  -2 601.831 23.4164   1
  -6   1   2 602.986 22.8349   1
  -6   1   2 608.610 24.6078   1
   5  -1  -2 654.496 23.3454   1
   5  -1  -2 630.884 22.6030   1
  -5   1   2 634.986 23.4983   1
  -5   1   2 639.582 22.3322   1
   4  -1  -2 64.0586 8.81011   1
   4  -1  -2 68.5608 8.43695   1
  -4   1   2 63.7241 7.67729   1
  -4   1   2 62.3513 9.96873   1
   3  -1  -2 -0.5354 3.86856   1
   3  -1  -2 0.81691 4.15422   1
  -3   1   2 -1.4128 4.34466   1
  -3   1   2 0.01421 3.55943   1
   2  -1  -2 151.674 7.85210   1
   2  -1  -2 146.131 7.51970   1
  -2   1   2 152.335 8.23416   1
  -2   1   2 151.002 7.61491   1
   1  -1  -2 149.322 5.84427   1
   1  -1  -2 148.337 5.96885   1
  -1   1   2 146.737 5.80352   1
  -1   1   2 145.152 5.94031   1
   0  -1  -2 376.522 9.67684   1
   0   1   2 371.794 9.72876   1
  -1  -1  -2 572.281 15.2446   1
  -1  -1  -2 570.354 14.9053   1
   1   1   2 574.364 15.2453   1
   1   1   2 563.433 15.0191   1
  -2  -1  -2 12.9174 3.54661   1
  -2  -1  -2 11.8116 3.65073   1
   2   1   2 12.4228 3.79088   1
   2   1   2 10.2916 3.50885   1
  -3  -1  -2 739.260 22.4878   1
   3   1   2 739.565 21.9291   1
   3   1   2 738.547 22.0883   1
  -4  -1  -2 789.052 26.0114   1
   4   1   2 850.237 25.8817   1
   4   1   2 839.288 25.6516   1
  -5  -1  -2 509.341 21.2007   1
  -5  -1  -2 492.634 20.0275   1
   5   1   2 486.381 19.7559   1
   5   1   2 519.551 20.7757   1
  -6  -1  -2 105.398 14.3830   1
  -6  -1  -2 134.848 15.4013   1
   6   1   2 128.566 14.8615   1
   6   1   2 122.607 12.3059   1
  -7  -1  -2 219.295 16.5700   1
  -7  -1  -2 220.242 19.5604   1
   7   1   2 225.134 19.7260   1
   7   1   2 212.795 16.6221   1
  -8  -1  -2 534.621 25.1183   1
  -8  -1  -2 516.727 29.2297   1
   8   1   2 532.461 26.1901   1
   8   1   2 535.451 28.4549   1
  -9  -1  -2 253.195 26.1300   1
  -9  -1  -2 242.633 20.6903   1
   9   1   2 265.845 21.8502   1
   9   1   2 255.578 26.6816   1
 -10  -1  -2 254.427 29.9819   1
 -10  -1  -2 216.543 21.7820   1
  10   1   2 223.592 22.9876   1
  10   1   2 248.670 29.8961   1
 -11  -1  -2 196.924 24.1729   1
  11   1   2 198.208 35.4856   1
  11   1   2 237.513 25.8803   1
 -12  -1  -2 126.383 31.2133   1
  12   1   2 183.293 27.7449   1
  13   1   2 139.372 33.3788   1
  14  -2  -2 9.62905 20.3475   1
  14  -2  -2 -35.212 36.0776   1
 -14   2   2 -25.785 24.9100   1
  13  -2  -2 10.8799 18.0431   1
  13  -2  -2 27.0365 23.2659   1
 -13   2   2 12.2763 18.5512   1
 -13   2   2 81.9040 29.4752   1
  12  -2  -2 9.06155 14.7436   1
  12  -2  -2 4.10686 19.1082   1
 -12   2   2 -8.9558 21.0560   1
 -12   2   2 -0.9860 13.1452   1
  11  -2  -2 30.7091 13.2202   1
  11  -2  -2 48.6304 19.4900   1
 -11   2   2 28.3408 14.1690   1
 -11   2   2 34.6140 18.7403   1
  10  -2  -2 253.622 22.3182   1
  10  -2  -2 247.939 26.9486   1
 -10   2   2 246.975 29.2890   1
 -10   2   2 234.147 22.0500   1
   9  -2  -2 499.140 25.3031   1
   9  -2  -2 477.353 28.8126   1
  -9   2   2 475.962 24.7685   1
  -9   2   2 512.396 31.3283   1
   8  -2  -2 151.403 15.7272   1
   8  -2  -2 149.977 17.6076   1
  -8   2   2 151.902 15.0456   1
  -8   2   2 166.973 21.0475   1
   7  -2  -2 214.964 17.0196   1
   7  -2  -2 213.563 15.4338   1
  -7   2   2 220.665 15.1429   1
  -7   2   2 213.809 18.0935   1
   6  -2  -2 1016.04 32.4175   1
   6  -2  -2 1026.39 32.9317   1
  -6   2   2 1037.20 34.3067   1
  -6   2   2 1007.50 31.6766   1
   5  -2  -2 1724.29 46.9259   1
   5  -2  -2 1759.85 46.9499   1
  -5   2   2 1792.54 47.8663   1
  -5   2   2 1750.75 46.5632   1
   4  -2  -2 587.244 19.6625   1
   4  -2  -2 560.473 19.1913   1
  -4   2   2 588.516 20.1304   1
  -4   2   2 553.215 18.9413   1
   3  -2  -2 127.141 8.57841   1
   3  -2  -2 138.382 8.89738   1
  -3   2   2 127.840 7.64307   1
  -3   2   2 129.486 9.18353   1
   2  -2  -2 730.342 19.5513   1
   2  -2  -2 737.650 19.4763   1
  -2   2   2 736.081 19.7703   1
  -2   2   2 723.820 19.3250   1
   1  -2  -2 588.001 14.5923   1
   1  -2  -2 574.970 14.3950   1
  -1   2   2 591.470 14.7630   1
  -1   2   2 592.690 14.5724   1
   0   2   2 1023.28 24.6333   1
  -1  -2  -2 366.541 10.3121   1
  -1  -2  -2 385.864 10.7469   1
   1   2   2 356.574 10.7527   1
   1   2   2 380.919 10.8617   1
  -2  -2  -2 673.708 18.5354   1
  -2  -2  -2 675.741 19.1750   1
   2   2   2 682.029 18.9378   1
   2   2   2 673.224 19.0433   1
  -3  -2  -2 107.788 9.17298   1
  -3  -2  -2 106.333 8.45371   1
   3   2   2 99.7962 8.44999   1
   3   2   2 96.6534 8.02317   1
  -4  -2  -2 170.371 11.3133   1
  -4  -2  -2 160.482 12.0209   1
   4   2   2 155.317 10.4776   1
   4   2   2 156.135 11.3275   1
  -5  -2  -2 279.838 16.7481   1
   5   2   2 268.807 14.4666   1
   5   2   2 280.452 16.0414   1
  -6  -2  -2 248.836 18.2091   1
   6   2   2 266.142 15.9608   1
   6   2   2 259.011 18.4830   1
  -7  -2  -2 36.7935 13.3474   1
  -7  -2  -2 49.2171 12.5667   1
   7   2   2 41.9618 9.18567   1
   7   2   2 36.1279 11.5642   1
  -8  -2  -2 43.0530 13.5997   1
  -8  -2  -2 45.9911 13.7429   1
   8   2   2 72.8314 14.9810   1
   8   2   2 70.4019 16.1099   1
  -9  -2  -2 2.93739 14.3133   1
  -9  -2  -2 15.9710 10.8705   1
   9   2   2 11.6749 14.4169   1
   9   2   2 13.4407 11.2007   1
 -10  -2  -2 9.46774 16.4926   1
 -10  -2  -2 4.23186 11.2065   1
  10   2   2 -9.5846 10.9899   1
  10   2   2 6.51839 16.3235   1
 -11  -2  -2 31.9785 15.9434   1
  11   2   2 39.9267 24.4889   1
  11   2   2 47.4908 15.3651   1
  12   2   2 47.7979 18.8851   1
  15  -3  -2 124.307 28.9152   1
 -15   3   2 79.9994 30.9607   1
  14  -3  -2 98.9164 23.9923   1
  14  -3  -2 105.489 27.4086   1
 -14   3   2 112.732 27.7242   1
  13  -3  -2 200.571 37.2112   1
  13  -3  -2 275.395 29.0071   1
 -13   3   2 256.001 31.0039   1
 -13   3   2 224.218 40.2964   1
  12  -3  -2 179.154 31.4864   1
  12  -3  -2 204.572 26.5154   1
 -12   3   2 194.910 38.6839   1
 -12   3   2 190.825 25.7121   1
  11  -3  -2 196.835 29.8619   1
  11  -3  -2 208.488 23.4260   1
 -11   3   2 196.598 23.2379   1
 -11   3   2 233.008 33.2245   1
  10  -3  -2 51.8965 15.4439   1
  10  -3  -2 79.9775 16.1670   1
 -10   3   2 83.2352 17.8191   1
 -10   3   2 90.4183 19.5966   1
   9  -3  -2 100.636 16.9154   1
   9  -3  -2 88.3083 20.5746   1
  -9   3   2 95.1916 16.2133   1
  -9   3   2 95.5825 22.8823   1
   8  -3  -2 207.341 19.5465   1
   8  -3  -2 181.826 15.3626   1
  -8   3   2 203.716 16.6037   1
  -8   3   2 197.542 21.3648   1
   7  -3  -2 56.6666 13.0179   1
   7  -3  -2 65.3655 10.6638   1
  -7   3   2 69.7502 12.4362   1
  -7   3   2 69.1201 11.5604   1
   6  -3  -2 308.066 16.7742   1
   6  -3  -2 278.345 14.9817   1
  -6   3   2 308.674 18.8525   1
  -6   3   2 292.689 15.0413   1
   5  -3  -2 203.762 13.6756   1
   5  -3  -2 210.784 12.7339   1
  -5   3   2 206.449 11.9693   1
  -5   3   2 218.587 14.5250   1
   4  -3  -2 321.428 14.1851   1
  -4   3   2 357.227 14.0529   1
  -4   3   2 362.895 15.4304   1
   3  -3  -2 -0.3478 2.15707   1
   3  -3  -2 8.95374 3.99718   1
  -3   3   2 3.44404 4.22225   1
  -3   3   2 6.51383 3.41325   1
   2  -3  -2 721.089 19.0689   1
   2  -3  -2 720.404 18.8676   1
  -2   3   2 723.300 18.9232   1
  -2   3   2 717.056 19.3685   1
   1  -3  -2 72.1458 2.93249   1
  -1   3   2 68.5881 3.70867   1
  -1   3   2 74.3549 3.47822   1
  -1  -3  -2 245.715 7.68583   1
  -1  -3  -2 253.522 7.58475   1
   1   3   2 243.414 8.00249   1
   1   3   2 248.950 7.99599   1
  -2  -3  -2 466.477 14.6194   1
  -2  -3  -2 471.166 14.2092   1
   2   3   2 464.930 14.4833   1
  -3  -3  -2 307.716 12.6852   1
  -3  -3  -2 308.147 13.2602   1
   3   3   2 311.598 13.0274   1
   3   3   2 302.998 12.5282   1
  -4  -3  -2 488.186 18.1014   1
  -4  -3  -2 483.290 19.1370   1
   4   3   2 479.250 18.0394   1
   4   3   2 486.569 18.7564   1
  -5  -3  -2 550.655 22.5306   1
  -5  -3  -2 542.697 21.4239   1
   5   3   2 542.861 21.9819   1
   5   3   2 527.234 20.7858   1
  -6  -3  -2 279.860 18.9828   1
  -6  -3  -2 272.723 19.7690   1
   6   3   2 259.097 16.4471   1
   6   3   2 277.970 19.1090   1
  -7  -3  -2 304.071 21.5692   1
  -7  -3  -2 328.243 23.0641   1
   7   3   2 322.140 19.9025   1
   7   3   2 347.415 23.9167   1
  -8  -3  -2 393.598 28.4989   1
   8   3   2 405.351 23.9069   1
   8   3   2 391.425 27.6753   1
  -9  -3  -2 302.192 26.4604   1
  -9  -3  -2 290.503 28.9445   1
   9   3   2 323.746 23.8745   1
   9   3   2 317.498 29.5736   1
  10   3   2 239.035 34.5289   1
  10   3   2 236.500 24.6948   1
  11   3   2 46.5441 15.9091   1
  12   3   2 8.01222 18.5575   1
  15  -4  -2 110.931 29.6717   1
 -15   4   2 58.7232 30.7135   1
  14  -4  -2 35.2261 24.8636   1
  14  -4  -2 57.6842 21.8404   1
 -14   4   2 36.8914 24.6219   1
  13  -4  -2 30.8735 16.9492   1
  13  -4  -2 7.72202 19.7914   1
 -13   4   2 26.1991 22.9977   1
 -13   4   2 19.1404 17.9066   1
  12  -4  -2 17.9461 19.9533   1
  12  -4  -2 16.1859 13.9718   1
 -12   4   2 34.8417 14.8618   1
  11  -4  -2 247.894 24.0274   1
  11  -4  -2 274.680 31.0213   1
 -11   4   2 276.312 33.4754   1
 -11   4   2 240.261 23.5365   1
  10  -4  -2 663.750 34.5298   1
  10  -4  -2 675.433 31.9864   1
 -10   4   2 678.196 37.7642   1
 -10   4   2 659.959 31.2244   1
   9  -4  -2 561.847 27.7474   1
   9  -4  -2 565.213 28.6286   1
  -9   4   2 586.356 32.1466   1
  -9   4   2 590.452 27.1090   1
   8  -4  -2 328.562 21.1107   1
   8  -4  -2 304.909 18.4167   1
  -8   4   2 325.369 18.4452   1
  -8   4   2 315.129 23.9099   1
   7  -4  -2 395.867 19.4225   1
   7  -4  -2 412.648 21.6333   1
  -7   4   2 413.484 18.9423   1
  -7   4   2 388.217 23.0638   1
   6  -4  -2 92.1777 11.5935   1
   6  -4  -2 86.9191 10.3108   1
  -6   4   2 90.7647 9.87513   1
  -6   4   2 98.1665 14.2818   1
   5  -4  -2 578.986 21.1365   1
   5  -4  -2 605.249 21.6159   1
  -5   4   2 602.493 22.6114   1
  -5   4   2 605.725 20.8828   1
   4  -4  -2 1043.32 29.2399   1
  -4   4   2 1047.16 30.2170   1
  -4   4   2 1038.69 29.1574   1
   3  -4  -2 568.442 17.2825   1
   3  -4  -2 523.344 16.8229   1
  -3   4   2 574.691 17.7916   1
  -3   4   2 558.303 16.9320   1
   2  -4  -2 589.876 15.2263   1
  -2   4   2 497.515 16.6787   1
  -2   4   2 562.661 15.1735   1
  -1   4   2 429.748 10.9682   1
  -1   4   2 449.520 11.2542   1
   0   4   2 951.831 21.5477   1
  -1  -4  -2 201.491 6.00963   1
  -1  -4  -2 206.872 6.09664   1
   1   4   2 197.804 7.15581   1
   1   4   2 205.199 7.20728   1
  -2  -4  -2 20.5257 3.95160   1
  -2  -4  -2 18.2774 4.13079   1
   2   4   2 22.4736 3.90280   1
   2   4   2 20.3711 3.86210   1
  -3  -4  -2 224.318 11.2081   1
  -3  -4  -2 223.956 11.7172   1
   3   4   2 216.221 10.6281   1
  -4  -4  -2 29.7946 6.69434   1
  -4  -4  -2 26.4999 6.59560   1
   4   4   2 28.7818 6.85880   1
   4   4   2 23.5018 5.72929   1
  -5  -4  -2 22.2545 7.89799   1
  -5  -4  -2 23.6184 8.41485   1
   5   4   2 23.1393 7.91338   1
   5   4   2 17.4022 6.01174   1
  -6  -4  -2 7.31861 10.0349   1
  -6  -4  -2 4.22314 8.73335   1
   6   4   2 9.33806 6.27683   1
   6   4   2 3.57334 9.39737   1
  -7  -4  -2 129.519 19.9374   1
  -7  -4  -2 132.329 20.3010   1
   7   4   2 115.521 15.0143   1
   7   4   2 118.922 20.6025   1
  -8  -4  -2 59.0555 15.2368   1
  -8  -4  -2 61.9440 15.9603   1
   8   4   2 57.6999 15.0846   1
   8   4   2 65.4995 15.1558   1
  -9  -4  -2 39.6208 17.4830   1
  -9  -4  -2 35.5726 16.4952   1
   9   4   2 50.0288 18.4714   1
   9   4   2 58.6560 14.1724   1
 -10  -4  -2 21.1735 21.7926   1
  10   4   2 39.9807 14.5406   1
  10   4   2 6.04800 24.5920   1
  11   4   2 66.3921 18.4069   1
  15  -5  -2 72.7881 29.5725   1
 -15   5   2 68.4210 28.6428   1
  14  -5  -2 49.3704 20.9711   1
  14  -5  -2 90.1302 24.3136   1
 -14   5   2 206.507 43.9138   1
 -14   5   2 36.0832 21.2688   1
  13  -5  -2 184.718 28.5252   1
  13  -5  -2 145.167 28.3034   1
 -13   5   2 196.743 36.2625   1
 -13   5   2 185.854 30.7636   1
  12  -5  -2 139.038 31.3517   1
  12  -5  -2 146.590 22.7207   1
 -12   5   2 124.786 30.1838   1
 -12   5   2 138.763 23.9554   1
  11  -5  -2 24.6161 13.1287   1
  11  -5  -2 14.9047 17.7532   1
 -11   5   2 29.2582 13.5693   1
 -11   5   2 14.0921 19.7099   1
  10  -5  -2 -0.2473 9.16560   1
  10  -5  -2 -15.199 13.4477   1
 -10   5   2 0.31893 15.2200   1
 -10   5   2 10.6481 10.1677   1
   9  -5  -2 5.19025 11.7810   1
   9  -5  -2 -1.8853 8.02686   1
  -9   5   2 -7.8634 13.4196   1
  -9   5   2 -0.7661 8.28716   1
   8  -5  -2 14.8366 9.71112   1
   8  -5  -2 18.1303 7.38523   1
  -8   5   2 15.9780 7.74984   1
  -8   5   2 22.6778 11.7183   1
   7  -5  -2 91.0035 11.5308   1
   7  -5  -2 98.3466 14.0037   1
  -7   5   2 95.8664 15.1079   1
  -7   5   2 93.4807 11.6063   1
   6  -5  -2 318.995 17.5374   1
   6  -5  -2 317.926 16.1204   1
  -6   5   2 337.856 16.3945   1
  -6   5   2 328.138 19.1441   1
   5  -5  -2 3.09610 5.90626   1
   5  -5  -2 3.00740 5.63674   1
  -5   5   2 -0.6284 6.03542   1
  -5   5   2 4.03843 4.48718   1
   4  -5  -2 302.935 13.7019   1
   4  -5  -2 302.384 13.1698   1
  -4   5   2 299.865 12.8241   1
  -4   5   2 313.777 14.4612   1
   3  -5  -2 424.186 14.1960   1
  -3   5   2 424.228 14.0371   1
  -3   5   2 430.211 15.2123   1
   2  -5  -2 718.148 18.4166   1
  -2   5   2 730.789 19.4161   1
  -2   5   2 725.513 18.9609   1
  -1   5   2 435.597 11.1961   1
  -1   5   2 442.342 11.3912   1
   0   5   2 371.605 9.25190   1
   0   5   2 346.561 9.06728   1
   1   5   2 561.025 15.2694   1
   1   5   2 584.667 15.3414   1
  -2  -5  -2 453.206 13.6508   1
  -2  -5  -2 445.533 13.7187   1
   2   5   2 430.469 14.1408   1
   2   5   2 445.118 14.1446   1
  -3  -5  -2 565.799 18.6391   1
  -3  -5  -2 565.140 18.1997   1
   3   5   2 540.302 18.2815   1
   3   5   2 550.296 18.1995   1
  -4  -5  -2 544.730 20.5872   1
  -4  -5  -2 537.880 19.8457   1
   4   5   2 520.653 19.2572   1
   4   5   2 513.804 23.5150   1
  -5  -5  -2 701.370 26.5515   1
  -5  -5  -2 701.462 25.7953   1
   5   5   2 692.361 25.0018   1
   5   5   2 684.722 26.2228   1
  -6  -5  -2 569.044 26.2481   1
  -6  -5  -2 570.594 27.0141   1
   6   5   2 595.195 27.0138   1
   6   5   2 568.271 24.1458   1
  -7  -5  -2 91.4365 20.3205   1
  -7  -5  -2 81.4574 14.8005   1
   7   5   2 88.5448 19.5774   1
   7   5   2 91.6621 15.5601   1
  -8  -5  -2 149.229 25.4721   1
  -8  -5  -2 150.494 26.3407   1
   8   5   2 175.223 18.2424   1
   8   5   2 190.129 25.0268   1
  -9  -5  -2 106.788 21.5743   1
   9   5   2 149.130 21.3208   1
   9   5   2 111.594 21.2959   1
  10   5   2 41.3045 15.0892   1
  11   5   2 4.00164 15.3498   1
  15  -6  -2 66.8338 29.7876   1
 -15   6   2 96.9249 30.6469   1
  14  -6  -2 161.913 34.7595   1
 -14   6   2 117.131 33.1417   1
 -14   6   2 144.555 32.5756   1
  13  -6  -2 310.289 35.3816   1
  13  -6  -2 249.363 29.6669   1
 -13   6   2 236.134 39.2492   1
 -13   6   2 212.909 27.2006   1
  12  -6  -2 333.004 33.8062   1
  12  -6  -2 384.473 29.4094   1
 -12   6   2 341.753 28.3933   1
 -12   6   2 376.389 36.8649   1
  11  -6  -2 312.050 30.2915   1
  11  -6  -2 316.574 26.0255   1
 -11   6   2 314.062 33.9126   1
 -11   6   2 327.967 25.5229   1
  10  -6  -2 345.189 23.8333   1
  10  -6  -2 354.495 25.5106   1
 -10   6   2 376.208 24.4968   1
 -10   6   2 383.565 32.3446   1
   9  -6  -2 336.233 21.5094   1
   9  -6  -2 351.115 24.7572   1
  -9   6   2 350.011 28.3524   1
  -9   6   2 361.671 21.8575   1
   8  -6  -2 343.203 20.0528   1
   8  -6  -2 340.132 21.9010   1
  -8   6   2 361.856 20.1870   1
  -8   6   2 374.345 25.4506   1
   7  -6  -2 244.788 15.9637   1
   7  -6  -2 254.418 17.8946   1
  -7   6   2 246.639 19.7483   1
  -7   6   2 250.440 15.5998   1
   6  -6  -2 145.421 13.6148   1
  -6   6   2 149.349 12.0087   1
  -6   6   2 134.988 15.1188   1
   5  -6  -2 781.699 25.1844   1
   5  -6  -2 774.784 25.1680   1
  -5   6   2 781.087 26.6192   1
  -5   6   2 755.445 24.7335   1
   4  -6  -2 485.674 17.3805   1
  -4   6   2 489.465 17.0654   1
  -4   6   2 499.649 18.5947   1
   3  -6  -2 267.101 10.7454   1
  -3   6   2 259.234 10.5161   1
   2  -6  -2 85.4057 4.71089   1
  -2   6   2 87.0599 5.40224   1
  -2   6   2 82.2590 5.63667   1
  -1   6   2 99.4509 4.52569   1
   0   6   2 310.384 8.62850   1
   1   6   2 37.2561 4.12354   1
   1   6   2 39.0980 4.06951   1
  -2  -6  -2 23.4886 5.09219   1
  -2  -6  -2 23.1269 3.60958   1
   2   6   2 23.5510 3.91798   1
   2   6   2 20.9749 4.92819   1
  -3  -6  -2 88.0417 9.03417   1
   3   6   2 91.5626 8.23666   1
   3   6   2 90.6035 7.85706   1
  -4  -6  -2 48.6586 11.4823   1
  -4  -6  -2 39.9736 7.97419   1
   4   6   2 37.0193 8.92870   1
   4   6   2 42.6650 8.11285   1
  -5  -6  -2 110.590 15.1877   1
  -5  -6  -2 114.545 15.2810   1
   5   6   2 104.260 12.3455   1
   5   6   2 111.610 11.8786   1
  -6  -6  -2 246.937 21.2295   1
  -6  -6  -2 249.609 20.6499   1
   6   6   2 241.838 17.1370   1
  -7  -6  -2 67.6855 14.2127   1
  -7  -6  -2 56.3057 14.6134   1
   7   6   2 83.6368 19.1350   1
   7   6   2 79.4348 14.5464   1
  -8  -6  -2 54.9112 18.3731   1
  -8  -6  -2 58.1831 16.6225   1
   8   6   2 64.5480 16.0492   1
   8   6   2 92.7152 17.5998   1
  -9  -6  -2 206.698 37.5793   1
   9   6   2 179.237 37.5784   1
   9   6   2 190.230 22.7672   1
  10   6   2 144.819 24.5382   1
  15  -7  -2 -11.771 25.5116   1
 -15   7   2 -8.3124 21.6291   1
  14  -7  -2 3.80609 21.0535   1
 -14   7   2 17.8196 17.7779   1
 -14   7   2 12.0826 29.9566   1
  13  -7  -2 -0.5105 22.8397   1
  13  -7  -2 16.4909 16.3650   1
 -13   7   2 9.38552 16.0634   1
 -13   7   2 -12.681 21.9550   1
  12  -7  -2 0.62618 17.0053   1
  12  -7  -2 -8.4236 11.9761   1
 -12   7   2 -0.2709 15.0172   1
 -12   7   2 0.23301 20.3629   1
  11  -7  -2 8.77482 15.4127   1
  11  -7  -2 14.5402 12.1529   1
 -11   7   2 19.5151 12.9682   1
 -11   7   2 25.6513 18.6056   1
  10  -7  -2 98.8676 17.4371   1
  10  -7  -2 102.599 22.7763   1
 -10   7   2 136.747 18.5494   1
 -10   7   2 108.509 20.4769   1
   9  -7  -2 264.338 19.5669   1
   9  -7  -2 276.901 22.6363   1
  -9   7   2 274.113 26.9979   1
  -9   7   2 256.645 18.3804   1
   8  -7  -2 27.3776 10.7994   1
   8  -7  -2 21.3373 8.45680   1
  -8   7   2 13.6462 8.14010   1
  -8   7   2 27.5809 12.5232   1
   7  -7  -2 82.7177 14.1230   1
   7  -7  -2 101.646 13.7669   1
  -7   7   2 120.189 16.9173   1
  -7   7   2 120.042 12.6376   1
   6  -7  -2 347.765 17.6569   1
  -6   7   2 356.812 19.7847   1
  -6   7   2 336.925 16.8974   1
   5  -7  -2 440.861 18.3843   1
  -5   7   2 443.547 17.8053   1
  -5   7   2 472.562 19.8821   1
   4  -7  -2 375.035 14.8549   1
  -4   7   2 361.864 14.3343   1
  -4   7   2 380.288 16.2134   1
   3  -7  -2 112.032 7.63792   1
  -3   7   2 118.225 7.47090   1
  -3   7   2 107.101 7.67457   1
  -2   7   2 466.986 13.9386   1
  -2   7   2 470.968 13.6657   1
  -1   7   2 953.086 23.1556   1
   0   7   2 808.713 19.8065   1
   1   7   2 774.700 20.7979   1
   1   7   2 846.416 21.1594   1
   2   7   2 310.910 11.7550   1
   2   7   2 324.423 12.0929   1
  -3  -7  -2 316.828 12.5075   1
  -3  -7  -2 315.317 12.5848   1
   3   7   2 301.626 13.0904   1
   3   7   2 304.604 13.1012   1
  -4  -7  -2 327.982 16.0315   1
  -4  -7  -2 324.044 15.9762   1
   4   7   2 316.751 15.2683   1
   4   7   2 316.201 14.9208   1
  -5  -7  -2 197.859 17.2213   1
  -5  -7  -2 191.162 16.5010   1
   5   7   2 189.836 13.1998   1
   5   7   2 195.435 14.4853   1
  -6  -7  -2 13.4342 10.9828   1
  -6  -7  -2 14.9686 11.4403   1
   6   7   2 24.4212 8.71645   1
   6   7   2 12.6569 6.99863   1
  -7  -7  -2 9.38569 12.8520   1
  -7  -7  -2 6.45702 13.7003   1
   7   7   2 19.6777 7.15870   1
   7   7   2 14.7353 9.53574   1
  -8  -7  -2 34.0371 18.4411   1
   8   7   2 42.2061 12.4890   1
   8   7   2 114.498 18.3929   1
   9   7   2 24.6696 12.9636   1
  10   7   2 4.20053 16.3695   1
  15  -8  -2 142.083 33.1266   1
 -15   8   2 124.489 27.7354   1
  14  -8  -2 163.320 35.0410   1
 -14   8   2 216.340 54.0921   1
 -14   8   2 182.738 32.8042   1
  13  -8  -2 72.9317 18.9183   1
  13  -8  -2 35.5515 19.4041   1
 -13   8   2 68.4736 25.9172   1
 -13   8   2 71.6112 21.4553   1
  12  -8  -2 110.802 23.8864   1
  12  -8  -2 94.9144 19.8432   1
 -12   8   2 100.635 23.2779   1
 -12   8   2 126.293 29.2778   1
  11  -8  -2 131.293 25.0888   1
  11  -8  -2 128.684 20.3529   1
 -11   8   2 134.626 21.4766   1
 -11   8   2 99.6380 21.7526   1
  10  -8  -2 228.537 20.7186   1
  10  -8  -2 224.092 24.7659   1
 -10   8   2 230.763 20.7468   1
 -10   8   2 219.260 28.8568   1
   9  -8  -2 228.323 22.5751   1
   9  -8  -2 203.057 18.3181   1
  -9   8   2 223.752 25.2044   1
  -9   8   2 217.719 18.7210   1
   8  -8  -2 294.337 19.4117   1
  -8   8   2 296.789 18.8362   1
  -8   8   2 317.477 24.1961   1
  -7   8   2 121.444 17.5490   1
  -7   8   2 123.135 12.6183   1
   6  -8  -2 40.6921 9.19408   1
  -6   8   2 36.8296 7.32298   1
  -6   8   2 34.2797 9.84827   1
   5  -8  -2 243.845 14.2785   1
  -5   8   2 253.608 15.3520   1
  -5   8   2 247.247 13.2810   1
   4  -8  -2 189.761 11.0643   1
  -4   8   2 178.778 10.3725   1
  -4   8   2 177.562 11.0962   1
   3  -8  -2 147.687 7.88355   1
  -3   8   2 140.447 8.25012   1
  -3   8   2 144.363 8.16610   1
  -2   8   2 1.05748 2.50499   1
  -2   8   2 1.78357 2.14642   1
  -1   8   2 69.3857 4.39745   1
   0   8   2 30.8813 3.66987   1
   1   8   2 161.985 7.31116   1
   1   8   2 182.922 7.54832   1
   2   8   2 108.264 7.51746   1
   2   8   2 123.107 7.61037   1
   3   8   2 122.608 8.69024   1
   3   8   2 108.213 8.91841   1
  -4  -8  -2 207.818 12.4582   1
  -4  -8  -2 232.635 12.7962   1
   4   8   2 206.314 12.9834   1
   4   8   2 217.816 12.5677   1
  -5  -8  -2 70.6828 14.8003   1
  -5  -8  -2 76.2601 14.4328   1
   5   8   2 71.9553 12.1247   1
   5   8   2 86.7734 10.3595   1
  -6  -8  -2 84.0759 18.8978   1
  -6  -8  -2 123.855 19.0163   1
   6   8   2 123.773 12.6266   1
   6   8   2 124.518 14.4365   1
  -7  -8  -2 102.059 25.4676   1
  -7  -8  -2 71.6717 13.4299   1
   7   8   2 136.964 13.8119   1
   7   8   2 94.9515 16.0829   1
   8   8   2 219.593 21.4067   1
   9   8   2 214.257 24.5641   1
  15  -9  -2 21.6938 33.1664   1
 -15   9   2 -13.131 20.7929   1
  14  -9  -2 -2.5984 20.2691   1
 -14   9   2 9.69469 34.8084   1
 -14   9   2 -6.7884 18.5789   1
  13  -9  -2 12.1427 15.5849   1
 -13   9   2 -1.1648 24.7644   1
 -13   9   2 19.8926 16.8359   1
  12  -9  -2 56.2167 16.8428   1
 -12   9   2 60.8708 16.2683   1
 -12   9   2 28.8795 20.6485   1
  11  -9  -2 100.977 20.0665   1
 -11   9   2 100.744 22.0576   1
 -11   9   2 112.225 21.4629   1
  10  -9  -2 99.2237 17.7330   1
 -10   9   2 101.005 18.5893   1
 -10   9   2 100.365 19.5613   1
   9  -9  -2 203.912 18.7580   1
  -9   9   2 209.661 25.5584   1
  -9   9   2 223.814 18.9701   1
   8  -9  -2 146.415 19.1457   1
  -8   9   2 166.575 22.6486   1
  -8   9   2 147.512 15.4287   1
   7  -9  -2 293.283 20.0615   1
  -7   9   2 293.123 17.5104   1
  -7   9   2 300.847 22.9614   1
   6  -9  -2 178.331 15.5598   1
  -6   9   2 170.632 16.7586   1
  -6   9   2 178.287 13.6681   1
   5  -9  -2 675.178 23.5380   1
  -5   9   2 668.199 23.0192   1
   4  -9  -2 399.496 15.2021   1
  -4   9   2 388.537 15.1976   1
  -4   9   2 382.743 15.3350   1
  -3   9   2 356.092 12.9359   1
  -3   9   2 349.701 13.0609   1
  -2   9   2 565.132 16.0636   1
  -2   9   2 551.318 16.0848   1
  -1   9   2 902.320 22.5467   1
   0   9   2 508.908 13.8641   1
   1   9   2 83.4082 5.76360   1
   2   9   2 30.0434 5.85581   1
   2   9   2 27.3753 6.06128   1
   3   9   2 131.906 9.45625   1
   3   9   2 121.219 9.48202   1
   4   9   2 102.368 9.80381   1
   4   9   2 64.8768 10.6863   1
  -5  -9  -2 36.8979 7.13502   1
  -5  -9  -2 25.3232 7.53218   1
   5   9   2 51.6189 9.62725   1
   5   9   2 38.5226 7.99765   1
  -6  -9  -2 -6.2382 10.0651   1
  -6  -9  -2 -3.3987 9.34557   1
   6   9   2 8.87664 6.86761   1
   6   9   2 6.15824 7.70177   1
  -7  -9  -2 -10.594 13.7017   1
   7   9   2 19.5979 8.82459   1
   8   9   2 5.56594 10.9256   1
 -15  10   2 29.8408 23.2666   1
  14 -10  -2 196.745 39.6243   1
 -14  10   2 202.909 31.8045   1
  13 -10  -2 177.650 29.7513   1
 -13  10   2 140.606 33.0783   1
 -13  10   2 143.278 26.8639   1
  12 -10  -2 97.8611 22.9818   1
 -12  10   2 98.1969 22.9686   1
 -12  10   2 65.6419 20.6368   1
  11 -10  -2 88.4733 17.3503   1
 -11  10   2 82.0349 16.6448   1
 -11  10   2 98.0098 22.0228   1
  10 -10  -2 137.917 19.4624   1
 -10  10   2 145.703 27.4486   1
 -10  10   2 144.091 19.9809   1
   9 -10  -2 120.806 26.9263   1
  -9  10   2 133.121 25.0275   1
  -9  10   2 130.013 17.0559   1
   8 -10  -2 34.5789 11.6682   1
  -8  10   2 44.0028 10.4919   1
  -8  10   2 50.5622 14.4525   1
   7 -10  -2 2.67024 9.39668   1
  -7  10   2 9.33979 10.7562   1
  -7  10   2 8.85023 6.86286   1
   6 -10  -2 50.2730 9.97173   1
  -6  10   2 46.9119 10.6082   1
  -6  10   2 51.7449 10.8112   1
   5 -10  -2 2.84348 6.72434   1
  -5  10   2 3.03881 5.16591   1
  -5  10   2 0.34838 4.66775   1
   4 -10  -2 1.78919 4.68679   1
   4 -10  -2 4.83197 3.89522   1
  -4  10   2 0.42065 3.25278   1
  -4  10   2 1.73389 4.11008   1
  -3  10   2 29.3151 6.47056   1
  -3  10   2 30.8525 5.72443   1
  -2  10   2 289.810 10.4288   1
  -2  10   2 287.618 10.4430   1
  -1  10   2 205.337 7.63676   1
  -1  10   2 214.158 7.44832   1
   0  10   2 193.157 7.03741   1
   1  10   2 55.1010 5.28817   1
   2  10   2 179.005 9.08816   1
   3  10   2 259.255 12.5931   1
   3  10   2 287.753 12.9874   1
   4  10   2 325.715 14.9714   1
   4  10   2 266.467 14.6084   1
   5  10   2 223.462 13.2960   1
   5  10   2 145.188 14.2004   1
   6  10   2 133.491 13.8200   1
   6  10   2 60.4637 10.7838   1
   7  10   2 78.5023 12.6702   1
 -14  11   2 95.1339 23.3355   1
  13 -11  -2 86.1813 21.7258   1
 -13  11   2 30.1510 33.4717   1
 -13  11   2 65.8712 18.8198   1
  12 -11  -2 35.2573 15.9568   1
 -12  11   2 56.9193 16.0099   1
 -12  11   2 42.3529 23.8989   1
  11 -11  -2 95.5141 22.8776   1
 -11  11   2 138.514 31.7329   1
 -11  11   2 112.428 21.1264   1
 -10  11   2 360.339 32.6685   1
 -10  11   2 378.330 25.5820   1
   9 -11  -2 334.322 27.6863   1
  -9  11   2 334.882 22.2804   1
  -9  11   2 349.331 29.3551   1
   8 -11  -2 181.835 22.7744   1
  -8  11   2 177.392 23.4655   1
  -8  11   2 170.319 17.4079   1
   7 -11  -2 145.842 18.4277   1
  -7  11   2 161.520 15.0509   1
  -7  11   2 143.141 19.8946   1
   6 -11  -2 437.518 21.2978   1
  -6  11   2 418.130 19.8143   1
  -6  11   2 409.156 19.5717   1
   5 -11  -2 793.655 24.9305   1
  -5  11   2 773.140 25.8767   1
  -5  11   2 786.884 26.0639   1
  -4  11   2 476.658 17.2995   1
  -4  11   2 484.965 17.8370   1
  -3  11   2 207.584 9.96103   1
  -3  11   2 213.424 10.2477   1
  -2  11   2 114.543 6.68700   1
  -2  11   2 112.631 6.42612   1
  -1  11   2 111.305 5.02593   1
  -1  11   2 110.026 5.19815   1
   1  11   2 22.4850 4.52090   1
   2  11   2 8.95750 3.26230   1
   3  11   2 -0.4789 4.73612   1
   3  11   2 14.1684 4.55236   1
   4  11   2 -0.1967 5.38885   1
   5  11   2 -1.0946 6.39749   1
   6  11   2 2.56354 8.52850   1
 -14  12   2 38.3301 19.6676   1
 -13  12   2 19.6971 17.4059   1
  12 -12  -2 43.2058 16.7469   1
 -12  12   2 41.1090 14.9733   1
 -12  12   2 38.7147 28.9906   1
 -11  12   2 51.1993 14.4776   1
 -11  12   2 37.8894 20.7447   1
  10 -12  -2 5.39737 16.7537   1
 -10  12   2 11.1071 17.4201   1
 -10  12   2 6.94213 10.6705   1
   9 -12  -2 -12.345 14.1293   1
  -9  12   2 5.21359 9.00425   1
  -9  12   2 2.81233 15.0724   1
   8 -12  -2 -3.5455 12.6958   1
  -8  12   2 8.86475 12.1642   1
  -8  12   2 5.23119 8.35528   1
   7 -12  -2 0.52989 10.1109   1
  -7  12   2 -3.8993 7.33780   1
  -7  12   2 7.08005 8.03744   1
   6 -12  -2 137.358 15.5326   1
  -6  12   2 125.160 11.8578   1
  -6  12   2 126.500 13.8092   1
   5 -12  -2 308.462 12.5116   1
   5 -12  -2 305.743 13.8214   1
  -5  12   2 311.493 14.9416   1
  -5  12   2 307.963 16.2282   1
  -4  12   2 116.137 10.2153   1
  -4  12   2 116.707 8.90744   1
  -3  12   2 39.3406 5.93699   1
  -3  12   2 34.7512 6.95143   1
  -2  12   2 170.153 7.24549   1
  -2  12   2 156.016 7.40213   1
   2  12   2 132.572 6.80689   1
   3  12   2 252.733 11.1171   1
   4  12   2 151.801 11.6428   1
   5  12   2 83.8544 12.5616   1
   5  12   2 121.175 12.8375   1
 -14  13   2 90.4269 23.3368   1
 -13  13   2 16.8729 17.4390   1
 -12  13   2 71.4671 17.3447   1
  11 -13  -2 198.971 36.1472   1
 -11  13   2 175.095 43.4408   1
 -11  13   2 199.479 23.6940   1
  10 -13  -2 340.852 35.8693   1
 -10  13   2 311.043 34.8781   1
 -10  13   2 317.806 24.9097   1
   9 -13  -2 165.418 28.7278   1
  -9  13   2 171.528 19.4433   1
  -9  13   2 171.962 26.1950   1
   8 -13  -2 225.518 24.4037   1
  -8  13   2 222.285 18.7662   1
   7 -13  -2 200.397 20.4129   1
  -7  13   2 214.271 17.2045   1
  -7  13   2 239.818 15.8091   1
   6 -13  -2 129.075 11.9980   1
   6 -13  -2 160.143 14.8291   1
  -6  13   2 154.258 11.9949   1
  -6  13   2 153.040 14.3587   1
  -5  13   2 58.0403 11.1649   1
  -5  13   2 44.7036 8.43135   1
  -4  13   2 53.9211 9.48295   1
  -4  13   2 63.5434 7.89853   1
  -3  13   2 55.6046 7.41821   1
  -3  13   2 58.3967 6.37387   1
 -13  14   2 12.5976 17.9009   1
 -12  14   2 8.43358 16.0526   1
 -11  14   2 14.0753 13.7167   1
  10 -14  -2 32.4515 21.9681   1
 -10  14   2 30.2267 12.5262   1
 -10  14   2 32.6464 22.6218   1
   9 -14  -2 37.2494 17.6230   1
  -9  14   2 46.1139 22.6978   1
  -9  14   2 37.4244 12.0660   1
   8 -14  -2 35.5898 14.3250   1
  -8  14   2 26.8536 9.35796   1
   7 -14  -2 82.7432 17.4858   1
  -7  14   2 124.528 12.0842   1
  -7  14   2 77.1772 14.0934   1
  -6  14   2 197.251 12.1583   1
  -6  14   2 193.508 15.0695   1
  -5  14   2 89.5370 11.4955   1
  -5  14   2 90.8484 9.00440   1
  -4  14   2 87.4697 8.16877   1
  -4  14   2 75.1026 9.56680   1
  -3  14   2 197.619 7.77943   1
  -3  14   2 168.095 8.23973   1
 -12  15   2 126.133 28.7919   1
 -11  15   2 120.360 23.8720   1
 -10  15   2 149.156 22.9951   1
   9 -15  -2 76.8462 19.2160   1
  -9  15   2 86.5145 18.8285   1
   8 -15  -2 34.5194 13.8880   1
  -8  15   2 81.6111 12.1548   1
  -8  15   2 40.0525 10.9942   1
   7 -15  -2 43.1926 8.09024   1
   7 -15  -2 21.2599 6.38929   1
  -7  15   2 96.2794 11.1511   1
  -7  15   2 28.5676 9.64234   1
  -6  15   2 16.2767 7.77201   1
  -5  15   2 29.0868 7.09301   1
  -5  15   2 58.5878 8.47063   1
  -4  15   2 20.9501 5.52771   1
  -4  15   2 49.4224 6.47355   1
 -11  16   2 121.824 25.7645   1
 -10  16   2 26.8384 14.5530   1
  -9  16   2 64.3279 14.2347   1
   8 -16  -2 91.1084 16.2867   1
  -8  16   2 77.9000 13.2912   1
  -7  16   2 101.788 16.5664   1
  -7  16   2 175.799 12.6767   1
  -6  16   2 141.542 14.8216   1
  -6  16   2 235.799 12.8375   1
  -5  16   2 248.314 11.3910   1
  -5  16   2 176.966 12.7796   1
 -10  17   2 17.8728 24.7651   1
  -9  17   2 47.1171 14.7129   1
  -7  17   2 1.21129 8.74193   1
  -6  17   2 0.58179 7.81739   1
  -2  18  -3 80.2619 16.8227   1
  -3  18  -3 43.2575 10.5789   1
  -4  18  -3 42.6660 11.4859   1
  -5  18  -3 31.3220 11.7837   1
  -6  18  -3 29.5390 12.3556   1
  -7  18  -3 1.73596 12.7316   1
  -8  18  -3 12.9464 11.6070   1
  -9  18  -3 -13.000 17.2064   1
  -1  17  -3 97.5675 12.0051   1
  -2  17  -3 10.1494 7.86025   1
  -3  17  -3 66.5291 14.9610   1
  -4  17  -3 222.264 15.6912   1
  -4  17  -3 173.680 18.0577   1
  -5  17  -3 261.031 16.0517   1
  -5  17  -3 220.740 19.4970   1
   5 -17   3 196.634 20.8694   1
  -6  17  -3 130.611 19.3047   1
   6 -17   3 200.287 26.2957   1
  -7  17  -3 93.3802 18.7967   1
  -8  17  -3 99.2788 21.3745   1
  -9  17  -3 82.9266 17.5573   1
 -10  17  -3 79.6726 19.6118   1
   1  16  -3 132.366 13.2359   1
   0  16  -3 100.218 11.7401   1
  -1  16  -3 125.032 11.7445   1
  -2  16  -3 120.320 11.9307   1
  -3  16  -3 37.9775 8.62767   1
  -3  16  -3 61.4791 10.9112   1
  -4  16  -3 -1.0729 7.80332   1
   4 -16   3 3.86279 10.5062   1
   4 -16   3 -2.4415 8.25466   1
  -5  16  -3 -7.9652 8.24279   1
   5 -16   3 1.12766 13.6154   1
   5 -16   3 -11.477 9.47241   1
  -6  16  -3 4.20486 9.25282   1
   6 -16   3 -2.7671 15.8368   1
  -7  16  -3 -1.0035 10.4772   1
   7 -16   3 -6.5620 17.9729   1
  -8  16  -3 40.8713 13.9000   1
  -8  16  -3 21.4313 21.0087   1
   8 -16   3 36.4122 23.3785   1
  -9  16  -3 62.5027 15.8638   1
 -10  16  -3 61.8461 17.8891   1
 -11  16  -3 24.7141 15.9556   1
 -12  16  -3 77.5981 21.1459   1
   1  15  -3 136.281 12.0548   1
   0  15  -3 216.972 13.5654   1
  -1  15  -3 213.626 12.6886   1
  -2  15  -3 217.427 13.7670   1
  -3  15  -3 267.598 14.9473   1
   3 -15   3 213.710 15.6405   1
   3 -15   3 210.487 17.2741   1
  -4  15  -3 219.209 15.0388   1
  -4  15  -3 209.707 16.2893   1
   4 -15   3 203.252 20.6947   1
   4 -15   3 230.189 17.2025   1
  -5  15  -3 212.540 18.0250   1
  -5  15  -3 226.799 15.1618   1
   5 -15   3 169.742 17.8908   1
   5 -15   3 199.796 24.2953   1
  -6  15  -3 182.576 17.9098   1
   6 -15   3 162.342 26.1454   1
   6 -15   3 160.400 19.6352   1
  -7  15  -3 74.7378 17.2302   1
  -7  15  -3 67.4528 16.1294   1
   7 -15   3 71.4369 17.4774   1
   7 -15   3 100.399 20.5382   1
  -8  15  -3 83.1137 17.7435   1
  -8  15  -3 84.7616 20.8446   1
   8 -15   3 79.6152 21.5484   1
  -9  15  -3 43.6519 13.8836   1
  -9  15  -3 30.8896 22.5308   1
   9 -15   3 45.4192 22.4062   1
 -10  15  -3 49.9421 27.3716   1
 -10  15  -3 99.3263 22.6111   1
  10 -15   3 51.7861 24.0380   1
 -11  15  -3 116.389 21.5152   1
 -12  15  -3 16.4800 18.5230   1
 -13  15  -3 -20.819 18.8022   1
   3  14  -3 84.8426 13.0800   1
   2  14  -3 99.8860 11.8703   1
   1  14  -3 73.4109 9.27992   1
   0  14  -3 16.5328 5.09436   1
  -1  14  -3 24.2146 6.19938   1
   1 -14   3 13.8567 5.70847   1
   1 -14   3 13.5989 7.35874   1
  -2  14  -3 8.60714 5.02320   1
   2 -14   3 5.24261 8.18151   1
   2 -14   3 22.5904 7.90619   1
  -3  14  -3 2.28803 5.08564   1
   3 -14   3 0.73849 9.68432   1
   3 -14   3 -2.2422 7.45118   1
  -4  14  -3 55.8569 12.7499   1
  -4  14  -3 63.1149 11.3595   1
   4 -14   3 63.1223 13.3137   1
   4 -14   3 54.9632 10.1686   1
  -5  14  -3 53.8212 12.7180   1
  -5  14  -3 57.1756 13.5927   1
   5 -14   3 52.7749 11.2149   1
   5 -14   3 53.3586 13.2200   1
  -6  14  -3 92.3571 19.9551   1
  -6  14  -3 80.4209 15.0941   1
   6 -14   3 72.9637 12.9566   1
   6 -14   3 92.7713 23.0447   1
  -7  14  -3 162.552 18.1350   1
  -7  14  -3 156.288 26.1301   1
   7 -14   3 155.401 27.3573   1
  -8  14  -3 144.271 30.1134   1
  -8  14  -3 141.924 19.2796   1
   8 -14   3 166.863 30.3455   1
  -9  14  -3 243.641 23.5539   1
  -9  14  -3 248.842 34.4941   1
 -10  14  -3 151.261 37.8775   1
 -10  14  -3 162.639 23.1051   1
  10 -14   3 166.948 30.0756   1
 -11  14  -3 65.5074 28.8746   1
 -11  14  -3 107.382 20.7582   1
  11 -14   3 77.8643 19.6581   1
 -12  14  -3 203.406 30.3548   1
 -13  14  -3 93.3482 21.6359   1
   6  13  -3 48.0376 12.0009   1
   5  13  -3 53.5545 11.3568   1
   4  13  -3 138.648 13.7445   1
  -4 -13   3 128.766 19.1659   1
  -4 -13   3 121.329 21.2099   1
   3  13  -3 164.746 13.7541   1
  -3 -13   3 138.354 16.6950   1
  -3 -13   3 133.064 14.6046   1
   2  13  -3 223.085 14.0078   1
  -2 -13   3 178.460 14.3995   1
  -2 -13   3 207.731 16.3161   1
   1  13  -3 209.239 13.2394   1
  -1 -13   3 203.528 15.2097   1
  -1 -13   3 203.879 13.9741   1
   0  13  -3 164.688 12.2847   1
   0 -13   3 152.985 13.0277   1
   0 -13   3 172.564 14.6873   1
  -1  13  -3 525.511 20.7176   1
   1 -13   3 519.289 20.2131   1
   1 -13   3 537.242 21.5225   1
  -2  13  -3 252.722 15.0967   1
   2 -13   3 269.604 18.2516   1
   2 -13   3 275.088 16.4471   1
  -3  13  -3 99.9567 10.5135   1
   3 -13   3 88.3867 13.7303   1
   3 -13   3 77.5279 16.4623   1
  -4  13  -3 73.5148 12.5500   1
   4 -13   3 69.5222 14.1910   1
   4 -13   3 83.2195 18.0541   1
  -5  13  -3 100.715 17.5412   1
  -5  13  -3 85.9099 13.7288   1
   5 -13   3 102.113 15.9568   1
   5 -13   3 109.150 20.1751   1
  -6  13  -3 207.059 17.5950   1
  -6  13  -3 218.607 22.5580   1
   6 -13   3 224.150 24.2440   1
  -7  13  -3 40.5531 11.1830   1
  -7  13  -3 27.3684 13.7129   1
   7 -13   3 27.0341 14.0613   1
  -8  13  -3 39.5447 16.3124   1
  -8  13  -3 58.2647 12.9840   1
   8 -13   3 3.71950 13.3001   1
  -9  13  -3 27.6933 11.3210   1
  -9  13  -3 35.4870 19.0530   1
   9 -13   3 50.6193 16.2483   1
 -10  13  -3 27.3570 13.2024   1
 -10  13  -3 35.0888 18.7486   1
  10 -13   3 25.1778 13.9860   1
 -11  13  -3 16.0562 14.5429   1
 -11  13  -3 -16.525 22.3714   1
  11 -13   3 17.8743 15.4881   1
 -12  13  -3 -11.027 30.0588   1
 -12  13  -3 16.4446 15.5069   1
  12 -13   3 15.2056 19.0830   1
 -13  13  -3 20.3764 18.1239   1
 -14  13  -3 19.9858 20.9157   1
   7  12  -3 113.435 20.6433   1
   6  12  -3 21.4457 10.9599   1
   5  12  -3 11.0905 8.81456   1
   5  12  -3 13.8975 6.95450   1
  -5 -12   3 7.51632 13.9611   1
   4  12  -3 97.0673 12.3470   1
   4  12  -3 67.1211 13.6209   1
  -4 -12   3 60.8617 13.8356   1
  -4 -12   3 85.4266 18.4307   1
   3  12  -3 39.2687 8.48229   1
   3  12  -3 51.5114 10.5467   1
  -3 -12   3 45.2508 11.1564   1
  -3 -12   3 39.8152 10.4381   1
   2  12  -3 3.98739 5.12525   1
  -2 -12   3 14.7664 8.31957   1
  -2 -12   3 7.66984 8.89884   1
   1  12  -3 64.8071 9.57283   1
  -1 -12   3 61.4099 12.7197   1
  -1 -12   3 60.7304 13.9060   1
   0  12  -3 -0.0537 5.00212   1
   0 -12   3 7.52869 6.98291   1
   0 -12   3 11.1155 8.09549   1
  -1  12  -3 2.63505 5.30235   1
   1 -12   3 5.75609 7.91757   1
   1 -12   3 0.98050 6.87209   1
  -2  12  -3 104.938 10.9603   1
   2 -12   3 118.364 12.7855   1
   2 -12   3 107.796 15.3658   1
  -3  12  -3 203.230 14.9150   1
   3 -12   3 200.610 15.5172   1
   3 -12   3 227.580 18.2293   1
  -4  12  -3 256.988 19.7696   1
   4 -12   3 269.874 17.4940   1
   4 -12   3 271.313 20.5297   1
  -5  12  -3 268.092 17.6033   1
  -5  12  -3 260.781 22.5965   1
   5 -12   3 279.130 22.2064   1
  -6  12  -3 333.395 20.1802   1
  -6  12  -3 353.569 25.6489   1
   6 -12   3 352.787 25.3318   1
  -7  12  -3 170.357 24.1499   1
  -7  12  -3 170.500 17.1764   1
  -8  12  -3 141.010 25.5849   1
  -8  12  -3 146.835 18.6834   1
   8 -12   3 92.4404 20.1917   1
  -9  12  -3 337.441 31.8007   1
  -9  12  -3 325.582 24.2729   1
   9 -12   3 320.517 24.8167   1
 -10  12  -3 297.098 33.7435   1
 -10  12  -3 277.799 25.4032   1
  10 -12   3 287.699 25.3486   1
 -11  12  -3 275.659 27.5801   1
 -11  12  -3 284.642 35.4397   1
  11 -12   3 255.124 27.4552   1
 -12  12  -3 113.170 26.6069   1
 -12  12  -3 136.488 30.7211   1
  12 -12   3 91.7327 20.7704   1
 -13  12  -3 87.6685 21.6222   1
  13 -12   3 91.6158 23.9612   1
 -14  12  -3 187.348 38.0497   1
   8  11  -3 33.5282 17.7576   1
   7  11  -3 54.6501 13.0185   1
   6  11  -3 206.801 19.2752   1
   6  11  -3 241.248 16.2224   1
  -6 -11   3 194.089 31.2700   1
   5  11  -3 143.733 15.9107   1
   5  11  -3 166.745 14.5471   1
  -5 -11   3 124.689 21.9661   1
  -5 -11   3 151.355 24.9833   1
   4  11  -3 267.224 16.2127   1
   4  11  -3 243.619 16.8406   1
  -4 -11   3 250.329 20.8596   1
  -4 -11   3 242.492 21.9711   1
   3  11  -3 319.035 17.1808   1
   3  11  -3 306.783 17.5974   1
  -3 -11   3 332.953 20.8654   1
  -3 -11   3 333.724 20.5901   1
   2  11  -3 148.197 12.0294   1
  -2 -11   3 150.728 16.0656   1
  -2 -11   3 171.362 15.8851   1
   1  11  -3 102.502 10.7221   1
  -1 -11   3 97.2771 13.6204   1
  -1 -11   3 106.165 14.4505   1
   0  11  -3 186.386 12.4868   1
   0 -11   3 194.206 14.2857   1
   0 -11   3 187.894 15.2347   1
  -1  11  -3 246.053 14.0052   1
   1 -11   3 267.993 16.5682   1
   1 -11   3 250.108 14.8366   1
  -2  11  -3 82.4406 11.0091   1
   2 -11   3 92.7939 13.5879   1
   2 -11   3 99.9401 12.2253   1
  -3  11  -3 56.0487 9.94660   1
   3 -11   3 60.0732 11.9134   1
   3 -11   3 63.4627 10.7109   1
  -4  11  -3 206.049 18.2721   1
   4 -11   3 212.345 15.3918   1
   4 -11   3 211.594 18.5398   1
  -5  11  -3 418.502 20.7343   1
  -5  11  -3 437.912 25.1656   1
   5 -11   3 451.550 24.1155   1
  -6  11  -3 74.7203 13.4039   1
  -6  11  -3 83.5423 14.6679   1
   6 -11   3 62.3310 12.1284   1
  -7  11  -3 8.16314 8.52646   1
  -7  11  -3 9.03557 12.3194   1
  -8  11  -3 20.8895 10.1105   1
  -8  11  -3 25.0671 13.8145   1
   8 -11   3 16.4941 9.16553   1
  -9  11  -3 7.24835 15.0016   1
  -9  11  -3 2.42432 10.8344   1
   9 -11   3 3.20556 9.61661   1
 -10  11  -3 -9.3306 11.0083   1
 -10  11  -3 -3.0444 16.9070   1
  10 -11   3 -0.7840 11.7961   1
 -11  11  -3 35.2287 14.4879   1
 -11  11  -3 39.2342 21.2258   1
  11 -11   3 42.0379 14.8984   1
 -12  11  -3 115.434 27.6288   1
 -12  11  -3 90.7847 19.7146   1
  12 -11   3 94.9805 19.4998   1
 -13  11  -3 -6.6232 32.2428   1
 -13  11  -3 47.0565 18.6255   1
  13 -11   3 31.2611 20.4871   1
 -14  11  -3 54.6252 22.4011   1
  14 -11   3 95.9715 28.6323   1
   8  10  -3 116.011 22.2724   1
   7  10  -3 12.3805 10.2455   1
  -7 -10   3 21.1713 21.5023   1
   6  10  -3 2.50935 8.67899   1
  -6 -10   3 4.37625 14.3818   1
  -6 -10   3 7.84597 16.8339   1
   5  10  -3 6.20189 8.34687   1
   5  10  -3 6.12002 7.38386   1
  -5 -10   3 7.55066 13.0945   1
  -5 -10   3 8.55493 11.7774   1
   4  10  -3 3.69776 6.94650   1
   4  10  -3 -4.4194 6.04099   1
  -4 -10   3 0.40064 10.5883   1
  -4 -10   3 -2.5291 10.4063   1
   3  10  -3 53.8124 10.1963   1
   3  10  -3 46.0804 11.3105   1
  -3 -10   3 41.6224 10.6697   1
  -3 -10   3 43.0064 10.3327   1
   2  10  -3 8.69288 5.79759   1
   2  10  -3 16.7504 6.26636   1
  -2 -10   3 13.2743 7.69237   1
  -2 -10   3 16.2568 8.47075   1
   1  10  -3 69.9121 9.42650   1
  -1 -10   3 60.5615 12.6129   1
  -1 -10   3 53.7683 11.6685   1
   0  10  -3 193.778 12.6441   1
   0 -10   3 198.352 14.7759   1
   0 -10   3 201.559 13.6290   1
  -1  10  -3 537.587 22.0640   1
   1 -10   3 568.557 21.9618   1
   1 -10   3 561.873 20.4317   1
  -2  10  -3 374.648 18.9879   1
   2 -10   3 382.893 18.6440   1
   2 -10   3 401.254 17.1459   1
  -3  10  -3 353.208 18.5938   1
   3 -10   3 342.866 18.8148   1
   3 -10   3 362.063 17.1786   1
  -4  10  -3 447.755 22.2739   1
   4 -10   3 431.430 21.8772   1
  -5  10  -3 755.749 30.1362   1
  -5  10  -3 730.845 27.2159   1
   5 -10   3 770.598 30.0386   1
  -6  10  -3 541.357 23.9517   1
  -6  10  -3 555.786 28.1010   1
   6 -10   3 518.657 29.4220   1
  -7  10  -3 308.664 25.0101   1
  -7  10  -3 289.741 18.8779   1
   7 -10   3 278.024 19.8908   1
  -8  10  -3 201.047 25.2847   1
  -8  10  -3 212.566 18.8351   1
   8 -10   3 187.592 18.4292   1
  -9  10  -3 502.503 27.0506   1
  -9  10  -3 530.487 34.9664   1
   9 -10   3 523.689 28.3033   1
 -10  10  -3 353.627 26.8858   1
 -10  10  -3 373.006 35.1380   1
  10 -10   3 382.969 27.4674   1
 -11  10  -3 114.207 22.3282   1
 -11  10  -3 130.966 30.0308   1
  11 -10   3 71.1522 16.3450   1
 -12  10  -3 56.0165 16.0831   1
 -12  10  -3 42.8801 23.8053   1
  12 -10   3 58.5241 18.5587   1
 -13  10  -3 60.5491 17.6451   1
 -13  10  -3 76.7986 27.9313   1
  13 -10   3 46.8133 18.6119   1
 -14  10  -3 67.3505 21.4059   1
  14 -10   3 84.0338 28.6369   1
   9   9  -3 145.276 25.3116   1
   8   9  -3 212.317 22.9176   1
  -8  -9   3 220.717 52.4587   1
   7   9  -3 188.856 19.7731   1
   7   9  -3 202.989 29.3456   1
  -7  -9   3 190.203 33.2821   1
   6   9  -3 107.917 21.1020   1
   6   9  -3 104.090 16.1647   1
  -6  -9   3 113.260 25.8211   1
  -6  -9   3 131.926 23.1580   1
   5   9  -3 280.582 18.7703   1
   5   9  -3 302.828 21.8040   1
  -5  -9   3 282.072 24.9544   1
  -5  -9   3 278.602 23.6103   1
   4   9  -3 334.939 18.2436   1
   4   9  -3 308.290 23.7701   1
  -4  -9   3 339.551 21.7932   1
  -4  -9   3 341.644 22.1686   1
   3   9  -3 123.137 11.5740   1
  -3  -9   3 114.783 15.4458   1
  -3  -9   3 110.630 15.8291   1
   2   9  -3 42.1356 9.36593   1
  -2  -9   3 46.6179 8.52187   1
  -2  -9   3 52.8741 13.1158   1
   1   9  -3 185.844 11.8402   1
  -1  -9   3 197.342 14.5164   1
  -1  -9   3 187.958 13.5272   1
   0  -9   3 294.620 15.6629   1
   0  -9   3 281.142 14.6991   1
  -1   9  -3 349.190 16.6818   1
   1  -9   3 354.467 15.6130   1
   1  -9   3 347.284 16.6698   1
  -2   9  -3 258.740 15.1383   1
   2  -9   3 267.230 15.2120   1
   2  -9   3 264.670 13.9688   1
  -3   9  -3 25.6531 7.66772   1
   3  -9   3 28.1287 7.48066   1
  -4   9  -3 7.54217 7.71704   1
   4  -9   3 7.25947 7.28633   1
  -5   9  -3 -1.2013 5.60835   1
  -5   9  -3 -3.3169 7.87955   1
   5  -9   3 -0.2429 7.42330   1
  -6   9  -3 72.9882 11.9036   1
  -6   9  -3 76.2044 17.5686   1
   6  -9   3 70.0276 13.9301   1
  -7   9  -3 3.00634 7.69688   1
  -7   9  -3 4.27393 11.4977   1
   7  -9   3 -3.6856 6.82879   1
  -8   9  -3 87.9733 13.7631   1
  -8   9  -3 96.1685 23.2726   1
   8  -9   3 78.2076 14.9240   1
  -9   9  -3 127.119 24.1646   1
  -9   9  -3 134.743 16.8118   1
   9  -9   3 129.562 18.5811   1
 -10   9  -3 214.355 22.7663   1
 -10   9  -3 232.495 32.7049   1
  10  -9   3 212.163 23.0698   1
 -11   9  -3 56.0341 19.4332   1
 -11   9  -3 71.9357 16.0888   1
  11  -9   3 80.6494 17.0667   1
 -12   9  -3 119.460 23.2659   1
 -12   9  -3 185.188 32.5783   1
  12  -9   3 78.4445 18.4402   1
 -13   9  -3 246.477 45.4012   1
 -13   9  -3 220.554 29.4800   1
  13  -9   3 233.051 33.0330   1
 -14   9  -3 187.475 31.9157   1
  14  -9   3 195.680 36.3885   1
  10   8  -3 -10.651 14.2769   1
   9   8  -3 -6.0315 12.4580   1
   8   8  -3 12.1438 11.7026   1
   8   8  -3 0.41105 18.0323   1
  -8  -8   3 -0.5058 19.8467   1
   7   8  -3 14.0875 15.2002   1
   7   8  -3 12.4086 9.40745   1
  -7  -8   3 6.59671 16.8295   1
  -7  -8   3 5.87653 14.1221   1
   6   8  -3 10.6686 12.7630   1
   6   8  -3 12.3021 8.30559   1
  -6  -8   3 7.09361 13.5759   1
  -6  -8   3 14.2165 12.0754   1
   5   8  -3 193.328 16.2327   1
   5   8  -3 210.910 20.5160   1
  -5  -8   3 202.064 21.6154   1
  -5  -8   3 198.991 21.1665   1
   4   8  -3 199.612 14.5052   1
   4   8  -3 216.647 18.5218   1
  -4  -8   3 206.399 17.6647   1
  -4  -8   3 204.738 18.9645   1
   3   8  -3 256.914 16.8360   1
   3   8  -3 267.831 14.9904   1
  -3  -8   3 259.318 17.1407   1
  -3  -8   3 271.364 18.1077   1
   2   8  -3 290.400 14.3305   1
   2   8  -3 292.531 16.1276   1
  -2  -8   3 294.716 16.5306   1
  -2  -8   3 263.447 15.6386   1
   1   8  -3 423.084 17.9449   1
   1   8  -3 411.511 16.4683   1
  -1  -8   3 419.234 18.1267   1
  -1  -8   3 444.287 17.7534   1
   0   8  -3 1180.77 34.2423   1
   0  -8   3 1202.70 33.2369   1
   0  -8   3 1184.79 33.9324   1
  -1   8  -3 509.172 19.6878   1
   1  -8   3 508.117 19.1703   1
   1  -8   3 511.285 18.3999   1
  -2   8  -3 305.608 15.5431   1
   2  -8   3 306.809 15.4948   1
   2  -8   3 323.943 14.6830   1
  -3   8  -3 599.286 23.0481   1
   3  -8   3 581.417 22.1168   1
  -5   8  -3 1371.02 40.5703   1
  -5   8  -3 1459.30 43.3532   1
   5  -8   3 1322.37 42.6881   1
  -6   8  -3 314.978 21.7299   1
  -6   8  -3 305.897 17.4902   1
   6  -8   3 301.635 18.2869   1
  -7   8  -3 130.903 20.4538   1
  -7   8  -3 114.516 14.2474   1
   7  -8   3 102.557 13.8405   1
  -8   8  -3 214.715 22.7819   1
  -8   8  -3 203.531 17.7808   1
   8  -8   3 183.039 17.6682   1
  -9   8  -3 217.503 25.2105   1
  -9   8  -3 201.890 19.8957   1
   9  -8   3 215.000 19.9625   1
 -10   8  -3 148.893 23.7338   1
 -10   8  -3 127.274 20.2460   1
  10  -8   3 140.845 20.8739   1
 -11   8  -3 48.8007 14.4878   1
 -11   8  -3 30.5481 20.5645   1
  11  -8   3 41.0081 14.9778   1
 -12   8  -3 33.6729 15.7858   1
 -12   8  -3 2.45259 19.8021   1
  12  -8   3 0.86430 14.7072   1
 -13   8  -3 10.2001 17.9838   1
 -13   8  -3 11.8272 26.0494   1
  13  -8   3 12.6952 17.2525   1
 -14   8  -3 -12.487 19.9748   1
  14  -8   3 24.8712 24.5334   1
  11   7  -3 29.3697 29.9846   1
  10   7  -3 131.193 24.8312   1
   9   7  -3 192.235 38.4475   1
   9   7  -3 255.420 24.3294   1
  -9  -7   3 234.008 39.1035   1
   8   7  -3 242.519 30.6181   1
   8   7  -3 263.782 22.3118   1
  -8  -7   3 258.811 32.6927   1
  -8  -7   3 246.444 30.6202   1
   7   7  -3 29.6483 13.0670   1
   7   7  -3 50.4385 11.1143   1
  -7  -7   3 39.8199 15.1211   1
  -7  -7   3 59.9392 16.8417   1
   6   7  -3 41.1621 13.4123   1
   6   7  -3 30.0570 9.93643   1
  -6  -7   3 29.3992 11.9296   1
  -6  -7   3 26.1184 12.3519   1
   5   7  -3 188.200 15.3764   1
   5   7  -3 192.598 19.4305   1
  -5  -7   3 209.706 19.7564   1
  -5  -7   3 210.343 20.1344   1
   4   7  -3 219.647 14.4532   1
   4   7  -3 225.202 17.4693   1
  -4  -7   3 233.579 18.3943   1
  -4  -7   3 216.670 16.8694   1
   3   7  -3 153.607 11.6408   1
   3   7  -3 162.271 13.7683   1
  -3  -7   3 166.923 14.8698   1
  -3  -7   3 171.047 14.2939   1
   2   7  -3 91.2776 8.96253   1
   2   7  -3 104.177 11.6707   1
  -2  -7   3 93.0613 11.6018   1
  -2  -7   3 92.6381 11.3121   1
   1   7  -3 185.026 10.7106   1
   1   7  -3 204.647 13.0116   1
  -1  -7   3 198.558 12.1339   1
  -1  -7   3 210.348 12.8140   1
   0   7  -3 1.39499 4.58719   1
   0  -7   3 3.57791 5.06801   1
   0  -7   3 3.44037 4.59389   1
  -1   7  -3 36.0148 8.89333   1
   1  -7   3 31.7461 7.70988   1
   1  -7   3 34.5027 6.68089   1
  -2   7  -3 6.70141 5.61372   1
   2  -7   3 4.59461 5.56558   1
  -3   7  -3 126.929 12.3299   1
  -4   7  -3 27.9676 8.17042   1
  -5   7  -3 465.436 21.7987   1
  -5   7  -3 481.422 20.2206   1
   5  -7   3 469.050 20.8919   1
  -6   7  -3 28.9851 11.2606   1
  -6   7  -3 32.8579 8.05737   1
   6  -7   3 30.5061 8.06455   1
  -7   7  -3 266.968 22.6802   1
  -7   7  -3 244.579 16.9300   1
   7  -7   3 235.115 17.6457   1
  -8   7  -3 635.628 27.7282   1
  -8   7  -3 614.435 31.1644   1
   8  -7   3 576.551 27.0515   1
  -9   7  -3 196.818 19.7529   1
  -9   7  -3 218.041 26.2547   1
   9  -7   3 208.420 20.2721   1
 -10   7  -3 141.504 20.9438   1
 -10   7  -3 117.084 25.5009   1
  10  -7   3 141.079 20.4469   1
 -11   7  -3 87.3005 22.5684   1
 -11   7  -3 93.9693 21.2299   1
  11  -7   3 104.107 21.6534   1
 -12   7  -3 287.291 37.8675   1
 -12   7  -3 278.869 27.6751   1
  12  -7   3 270.327 27.1960   1
 -13   7  -3 204.404 30.8415   1
 -13   7  -3 172.744 40.1569   1
  13  -7   3 189.854 32.6107   1
 -14   7  -3 78.2368 25.2315   1
  14  -7   3 104.324 25.5773   1
  11   6  -3 15.8519 16.0739   1
  10   6  -3 10.9449 14.5749   1
  10   6  -3 -2.8887 25.1852   1
 -10  -6   3 4.01222 32.5043   1
   9   6  -3 32.7604 18.4333   1
   9   6  -3 23.2819 14.1689   1
  -9  -6   3 20.5211 18.0886   1
   8   6  -3 105.274 24.8052   1
   8   6  -3 104.666 17.6381   1
  -8  -6   3 76.5589 16.9370   1
   7   6  -3 22.8377 9.89493   1
   7   6  -3 25.5693 13.4725   1
  -7  -6   3 9.04082 11.5552   1
  -7  -6   3 35.4627 14.2401   1
   6   6  -3 210.715 20.9668   1
   6   6  -3 214.774 17.0173   1
  -6  -6   3 194.944 21.1431   1
  -6  -6   3 202.135 21.0274   1
   5   6  -3 533.102 24.7112   1
   5   6  -3 534.323 22.6269   1
  -5  -6   3 537.005 25.7673   1
  -5  -6   3 544.897 25.2059   1
   4   6  -3 867.330 28.0916   1
   4   6  -3 881.444 29.4813   1
  -4  -6   3 675.882 27.8961   1
  -4  -6   3 861.690 29.5757   1
   3   6  -3 237.955 13.0899   1
   3   6  -3 232.404 15.0863   1
  -3  -6   3 228.003 14.8486   1
  -3  -6   3 218.302 14.5766   1
   2   6  -3 226.102 13.4984   1
   2   6  -3 202.414 11.5076   1
  -2  -6   3 228.771 13.6409   1
  -2  -6   3 224.562 13.1451   1
   1   6  -3 917.042 26.7265   1
   1   6  -3 936.967 27.7494   1
  -1  -6   3 916.982 27.6508   1
  -1  -6   3 920.587 27.0109   1
   0   6  -3 1083.72 31.0848   1
   0  -6   3 1125.90 30.4149   1
   0  -6   3 1107.44 31.0690   1
  -1   6  -3 1196.36 33.2037   1
   1  -6   3 1192.89 33.0068   1
   1  -6   3 1192.59 32.0494   1
  -3   6  -3 263.538 14.9273   1
   3  -6   3 261.796 14.3552   1
  -4   6  -3 261.677 16.3553   1
  -4   6  -3 247.961 13.7377   1
   4  -6   3 251.190 14.6220   1
  -5   6  -3 403.718 18.2708   1
  -5   6  -3 388.324 20.4052   1
   5  -6   3 374.336 17.9114   1
  -6   6  -3 247.980 18.2765   1
  -6   6  -3 248.930 15.6896   1
   6  -6   3 231.517 15.0918   1
  -7   6  -3 96.3024 13.0204   1
  -7   6  -3 96.4405 17.0895   1
   7  -6   3 86.2902 11.9987   1
  -8   6  -3 10.6107 12.4230   1
  -8   6  -3 6.14321 8.30995   1
   8  -6   3 7.81027 8.43216   1
  -9   6  -3 31.7004 15.7121   1
  -9   6  -3 40.7368 11.6781   1
   9  -6   3 29.7127 10.3695   1
 -10   6  -3 55.7221 18.6582   1
 -10   6  -3 50.3218 12.9038   1
  10  -6   3 54.2167 13.9860   1
 -11   6  -3 15.0882 12.9708   1
 -11   6  -3 1.10328 19.0965   1
  11  -6   3 -2.4578 11.3191   1
 -12   6  -3 36.9789 22.6141   1
 -12   6  -3 52.9276 17.3171   1
  12  -6   3 17.7196 13.9130   1
 -13   6  -3 25.6857 22.9572   1
 -13   6  -3 10.8223 18.1584   1
  13  -6   3 21.2574 17.9527   1
 -14   6  -3 3.23889 24.0876   1
  14  -6   3 36.3366 22.4607   1
  12   5  -3 84.8503 21.0343   1
  11   5  -3 30.4949 16.5880   1
  10   5  -3 67.5541 22.8946   1
  10   5  -3 88.9484 17.1479   1
 -10  -5   3 60.4018 17.6858   1
   9   5  -3 144.519 20.3168   1
   9   5  -3 131.471 27.7080   1
  -9  -5   3 91.7722 19.2278   1
  -9  -5   3 117.176 23.4522   1
   8   5  -3 118.328 18.3440   1
   8   5  -3 103.484 23.3109   1
  -8  -5   3 94.5275 18.1737   1
  -8  -5   3 120.213 20.8698   1
   7   5  -3 178.821 17.0610   1
   7   5  -3 177.925 22.0528   1
  -7  -5   3 166.990 22.4539   1
   6   5  -3 436.612 21.7214   1
   6   5  -3 439.391 24.2287   1
  -6  -5   3 438.388 24.0262   1
  -6  -5   3 435.435 24.3339   1
   5   5  -3 158.907 16.0764   1
   5   5  -3 154.862 13.2345   1
  -5  -5   3 159.845 16.4400   1
   4   5  -3 27.0107 6.50853   1
   4   5  -3 22.6388 8.09858   1
  -4  -5   3 16.3656 7.59105   1
  -4  -5   3 1.31303 4.84185   1
   3   5  -3 4.39812 6.08328   1
   3   5  -3 1.79642 4.15415   1
  -3  -5   3 5.64257 5.56442   1
  -3  -5   3 1.56738 5.52837   1
   2   5  -3 44.6692 9.36407   1
   2   5  -3 37.0599 6.91868   1
  -2  -5   3 37.9802 9.04843   1
  -2  -5   3 45.4457 9.16166   1
   1   5  -3 152.317 10.5691   1
   1   5  -3 147.783 9.14076   1
  -1  -5   3 145.851 9.70587   1
  -1  -5   3 160.543 10.6586   1
   0   5  -3 16.6185 4.26313   1
   0   5  -3 13.7661 4.70307   1
   0  -5   3 10.6830 4.26250   1
   0  -5   3 16.6028 5.02772   1
  -1   5  -3 23.9873 5.45795   1
   1  -5   3 22.1865 4.54442   1
  -2   5  -3 294.801 13.8201   1
   2  -5   3 302.424 13.4709   1
  -3   5  -3 167.292 12.4856   1
   3  -5   3 162.961 11.5285   1
  -4   5  -3 433.335 19.4276   1
  -4   5  -3 438.091 17.7740   1
   4  -5   3 428.923 17.9659   1
  -5   5  -3 864.294 28.3314   1
  -5   5  -3 858.034 30.1483   1
   5  -5   3 864.612 28.9737   1
  -6   5  -3 390.283 19.0940   1
  -6   5  -3 401.433 22.6532   1
   6  -5   3 386.508 19.1344   1
  -7   5  -3 352.384 22.5330   1
  -7   5  -3 366.358 19.7798   1
   7  -5   3 376.197 19.9301   1
  -8   5  -3 142.166 21.4881   1
  -8   5  -3 146.244 15.6823   1
   8  -5   3 150.988 15.9887   1
  -9   5  -3 550.477 27.8567   1
  -9   5  -3 539.243 32.8554   1
   9  -5   3 545.857 28.1659   1
 -10   5  -3 504.329 35.9298   1
 -10   5  -3 527.124 28.0744   1
  10  -5   3 510.759 29.8455   1
 -11   5  -3 285.472 35.2202   1
 -11   5  -3 281.399 25.1891   1
  11  -5   3 301.875 27.4398   1
 -12   5  -3 123.891 24.8067   1
 -12   5  -3 81.6256 25.1810   1
  12  -5   3 124.218 22.6996   1
 -13   5  -3 142.817 24.0959   1
 -13   5  -3 72.6102 24.8846   1
  13  -5   3 146.407 28.8531   1
 -14   5  -3 98.5839 28.6003   1
  14  -5   3 120.117 28.0917   1
  12   4  -3 33.8918 19.9133   1
  11   4  -3 -13.114 23.7779   1
  11   4  -3 3.12370 15.2707   1
 -11  -4   3 -2.2679 16.4532   1
  10   4  -3 131.387 29.2057   1
  10   4  -3 146.696 22.2138   1
 -10  -4   3 126.914 22.7603   1
 -10  -4   3 137.894 28.4459   1
   9   4  -3 438.724 31.9015   1
   9   4  -3 449.579 27.5917   1
  -9  -4   3 429.871 27.3420   1
  -9  -4   3 424.712 32.6390   1
   8   4  -3 338.464 26.7788   1
   8   4  -3 365.090 23.2180   1
  -8  -4   3 328.482 22.0502   1
  -8  -4   3 342.146 28.0510   1
   7   4  -3 170.576 20.7829   1
   7   4  -3 161.873 16.3548   1
  -7  -4   3 170.154 17.0283   1
  -7  -4   3 170.663 21.5116   1
   6   4  -3 731.222 27.9832   1
   6   4  -3 760.866 29.7612   1
  -6  -4   3 739.344 30.2638   1
  -6  -4   3 754.444 28.9178   1
   5   4  -3 875.515 29.6292   1
   5   4  -3 873.262 30.4145   1
  -5  -4   3 882.737 31.1726   1
   4   4  -3 569.085 22.1475   1
   4   4  -3 550.087 20.7750   1
  -4  -4   3 557.887 22.2857   1
  -4  -4   3 572.348 21.9722   1
   3   4  -3 615.038 21.1076   1
   3   4  -3 617.666 21.9221   1
  -3  -4   3 628.212 21.9805   1
   2   4  -3 974.564 27.9990   1
   2   4  -3 990.736 28.7169   1
  -2  -4   3 985.347 28.4351   1
   1   4  -3 930.962 25.8306   1
   1   4  -3 921.161 26.4821   1
  -1  -4   3 936.004 26.0766   1
   0   4  -3 568.594 18.4607   1
   0   4  -3 568.051 17.4104   1
   0  -4   3 572.773 17.6516   1
  -1   4  -3 610.587 19.1738   1
   1  -4   3 592.268 18.7679   1
  -2   4  -3 554.103 19.0684   1
  -3   4  -3 13.9162 5.92272   1
   3  -4   3 21.3035 6.06178   1
  -4   4  -3 532.280 21.0535   1
  -4   4  -3 532.119 19.4458   1
   4  -4   3 536.796 20.3245   1
  -5   4  -3 60.7507 13.2786   1
  -5   4  -3 53.7732 8.79055   1
   5  -4   3 58.3846 10.1047   1
  -6   4  -3 80.7774 15.6982   1
  -6   4  -3 64.6998 10.5245   1
   6  -4   3 67.9556 10.9392   1
  -7   4  -3 2.30313 6.70965   1
  -7   4  -3 2.01431 10.3932   1
   7  -4   3 6.52057 6.47151   1
   7  -4   3 1.86963 8.86804   1
  -8   4  -3 120.496 18.9825   1
  -8   4  -3 121.468 16.0653   1
   8  -4   3 136.916 15.9430   1
   8  -4   3 123.907 17.7731   1
  -9   4  -3 0.17165 13.0112   1
  -9   4  -3 11.6305 9.45166   1
   9  -4   3 8.24130 9.34833   1
   9  -4   3 4.48619 11.8814   1
 -10   4  -3 9.26445 15.6918   1
 -10   4  -3 16.7129 10.6422   1
  10  -4   3 17.1836 15.4666   1
  10  -4   3 12.3627 12.3247   1
 -11   4  -3 120.493 23.2557   1
 -11   4  -3 122.145 21.9251   1
  11  -4   3 116.247 22.5266   1
  11  -4   3 112.330 28.1298   1
 -12   4  -3 171.424 38.0929   1
 -12   4  -3 237.267 27.8482   1
  12  -4   3 224.607 29.3208   1
 -13   4  -3 134.624 24.9946   1
  13  -4   3 129.090 28.9352   1
 -14   4  -3 49.6213 27.4445   1
  14  -4   3 64.3029 22.5846   1
  13   3  -3 43.2713 23.8454   1
  12   3  -3 19.6167 16.9239   1
 -12  -3   3 49.0897 21.5602   1
  11   3  -3 65.6674 16.3019   1
  11   3  -3 49.4598 21.7391   1
 -11  -3   3 65.1154 17.8083   1
  10   3  -3 66.0567 15.0851   1
  10   3  -3 57.1510 16.8450   1
 -10  -3   3 67.3941 18.3537   1
 -10  -3   3 87.7362 20.2487   1
   9   3  -3 98.9594 24.5829   1
   9   3  -3 99.1888 18.9400   1
  -9  -3   3 108.239 18.3672   1
  -9  -3   3 69.6328 17.3446   1
   8   3  -3 105.741 22.7359   1
   8   3  -3 116.554 17.0028   1
  -8  -3   3 104.567 16.1036   1
  -8  -3   3 105.716 21.8535   1
   7   3  -3 149.434 15.8618   1
   7   3  -3 150.289 19.4412   1
  -7  -3   3 136.761 19.2568   1
  -7  -3   3 151.039 15.4133   1
   6   3  -3 59.4803 10.8890   1
   6   3  -3 49.7070 11.1070   1
  -6  -3   3 61.7886 11.9532   1
  -6  -3   3 50.8039 10.4254   1
   5   3  -3 344.964 18.6762   1
   5   3  -3 341.929 16.5315   1
  -5  -3   3 346.432 17.4543   1
  -5  -3   3 355.187 19.2809   1
   4   3  -3 7.87862 6.60229   1
   4   3  -3 2.10548 4.87531   1
  -4  -3   3 7.60040 6.15689   1
  -4  -3   3 4.34944 6.42107   1
   3   3  -3 17.4166 5.86070   1
   3   3  -3 19.9030 5.45189   1
  -3  -3   3 18.3502 5.85862   1
   2   3  -3 47.3463 8.30946   1
   2   3  -3 39.1936 6.82556   1
  -2  -3   3 42.8275 7.55754   1
  -2  -3   3 36.8696 7.79661   1
   1   3  -3 1399.03 36.4693   1
   1   3  -3 1435.49 36.0507   1
  -1  -3   3 1420.54 36.0730   1
  -1  -3   3 1407.88 36.5267   1
   0   3  -3 445.824 14.5330   1
   0   3  -3 465.529 15.5705   1
   0  -3   3 465.882 15.3910   1
   0  -3   3 467.653 14.9630   1
  -1   3  -3 172.880 9.75752   1
  -2   3  -3 797.981 23.9618   1
   2  -3   3 799.986 23.8029   1
  -3   3  -3 673.911 22.5147   1
  -3   3  -3 677.639 21.4000   1
   3  -3   3 708.164 22.5278   1
  -4   3  -3 1720.54 45.3507   1
  -4   3  -3 1712.70 46.6411   1
   4  -3   3 1709.00 46.2733   1
  -5   3  -3 673.026 26.1613   1
  -5   3  -3 677.395 23.9970   1
   5  -3   3 694.336 24.8766   1
  -6   3  -3 312.434 18.8378   1
  -6   3  -3 307.685 16.6355   1
   6  -3   3 308.619 18.9911   1
   6  -3   3 291.580 16.2936   1
  -7   3  -3 669.814 30.0360   1
  -7   3  -3 676.984 26.6012   1
   7  -3   3 674.624 28.8628   1
   7  -3   3 667.010 27.3007   1
  -8   3  -3 164.875 16.5317   1
  -8   3  -3 175.003 21.2400   1
   8  -3   3 172.721 15.8967   1
   8  -3   3 157.357 18.7805   1
  -9   3  -3 445.290 30.3806   1
  -9   3  -3 465.074 24.9159   1
   9  -3   3 442.031 26.0891   1
   9  -3   3 462.440 29.1462   1
 -10   3  -3 275.582 29.5024   1
 -10   3  -3 250.462 20.9497   1
  10  -3   3 261.101 23.1685   1
  10  -3   3 273.229 29.2981   1
 -11   3  -3 84.1471 19.7521   1
 -11   3  -3 62.4961 21.2509   1
  11  -3   3 105.896 21.7470   1
  11  -3   3 130.676 28.7066   1
 -12   3  -3 16.5749 13.8626   1
 -12   3  -3 27.0861 22.4486   1
  12  -3   3 67.0880 19.9146   1
  12  -3   3 22.6007 15.5142   1
 -13   3  -3 51.9649 20.5840   1
  13  -3   3 97.3302 22.3701   1
  14  -3   3 81.3922 25.2320   1
  13   2  -3 90.9534 23.8553   1
  12   2  -3 50.1840 25.3793   1
  12   2  -3 47.9567 17.7457   1
 -12  -2   3 83.3185 21.0528   1
  11   2  -3 172.322 25.7709   1
  11   2  -3 168.340 30.9788   1
 -11  -2   3 164.596 24.4118   1
 -11  -2   3 140.145 25.4598   1
  10   2  -3 453.575 29.8777   1
  10   2  -3 429.802 33.1467   1
 -10  -2   3 421.800 35.0486   1
 -10  -2   3 405.331 27.0834   1
   9   2  -3 358.924 24.7596   1
   9   2  -3 394.033 29.5754   1
  -9  -2   3 376.835 30.6618   1
  -9  -2   3 362.335 23.8864   1
   8   2  -3 187.501 20.8146   1
   8   2  -3 178.657 16.1862   1
  -8  -2   3 190.771 17.6169   1
  -8  -2   3 195.475 23.1468   1
   7   2  -3 364.585 20.2065   1
   7   2  -3 370.644 23.2421   1
  -7  -2   3 280.626 21.8051   1
  -7  -2   3 340.653 19.3828   1
   6   2  -3 1036.88 34.5592   1
   6   2  -3 989.504 33.1933   1
  -6  -2   3 1040.18 35.4101   1
  -6  -2   3 1012.89 33.4817   1
   5   2  -3 858.256 28.4234   1
   5   2  -3 865.084 28.7742   1
  -5  -2   3 871.125 29.9138   1
  -5  -2   3 866.914 28.5034   1
   4   2  -3 593.957 21.8204   1
   4   2  -3 580.089 20.8828   1
  -4  -2   3 592.775 21.2527   1
  -4  -2   3 585.721 22.1829   1
   3   2  -3 131.058 9.96617   1
   3   2  -3 126.439 9.43315   1
  -3  -2   3 128.328 10.1090   1
  -3  -2   3 129.647 9.96305   1
   2   2  -3 100.195 7.88639   1
   2   2  -3 108.151 9.32294   1
  -2  -2   3 102.553 8.95718   1
   1   2  -3 544.747 16.3453   1
   1   2  -3 553.862 17.2023   1
  -1  -2   3 541.775 16.4292   1
  -1  -2   3 503.509 18.8200   1
   0   2  -3 800.627 22.0568   1
   0   2  -3 803.095 21.2603   1
   0  -2   3 775.644 21.3691   1
  -1   2  -3 3.47472 3.87815   1
   1  -2   3 5.05116 3.83627   1
  -2   2  -3 2.95066 4.66979   1
   2  -2   3 1.56721 3.95000   1
  -3   2  -3 28.1099 6.69201   1
  -3   2  -3 27.9672 6.18280   1
   3  -2   3 27.7550 6.96996   1
  -4   2  -3 19.6753 7.10408   1
  -4   2  -3 21.3420 5.89301   1
   4  -2   3 16.1688 5.55723   1
   4  -2   3 13.1093 6.01868   1
  -5   2  -3 14.7324 6.02631   1
  -5   2  -3 17.2218 7.68662   1
   5  -2   3 15.3012 7.31249   1
   5  -2   3 12.0289 5.90654   1
  -6   2  -3 -1.0826 5.74065   1
  -6   2  -3 0.78622 8.09312   1
   6  -2   3 2.86255 5.65597   1
   6  -2   3 -0.4865 7.04491   1
  -7   2  -3 273.636 17.3083   1
  -7   2  -3 276.267 21.2997   1
   7  -2   3 307.373 20.4473   1
   7  -2   3 265.263 17.6991   1
  -8   2  -3 354.650 20.8196   1
  -8   2  -3 343.706 24.9938   1
   8  -2   3 345.912 24.2667   1
   8  -2   3 337.310 20.7232   1
  -9   2  -3 102.928 22.9859   1
  -9   2  -3 102.156 16.5063   1
   9  -2   3 127.187 23.2574   1
   9  -2   3 119.439 17.6552   1
 -10   2  -3 127.300 18.6550   1
 -10   2  -3 138.414 27.3330   1
  10  -2   3 122.855 26.2960   1
  10  -2   3 125.994 20.6458   1
 -11   2  -3 94.7139 20.1882   1
 -11   2  -3 109.298 22.0428   1
  11  -2   3 127.135 29.6961   1
  11  -2   3 108.360 20.0245   1
 -12   2  -3 126.337 25.8096   1
  12  -2   3 139.481 26.3649   1
  12  -2   3 153.377 35.5449   1
 -13   2  -3 111.438 24.3887   1
  13  -2   3 104.182 24.5336   1
  14  -2   3 66.6172 22.6214   1
  13   1  -3 67.6809 22.7148   1
 -13  -1   3 60.7213 24.8708   1
  12   1  -3 58.8798 24.3015   1
  12   1  -3 105.515 26.4628   1
 -12  -1   3 76.9751 20.4956   1
  11   1  -3 27.2214 19.3778   1
  11   1  -3 45.8442 15.9431   1
 -11  -1   3 42.5838 15.4450   1
 -11  -1   3 27.9526 19.2327   1
  10   1  -3 0.01535 14.3581   1
  10   1  -3 -11.705 11.4370   1
 -10  -1   3 -3.1036 17.1235   1
 -10  -1   3 0.96320 10.5869   1
   9   1  -3 5.62091 9.11463   1
   9   1  -3 10.3971 12.9773   1
  -9  -1   3 1.50680 15.3054   1
  -9  -1   3 7.80613 9.70649   1
   8   1  -3 10.6458 11.3302   1
   8   1  -3 15.1887 9.24767   1
  -8  -1   3 16.5098 12.4765   1
  -8  -1   3 18.7995 8.72048   1
   7   1  -3 18.0402 8.09138   1
   7   1  -3 17.4272 10.2356   1
  -7  -1   3 12.6461 9.63898   1
  -7  -1   3 22.4213 8.28220   1
   6   1  -3 117.678 13.4077   1
   6   1  -3 133.119 12.7116   1
  -6  -1   3 125.266 14.8710   1
  -6  -1   3 133.645 12.5600   1
   5   1  -3 407.267 18.4236   1
   5   1  -3 407.230 17.9818   1
  -5  -1   3 398.659 17.3639   1
  -5  -1   3 413.111 19.7081   1
   4   1  -3 383.405 16.7085   1
   4   1  -3 364.217 15.7993   1
  -4  -1   3 346.094 16.2418   1
  -4  -1   3 373.935 15.8186   1
   3   1  -3 187.679 10.6715   1
   3   1  -3 199.809 11.5428   1
  -3  -1   3 191.315 10.9320   1
  -3  -1   3 201.637 11.8988   1
   2   1  -3 954.071 26.1296   1
   2   1  -3 931.752 25.6586   1
  -2  -1   3 957.664 26.1615   1
  -2  -1   3 932.760 25.9169   1
   1   1  -3 15.8823 4.10273   1
   1   1  -3 12.1444 4.08907   1
  -1  -1   3 22.4279 5.45681   1
  -1  -1   3 15.9722 4.03901   1
   0   1  -3 399.168 12.9451   1
   0  -1   3 395.360 12.1693   1
   0  -1   3 393.741 12.5710   1
  -1   1  -3 1485.01 36.7473   1
   1  -1   3 1487.77 36.6854   1
  -2   1  -3 765.880 21.8742   1
  -2   1  -3 770.157 22.5455   1
   2  -1   3 779.918 22.4878   1
  -3   1  -3 1213.49 33.6431   1
   3  -1   3 1229.64 33.6070   1
  -4   1  -3 519.630 18.7924   1
  -4   1  -3 498.655 20.0949   1
   4  -1   3 503.709 18.8661   1
   4  -1   3 499.795 19.2315   1
  -5   1  -3 944.299 29.6069   1
  -5   1  -3 944.325 31.3243   1
   5  -1   3 950.044 30.5924   1
   5  -1   3 942.041 30.3790   1
  -6   1  -3 599.480 25.4653   1
  -6   1  -3 598.229 23.2428   1
   6  -1   3 592.462 23.8810   1
   6  -1   3 605.536 25.1387   1
  -7   1  -3 256.206 16.5612   1
  -7   1  -3 249.441 20.6437   1
   7  -1   3 253.881 20.0894   1
   7  -1   3 243.904 16.4363   1
  -8   1  -3 53.5524 12.8608   1
  -8   1  -3 62.2217 13.2481   1
   8  -1   3 67.6310 13.5017   1
   8  -1   3 61.2407 11.8427   1
  -9   1  -3 210.867 25.0235   1
  -9   1  -3 233.310 18.8980   1
   9  -1   3 217.164 20.7196   1
   9  -1   3 234.994 25.7112   1
 -10   1  -3 261.953 30.4621   1
 -10   1  -3 285.154 23.0185   1
  10  -1   3 308.505 29.4145   1
  10  -1   3 254.588 24.6540   1
 -11   1  -3 36.9881 18.5480   1
 -11   1  -3 28.4100 13.5207   1
  11  -1   3 17.2784 18.7626   1
  11  -1   3 38.7507 15.4458   1
 -12   1  -3 4.81256 16.4351   1
  12  -1   3 7.06175 22.7080   1
  12  -1   3 11.9195 15.5808   1
  13  -1   3 26.5571 20.0862   1
  14   0  -3 111.984 25.9694   1
  13   0  -3 280.226 34.4174   1
  13   0  -3 191.746 47.7206   1
 -13   0   3 185.438 35.0886   1
  12   0  -3 265.617 34.0836   1
  12   0  -3 210.997 27.6051   1
 -12   0   3 186.106 37.9452   1
 -12   0   3 206.780 27.5952   1
  11   0  -3 283.208 31.1865   1
  11   0  -3 260.291 26.1682   1
 -11   0   3 241.137 25.4857   1
 -11   0   3 192.695 31.2476   1
  10   0  -3 248.851 22.8854   1
  10   0  -3 229.174 28.9724   1
 -10   0   3 235.576 29.4796   1
 -10   0   3 262.266 21.7017   1
   9   0  -3 350.807 23.4392   1
   9   0  -3 338.665 25.3504   1
  -9   0   3 358.141 22.6997   1
  -9   0   3 332.550 28.2596   1
   8   0  -3 934.448 36.4643   1
   8   0  -3 905.027 34.2760   1
  -8   0   3 903.448 34.0994   1
  -8   0   3 943.982 37.7295   1
   7   0  -3 372.983 22.3294   1
   7   0  -3 360.437 18.9237   1
  -7   0   3 371.238 18.7089   1
  -7   0   3 377.125 23.4074   1
   6   0  -3 15.2687 5.87060   1
   6   0  -3 11.2318 7.69513   1
  -6   0   3 16.2894 6.48960   1
  -6   0   3 14.2207 8.25438   1
   5   0  -3 202.728 12.6917   1
   5   0  -3 205.736 14.3796   1
  -5   0   3 197.793 12.3016   1
  -5   0   3 204.251 15.2698   1
   4   0  -3 797.414 24.8729   1
   4   0  -3 799.979 25.0363   1
  -4   0   3 812.143 25.8393   1
  -4   0   3 777.327 24.4308   1
   3   0  -3 413.820 15.6282   1
   3   0  -3 419.099 15.3453   1
  -3   0   3 419.173 15.2421   1
  -3   0   3 415.304 15.9395   1
   2   0  -3 253.364 10.9537   1
  -2   0   3 234.705 10.1824   1
  -2   0   3 251.146 11.1568   1
   1   0  -3 831.158 21.8172   1
  -1   0   3 829.842 21.8257   1
  -1   0   3 818.861 21.4959   1
   0   0  -3 11.1252 3.36558   1
   0   0   3 6.05929 2.64870   1
  -1   0  -3 -0.1559 3.03610   1
   1   0   3 -1.5749 2.75386   1
  -2   0  -3 4.93236 4.07594   1
  -2   0  -3 -2.1544 1.72785   1
   2   0   3 6.04236 3.76682   1
  -3   0  -3 168.437 10.9609   1
   3   0   3 175.609 10.3402   1
   3   0   3 183.788 10.5086   1
  -4   0  -3 238.434 14.0358   1
  -4   0  -3 236.337 13.1417   1
   4   0   3 232.588 13.0842   1
   4   0   3 215.834 12.3059   1
  -5   0  -3 736.504 26.6539   1
  -5   0  -3 672.344 27.7566   1
   5   0   3 767.893 26.2441   1
   5   0   3 754.199 25.6188   1
  -6   0  -3 436.201 22.3616   1
  -6   0  -3 444.509 19.8087   1
   6   0   3 447.150 21.7557   1
   6   0   3 438.373 20.2744   1
  -7   0  -3 185.788 15.2428   1
  -7   0  -3 188.151 19.1183   1
   7   0   3 177.025 15.3928   1
   7   0   3 177.693 19.0130   1
  -8   0  -3 239.912 22.8408   1
  -8   0  -3 216.120 17.7236   1
   8   0   3 227.606 18.4016   1
   8   0   3 227.142 23.4625   1
  -9   0  -3 168.611 24.3486   1
  -9   0  -3 172.000 18.3894   1
   9   0   3 173.235 24.4753   1
   9   0   3 171.227 18.9634   1
 -10   0  -3 251.864 22.3140   1
 -10   0  -3 247.829 30.9286   1
  10   0   3 245.188 27.9643   1
  10   0   3 244.620 24.1252   1
 -11   0  -3 123.653 33.8196   1
 -11   0  -3 111.175 22.5285   1
  11   0   3 136.353 22.7856   1
  11   0   3 112.309 22.9668   1
 -12   0  -3 148.328 28.1466   1
  12   0   3 181.562 28.4368   1
  12   0   3 90.1588 29.8186   1
  13   0   3 244.719 35.1425   1
  14  -1  -3 20.8812 21.9189   1
 -14   1   3 7.90951 26.0128   1
  13  -1  -3 11.5451 18.0792   1
  13  -1  -3 -4.8781 25.7287   1
 -13   1   3 3.80847 18.3629   1
  12  -1  -3 8.51966 20.0523   1
  12  -1  -3 5.68450 15.5141   1
 -12   1   3 -6.2814 15.0037   1
 -12   1   3 7.17887 23.0530   1
  11  -1  -3 39.6897 17.4388   1
  11  -1  -3 36.6564 14.0793   1
 -11   1   3 46.4779 19.8616   1
 -11   1   3 40.3896 14.3454   1
  10  -1  -3 142.491 20.0843   1
  10  -1  -3 112.848 25.4501   1
 -10   1   3 135.272 28.3461   1
 -10   1   3 135.779 19.4885   1
   9  -1  -3 5.49006 9.36382   1
   9  -1  -3 4.05986 12.5859   1
  -9   1   3 8.37305 13.2322   1
  -9   1   3 5.31421 8.38523   1
   8  -1  -3 53.8888 12.9092   1
   8  -1  -3 54.1502 12.0370   1
  -8   1   3 55.8263 13.7466   1
  -8   1   3 64.5425 13.5838   1
   7  -1  -3 374.830 19.0459   1
   7  -1  -3 379.533 22.0220   1
  -7   1   3 403.191 22.5598   1
  -7   1   3 392.156 19.4388   1
   6  -1  -3 178.155 12.7835   1
   6  -1  -3 190.806 15.6890   1
  -6   1   3 190.072 12.8381   1
  -6   1   3 181.050 15.5702   1
   5  -1  -3 1609.10 44.5983   1
   5  -1  -3 1684.74 45.0485   1
  -5   1   3 1651.47 45.5092   1
  -5   1   3 1603.40 44.1508   1
   4  -1  -3 720.815 22.8698   1
   4  -1  -3 699.680 22.5395   1
  -4   1   3 715.595 23.6707   1
  -4   1   3 693.019 22.1652   1
   3  -1  -3 49.6765 7.10584   1
   3  -1  -3 46.8130 7.31974   1
  -3   1   3 49.5515 6.86912   1
  -3   1   3 52.0434 8.20743   1
   2  -1  -3 130.910 7.74328   1
  -2   1   3 132.643 8.27612   1
  -2   1   3 137.301 7.57777   1
   1  -1  -3 1998.21 50.4445   1
   1  -1  -3 2119.19 54.1047   1
  -1   1   3 2070.85 54.5302   1
  -1   1   3 2034.39 53.2501   1
   0  -1  -3 9999.99 231.320   1
   0   1   3 9928.49 231.888   1
  -1  -1  -3 339.399 10.6649   1
  -1  -1  -3 341.767 11.0201   1
   1   1   3 340.976 11.0209   1
  -2  -1  -3 341.578 12.0036   1
  -2  -1  -3 345.607 12.6417   1
   2   1   3 338.152 12.2307   1
   2   1   3 339.951 12.3457   1
  -3  -1  -3 428.757 15.3733   1
  -3  -1  -3 426.575 16.1887   1
   3   1   3 423.202 15.4887   1
   3   1   3 433.294 15.7859   1
  -4  -1  -3 1023.34 30.7947   1
   4   1   3 1008.64 30.0109   1
   4   1   3 1012.53 30.0549   1
  -5  -1  -3 344.503 17.6863   1
  -5  -1  -3 293.366 14.9868   1
   5   1   3 353.080 17.5629   1
   5   1   3 333.856 16.2048   1
  -6  -1  -3 111.024 20.5627   1
  -6  -1  -3 105.564 15.2973   1
   6   1   3 107.382 11.8195   1
   6   1   3 108.227 14.9304   1
  -7  -1  -3 27.1149 9.25424   1
  -7  -1  -3 27.4956 11.1920   1
   7   1   3 23.4112 11.0375   1
   7   1   3 16.7022 7.75171   1
  -8  -1  -3 98.5750 15.6037   1
  -8  -1  -3 84.9481 20.1505   1
   8   1   3 101.806 15.6882   1
   8   1   3 91.4391 21.2444   1
  -9  -1  -3 61.8767 17.1054   1
  -9  -1  -3 47.1014 12.1250   1
   9   1   3 33.1795 12.1333   1
   9   1   3 40.1109 15.4020   1
 -10  -1  -3 8.51907 11.4461   1
 -10  -1  -3 -7.8029 15.9786   1
  10   1   3 -8.7122 15.6800   1
  10   1   3 -0.4128 10.8089   1
 -11  -1  -3 1.88361 14.7809   1
  11   1   3 -6.3397 20.2765   1
  11   1   3 3.07691 12.9945   1
  12   1   3 -10.764 16.0448   1
  13   1   3 25.7463 19.4084   1
  14  -2  -3 78.9111 30.1038   1
  14  -2  -3 83.1648 23.4608   1
 -14   2   3 38.5440 26.2938   1
  13  -2  -3 346.658 33.3036   1
  13  -2  -3 295.440 40.2671   1
 -13   2   3 392.753 43.1348   1
 -13   2   3 291.470 32.5960   1
  12  -2  -3 204.812 32.4417   1
  12  -2  -3 187.547 27.2838   1
 -12   2   3 200.365 26.0641   1
 -12   2   3 207.951 37.8983   1
  11  -2  -3 129.593 28.0270   1
  11  -2  -3 89.0222 20.8773   1
 -11   2   3 115.374 24.3683   1
 -11   2   3 114.131 20.9378   1
  10  -2  -3 113.139 23.7093   1
  10  -2  -3 120.021 17.1539   1
 -10   2   3 111.814 18.2780   1
 -10   2   3 109.429 23.8459   1
   9  -2  -3 331.267 25.8168   1
   9  -2  -3 311.788 20.9411   1
  -9   2   3 331.341 27.7326   1
  -9   2   3 350.379 22.1003   1
   8  -2  -3 296.891 20.9065   1
   8  -2  -3 313.475 18.7487   1
  -8   2   3 326.183 22.4876   1
  -8   2   3 314.183 18.5994   1
   7  -2  -3 27.3612 7.79139   1
   7  -2  -3 20.4180 8.78512   1
  -7   2   3 25.2382 7.45738   1
  -7   2   3 22.8917 10.9172   1
   6  -2  -3 3.11284 7.20633   1
   6  -2  -3 4.58525 5.55690   1
  -6   2   3 8.26660 8.39122   1
  -6   2   3 5.80516 5.48277   1
   5  -2  -3 542.997 20.9295   1
   5  -2  -3 510.911 19.7349   1
  -5   2   3 534.640 21.1920   1
  -5   2   3 527.466 19.8155   1
   4  -2  -3 176.307 10.9499   1
   4  -2  -3 169.147 10.8493   1
  -4   2   3 176.285 11.3438   1
  -4   2   3 175.983 10.4407   1
   3  -2  -3 39.8693 6.34429   1
   3  -2  -3 44.2690 6.75437   1
  -3   2   3 41.4222 6.34604   1
  -3   2   3 40.7488 7.52422   1
   2  -2  -3 186.916 8.22218   1
   2  -2  -3 182.719 8.45585   1
  -2   2   3 184.619 8.54158   1
  -2   2   3 186.565 7.96166   1
   1  -2  -3 7.87124 2.33787   1
   1  -2  -3 8.74094 2.27176   1
  -1   2   3 5.93573 2.46948   1
  -1   2   3 8.85467 2.37207   1
   0  -2  -3 383.241 9.96016   1
   0   2   3 390.095 10.4644   1
  -1  -2  -3 580.300 15.3329   1
  -1  -2  -3 592.934 15.6720   1
   1   2   3 594.966 15.9624   1
  -2  -2  -3 650.088 18.3488   1
  -2  -2  -3 680.598 19.1427   1
   2   2   3 639.013 18.9146   1
   2   2   3 654.942 18.8306   1
  -3  -2  -3 804.450 23.2891   1
  -3  -2  -3 807.928 24.2371   1
   3   2   3 815.659 23.8875   1
   3   2   3 803.656 23.8400   1
  -4  -2  -3 396.737 16.0608   1
  -4  -2  -3 394.586 17.4367   1
   4   2   3 390.829 16.2229   1
   4   2   3 397.565 16.8435   1
  -5  -2  -3 287.842 15.5103   1
  -5  -2  -3 285.572 17.0421   1
   5   2   3 289.474 16.7093   1
   5   2   3 284.159 15.0240   1
  -6  -2  -3 192.084 17.4489   1
   6   2   3 189.262 16.7936   1
   6   2   3 189.446 14.1471   1
  -7  -2  -3 137.451 18.2724   1
   7   2   3 137.961 14.7541   1
   7   2   3 140.407 19.1214   1
  -8  -2  -3 401.173 27.5263   1
  -8  -2  -3 378.724 28.4768   1
   8   2   3 447.512 27.9957   1
   8   2   3 434.812 23.9991   1
  -9  -2  -3 525.902 34.0712   1
   9   2   3 518.406 28.4765   1
   9   2   3 501.084 32.1802   1
 -10  -2  -3 188.506 26.0471   1
 -10  -2  -3 240.322 35.6284   1
  10   2   3 210.107 23.6201   1
  10   2   3 223.377 30.3614   1
 -11  -2  -3 110.793 21.4484   1
  11   2   3 122.556 24.2672   1
  11   2   3 66.9459 26.7799   1
  12   2   3 90.7023 20.3641   1
  15  -3  -3 19.2030 27.8304   1
 -15   3   3 19.8477 29.7319   1
  14  -3  -3 -0.3598 20.3703   1
  14  -3  -3 36.9153 26.8587   1
 -14   3   3 2.88275 22.9366   1
  13  -3  -3 -13.879 19.8764   1
  13  -3  -3 5.76427 15.9336   1
 -13   3   3 24.2229 17.4446   1
  12  -3  -3 54.3057 20.1218   1
  12  -3  -3 48.8112 16.6045   1
 -12   3   3 42.2774 14.9297   1
 -12   3   3 67.0740 22.0414   1
  11  -3  -3 76.7870 19.4542   1
  11  -3  -3 85.9948 18.0809   1
 -11   3   3 80.9349 20.9037   1
 -11   3   3 104.812 20.7611   1
  10  -3  -3 176.012 22.7884   1
  10  -3  -3 194.950 20.5467   1
 -10   3   3 195.502 20.5927   1
 -10   3   3 179.256 26.4620   1
   9  -3  -3 304.767 25.0271   1
   9  -3  -3 315.159 21.3504   1
  -9   3   3 323.116 20.6495   1
  -9   3   3 318.888 27.4839   1
   8  -3  -3 572.697 27.7984   1
   8  -3  -3 566.036 25.2737   1
  -8   3   3 554.152 29.2854   1
  -8   3   3 558.103 25.0677   1
   7  -3  -3 73.5593 13.6378   1
   7  -3  -3 79.7722 10.4931   1
  -7   3   3 71.2096 10.2213   1
  -7   3   3 74.6435 14.5293   1
   6  -3  -3 269.686 14.6180   1
   6  -3  -3 269.699 16.4535   1
  -6   3   3 264.186 14.5070   1
  -6   3   3 281.668 18.4718   1
   5  -3  -3 1282.66 36.5388   1
   5  -3  -3 1287.02 36.4976   1
  -5   3   3 1290.73 37.5104   1
  -5   3   3 1277.18 36.0475   1
   4  -3  -3 1077.72 30.1602   1
   4  -3  -3 1081.41 30.5389   1
  -4   3   3 1066.22 29.8654   1
  -4   3   3 1091.48 31.1100   1
   3  -3  -3 873.815 24.3237   1
   3  -3  -3 907.866 24.6789   1
  -3   3   3 898.147 24.9434   1
  -3   3   3 876.603 24.1988   1
   2  -3  -3 131.049 6.69285   1
   2  -3  -3 134.733 7.05015   1
  -2   3   3 138.117 6.64462   1
  -2   3   3 142.311 7.26442   1
   1  -3  -3 608.137 14.7431   1
  -1   3   3 634.471 15.6959   1
  -1   3   3 657.169 15.8117   1
   0   3   3 1965.80 46.0919   1
  -1  -3  -3 312.869 8.73947   1
  -1  -3  -3 305.864 8.87990   1
   1   3   3 317.034 9.55818   1
   1   3   3 301.643 9.60306   1
  -2  -3  -3 525.156 15.2574   1
  -2  -3  -3 539.525 15.9644   1
   2   3   3 494.110 17.1038   1
   2   3   3 526.663 15.8616   1
  -3  -3  -3 199.936 11.1926   1
  -3  -3  -3 195.725 10.4492   1
   3   3   3 181.562 9.97720   1
   3   3   3 203.310 10.7213   1
  -4  -3  -3 215.694 12.5736   1
  -4  -3  -3 230.581 13.9876   1
   4   3   3 217.458 12.0894   1
   4   3   3 228.586 13.4493   1
  -5  -3  -3 29.8243 8.20490   1
  -5  -3  -3 35.7053 7.90837   1
   5   3   3 35.1087 7.29337   1
   5   3   3 28.8484 8.19033   1
  -6  -3  -3 3.53314 8.87707   1
  -6  -3  -3 -1.6618 8.46817   1
   6   3   3 -4.3125 5.55513   1
   6   3   3 -2.3300 8.34959   1
  -7  -3  -3 -0.7565 10.2908   1
  -7  -3  -3 0.23467 10.6788   1
   7   3   3 5.55612 8.06472   1
   7   3   3 2.79293 11.2995   1
  -8  -3  -3 -0.8649 12.6670   1
  -8  -3  -3 -2.4587 12.7842   1
   8   3   3 -3.0394 8.93614   1
   8   3   3 -3.0006 11.9363   1
  -9  -3  -3 25.8049 17.2227   1
  -9  -3  -3 38.1255 16.1549   1
   9   3   3 44.6700 17.8540   1
   9   3   3 45.1368 12.2967   1
 -10  -3  -3 0.26860 17.7493   1
  10   3   3 -7.0122 12.1963   1
  10   3   3 10.0340 20.4460   1
  11   3   3 10.7761 14.5121   1
  12   3   3 51.3583 19.9515   1
  15  -4  -3 99.0724 29.2470   1
 -15   4   3 43.2545 27.9636   1
  14  -4  -3 169.714 34.1044   1
  14  -4  -3 166.728 40.1718   1
 -14   4   3 157.874 32.1949   1
  13  -4  -3 110.447 21.2423   1
  13  -4  -3 236.490 31.6487   1
 -13   4   3 105.770 25.2551   1
 -13   4   3 197.235 32.3631   1
  12  -4  -3 53.2727 16.1221   1
 -12   4   3 36.1940 23.1058   1
 -12   4   3 38.8778 15.6135   1
  11  -4  -3 67.2154 14.4791   1
  11  -4  -3 64.3751 18.8873   1
 -11   4   3 73.1202 14.6966   1
 -11   4   3 48.9078 19.9645   1
  10  -4  -3 14.0333 14.0034   1
  10  -4  -3 32.0639 11.2792   1
 -10   4   3 20.0369 15.3337   1
 -10   4   3 22.1026 11.5314   1
   9  -4  -3 6.77104 8.82104   1
   9  -4  -3 0.86998 11.5061   1
  -9   4   3 7.33350 12.0866   1
  -9   4   3 7.33617 8.67751   1
   8  -4  -3 63.4810 12.7662   1
   8  -4  -3 54.6691 10.6762   1
  -8   4   3 46.4632 12.9644   1
  -8   4   3 48.8408 12.1339   1
   7  -4  -3 65.6789 11.3528   1
   7  -4  -3 48.8044 9.81638   1
  -7   4   3 57.0107 10.6588   1
  -7   4   3 58.8756 11.5094   1
   6  -4  -3 0.16403 6.80989   1
   6  -4  -3 -0.3577 4.89726   1
  -6   4   3 -3.7710 4.76913   1
  -6   4   3 -1.0026 7.37767   1
   5  -4  -3 426.373 17.8107   1
  -5   4   3 434.932 19.0533   1
  -5   4   3 408.286 16.8257   1
   4  -4  -3 39.4009 7.88644   1
   4  -4  -3 38.7645 6.53449   1
  -4   4   3 44.7805 6.96528   1
  -4   4   3 40.2840 8.65728   1
   3  -4  -3 2.11920 3.75042   1
   3  -4  -3 1.21411 3.72031   1
  -3   4   3 1.83977 3.11172   1
  -3   4   3 0.32765 3.65218   1
   2  -4  -3 233.141 8.00488   1
   2  -4  -3 239.037 8.28723   1
  -2   4   3 216.488 9.74863   1
  -2   4   3 227.642 8.16040   1
  -1   4   3 918.268 21.6640   1
  -1   4   3 949.821 21.8022   1
   1   4   3 162.564 6.30824   1
   1   4   3 153.575 6.23746   1
  -2  -4  -3 148.937 7.66705   1
  -2  -4  -3 145.678 7.45519   1
   2   4   3 147.009 7.60052   1
   2   4   3 144.276 7.54232   1
  -3  -4  -3 333.196 13.7792   1
  -3  -4  -3 323.185 12.9838   1
   3   4   3 323.043 13.0691   1
   3   4   3 337.592 13.4017   1
  -4  -4  -3 737.932 23.5690   1
  -4  -4  -3 752.971 24.6103   1
   4   4   3 688.954 23.3401   1
  -5  -4  -3 531.962 21.9398   1
  -5  -4  -3 538.039 22.9869   1
   5   4   3 518.535 20.9079   1
   5   4   3 531.706 22.1845   1
  -6  -4  -3 247.403 20.1793   1
  -6  -4  -3 251.997 19.0618   1
   6   4   3 249.314 16.5711   1
   6   4   3 260.869 19.8255   1
  -7  -4  -3 325.594 25.1132   1
  -7  -4  -3 347.205 24.0555   1
   7   4   3 325.040 23.8614   1
   7   4   3 331.458 19.9995   1
  -8  -4  -3 262.955 25.9371   1
  -8  -4  -3 255.538 28.1056   1
   8   4   3 266.458 20.8739   1
   8   4   3 245.431 26.6459   1
  -9  -4  -3 176.049 31.5196   1
   9   4   3 129.066 31.3250   1
   9   4   3 178.049 20.9390   1
 -10  -4  -3 62.8019 24.4588   1
  10   4   3 31.3725 24.2769   1
  10   4   3 88.1551 21.7465   1
  11   4   3 49.9746 17.0923   1
  15  -5  -3 50.6486 28.4751   1
 -15   5   3 11.2320 28.2351   1
  14  -5  -3 193.619 36.1086   1
  14  -5  -3 103.067 26.2959   1
 -14   5   3 92.8454 23.7391   1
  13  -5  -3 128.237 32.1224   1
  13  -5  -3 118.166 25.1888   1
 -13   5   3 96.6856 21.5981   1
 -13   5   3 156.584 36.3449   1
  12  -5  -3 96.3742 23.0345   1
  12  -5  -3 134.597 30.9593   1
 -12   5   3 102.329 19.2107   1
 -12   5   3 95.5235 22.6492   1
  11  -5  -3 191.995 20.3594   1
  11  -5  -3 184.426 29.0644   1
 -11   5   3 219.851 23.3882   1
 -11   5   3 183.730 28.3697   1
  10  -5  -3 184.363 19.4011   1
  10  -5  -3 189.520 24.4309   1
 -10   5   3 197.706 20.3532   1
 -10   5   3 183.758 28.4958   1
   9  -5  -3 294.621 20.7513   1
   9  -5  -3 320.139 24.4133   1
  -9   5   3 329.806 27.7679   1
  -9   5   3 310.591 19.6812   1
   8  -5  -3 332.670 19.4210   1
   8  -5  -3 339.019 21.8080   1
  -8   5   3 341.158 23.3063   1
  -8   5   3 349.962 19.7989   1
   7  -5  -3 659.181 25.7398   1
   7  -5  -3 658.721 26.4119   1
  -7   5   3 664.334 28.6892   1
  -7   5   3 648.246 25.0702   1
   6  -5  -3 1119.18 34.7642   1
   6  -5  -3 1136.02 34.6308   1
  -6   5   3 1113.22 33.8155   1
  -6   5   3 1128.18 36.1013   1
   5  -5  -3 790.812 25.4358   1
  -5   5   3 810.700 26.9492   1
  -5   5   3 798.885 25.2264   1
   4  -5  -3 713.926 21.8795   1
   4  -5  -3 707.733 22.0073   1
  -4   5   3 712.682 21.6765   1
  -4   5   3 711.115 22.8537   1
   3  -5  -3 315.164 11.5635   1
   3  -5  -3 300.462 11.1370   1
  -3   5   3 265.016 13.3993   1
  -3   5   3 306.553 11.1544   1
   2  -5  -3 360.575 9.88438   1
  -2   5   3 362.052 11.1223   1
  -2   5   3 341.360 10.6184   1
  -1   5   3 838.112 19.1948   1
   1   5   3 306.390 9.43776   1
   1   5   3 315.393 9.46777   1
  -2  -5  -3 2.50609 2.95872   1
  -2  -5  -3 3.26672 2.95652   1
   2   5   3 3.04437 2.71134   1
   2   5   3 4.03671 2.84122   1
  -3  -5  -3 6.71634 4.84358   1
  -3  -5  -3 6.00432 4.67872   1
   3   5   3 4.15180 3.94358   1
   3   5   3 6.69403 3.71720   1
  -4  -5  -3 50.1539 10.6875   1
  -4  -5  -3 44.7362 7.80529   1
   4   5   3 54.6130 8.32774   1
   4   5   3 44.6938 8.84031   1
  -5  -5  -3 -0.4688 8.01778   1
  -5  -5  -3 -1.7928 7.49090   1
   5   5   3 -4.9132 5.14386   1
  -6  -5  -3 -6.1053 9.61010   1
  -6  -5  -3 2.47180 9.28364   1
   6   5   3 -2.1170 8.66485   1
   6   5   3 -2.0134 6.23221   1
  -7  -5  -3 63.8765 14.1501   1
  -7  -5  -3 64.2896 13.9817   1
   7   5   3 65.0405 13.4565   1
   7   5   3 67.9062 14.5411   1
  -8  -5  -3 48.8711 16.3198   1
  -8  -5  -3 78.3844 17.9462   1
   8   5   3 75.7921 16.4290   1
   8   5   3 82.5558 17.1195   1
  -9  -5  -3 60.9871 21.6806   1
   9   5   3 83.5902 19.6678   1
   9   5   3 56.2453 21.0384   1
  10   5   3 51.5635 15.7872   1
  11   5   3 97.3388 23.0329   1
  15  -6  -3 27.2196 28.5220   1
 -15   6   3 29.4031 24.4460   1
  14  -6  -3 95.0015 22.7795   1
 -14   6   3 61.3784 21.0636   1
 -14   6   3 57.5899 31.1751   1
  13  -6  -3 26.4363 16.5207   1
  13  -6  -3 39.9362 20.4910   1
 -13   6   3 8.47286 16.5878   1
 -13   6   3 -1.8132 22.2501   1
  12  -6  -3 13.5367 13.7362   1
  12  -6  -3 7.14968 16.3000   1
 -12   6   3 3.31887 12.7657   1
 -12   6   3 10.6922 18.5866   1
  11  -6  -3 -1.7265 10.9494   1
  11  -6  -3 -6.5778 14.2291   1
 -11   6   3 0.86952 10.4919   1
 -11   6   3 -0.8131 18.5591   1
  10  -6  -3 -1.2167 9.26110   1
  10  -6  -3 -2.0759 12.9413   1
 -10   6   3 0.10963 14.2331   1
 -10   6   3 -4.3754 8.76468   1
   9  -6  -3 -5.3292 7.43549   1
   9  -6  -3 -5.9760 10.5350   1
  -9   6   3 5.79221 14.0044   1
  -9   6   3 2.72315 7.80518   1
   8  -6  -3 0.99552 7.95502   1
   8  -6  -3 5.19204 9.75523   1
  -8   6   3 6.27226 7.14744   1
  -8   6   3 2.19117 11.3096   1
   7  -6  -3 53.1468 13.0169   1
   7  -6  -3 43.0627 8.65633   1
  -7   6   3 53.8490 12.3788   1
  -7   6   3 45.9500 10.0695   1
   6  -6  -3 292.696 16.5232   1
   6  -6  -3 286.583 15.8071   1
  -6   6   3 291.930 18.3831   1
  -6   6   3 293.977 14.9916   1
   5  -6  -3 702.610 23.5230   1
   5  -6  -3 713.124 23.5544   1
  -5   6   3 727.615 25.3369   1
  -5   6   3 687.419 22.9999   1
   4  -6  -3 478.342 16.9787   1
  -4   6   3 472.808 17.6922   1
  -4   6   3 459.633 16.2729   1
   3  -6  -3 242.590 9.93384   1
  -3   6   3 243.724 10.5278   1
  -3   6   3 243.631 9.84205   1
  -2   6   3 314.533 10.1104   1
  -2   6   3 318.359 9.74143   1
   1   6   3 421.935 11.5619   1
   1   6   3 384.199 11.2623   1
   2   6   3 664.546 19.2274   1
   2   6   3 705.695 19.5475   1
  -3  -6  -3 847.821 23.1264   1
  -3  -6  -3 827.506 22.8230   1
   3   6   3 820.866 24.3318   1
   3   6   3 843.938 24.5615   1
  -4  -6  -3 588.534 20.7940   1
  -4  -6  -3 556.902 20.1047   1
   4   6   3 536.143 20.1137   1
   4   6   3 565.778 19.9484   1
  -5  -6  -3 300.976 18.2159   1
  -5  -6  -3 292.969 17.6885   1
   5   6   3 286.609 16.1708   1
   5   6   3 297.784 15.8138   1
  -6  -6  -3 145.115 18.9060   1
  -6  -6  -3 154.715 19.3473   1
   6   6   3 141.217 13.8391   1
   6   6   3 133.214 15.0042   1
  -7  -6  -3 29.6870 13.7543   1
  -7  -6  -3 44.4280 12.9132   1
   7   6   3 33.6292 10.1417   1
  -8  -6  -3 43.7795 18.5639   1
   8   6   3 57.8273 12.8249   1
   8   6   3 50.3664 19.2803   1
   9   6   3 41.2684 13.7884   1
   9   6   3 11.1431 24.8406   1
  10   6   3 19.4552 15.2971   1
  15  -7  -3 191.494 43.0216   1
 -15   7   3 131.006 27.8099   1
  14  -7  -3 240.586 37.7187   1
 -14   7   3 245.535 34.7567   1
 -14   7   3 319.013 52.0602   1
  13  -7  -3 36.1334 21.7489   1
  13  -7  -3 61.9588 18.8279   1
 -13   7   3 71.0535 19.0752   1
 -13   7   3 44.9188 23.7125   1
  12  -7  -3 57.7157 17.9480   1
  12  -7  -3 95.8411 22.9980   1
 -12   7   3 72.0458 23.0461   1
 -12   7   3 68.3514 17.0126   1
  11  -7  -3 321.499 24.6104   1
  11  -7  -3 318.299 29.9751   1
 -11   7   3 312.988 25.3948   1
 -11   7   3 354.840 31.9972   1
  10  -7  -3 581.086 29.0014   1
  10  -7  -3 557.482 30.6036   1
 -10   7   3 574.734 29.0016   1
 -10   7   3 613.575 35.9001   1
   9  -7  -3 457.896 26.2474   1
   9  -7  -3 433.298 23.6291   1
  -9   7   3 441.724 23.6242   1
  -9   7   3 433.283 29.6231   1
   8  -7  -3 170.731 16.3000   1
   8  -7  -3 180.956 18.6088   1
  -8   7   3 182.220 15.8765   1
  -8   7   3 189.731 21.9826   1
   7  -7  -3 352.187 19.2039   1
   7  -7  -3 343.241 19.9637   1
  -7   7   3 348.149 17.9654   1
  -7   7   3 343.066 22.5346   1
   6  -7  -3 392.648 18.6322   1
   6  -7  -3 397.917 19.1440   1
  -6   7   3 374.778 20.8320   1
  -6   7   3 381.677 17.3446   1
   5  -7  -3 387.639 16.8812   1
  -5   7   3 376.728 18.0646   1
  -5   7   3 366.784 15.6585   1
   4  -7  -3 294.253 12.7371   1
  -4   7   3 287.583 15.3339   1
  -4   7   3 285.997 12.2898   1
   3  -7  -3 293.438 10.0969   1
  -3   7   3 279.986 11.0646   1
  -3   7   3 278.557 10.6486   1
  -2   7   3 8.33083 2.49941   1
  -2   7   3 11.5246 2.42029   1
   1   7   3 5.64281 2.21124   1
   1   7   3 6.14941 2.08887   1
   2   7   3 91.5874 6.75492   1
   2   7   3 97.0840 6.69926   1
   3   7   3 174.545 9.68065   1
   3   7   3 164.596 9.94160   1
  -4  -7  -3 36.0989 7.01614   1
  -4  -7  -3 42.3633 6.91927   1
   4   7   3 43.3182 8.94226   1
   4   7   3 35.8350 6.53389   1
  -5  -7  -3 67.6540 13.9603   1
  -5  -7  -3 71.6868 13.6140   1
   5   7   3 65.1881 9.99588   1
   5   7   3 61.0817 11.5620   1
  -6  -7  -3 147.145 19.2631   1
  -6  -7  -3 130.467 18.2952   1
   6   7   3 193.531 13.9930   1
   6   7   3 150.100 15.5653   1
  -7  -7  -3 72.7130 14.7392   1
  -7  -7  -3 105.001 23.5604   1
   7   7   3 101.468 15.7696   1
   7   7   3 147.672 14.5021   1
  -8  -7  -3 188.490 31.9626   1
   8   7   3 192.090 20.0898   1
   8   7   3 220.168 16.8846   1
   9   7   3 121.425 22.5182   1
  15  -8  -3 59.3590 31.3579   1
  14  -8  -3 -2.5459 19.7198   1
 -14   8   3 7.21081 33.1790   1
 -14   8   3 6.47120 18.5871   1
  13  -8  -3 -10.878 15.2611   1
 -13   8   3 -8.3904 15.3553   1
 -13   8   3 -17.995 24.0239   1
  12  -8  -3 -0.3889 12.7164   1
 -12   8   3 -7.7745 13.0872   1
 -12   8   3 -26.735 19.1360   1
  11  -8  -3 42.9308 12.2563   1
  11  -8  -3 42.9683 16.9527   1
 -11   8   3 56.5558 17.9762   1
 -11   8   3 45.2101 14.1661   1
  10  -8  -3 165.182 19.2014   1
  10  -8  -3 144.793 23.5068   1
 -10   8   3 150.547 18.6654   1
 -10   8   3 161.173 27.6688   1
   9  -8  -3 113.553 19.3794   1
   9  -8  -3 110.182 16.0140   1
  -9   8   3 98.4965 16.3454   1
  -9   8   3 100.517 24.4424   1
   8  -8  -3 12.2310 9.09049   1
  -8   8   3 21.6180 13.3477   1
  -8   8   3 19.5236 8.54418   1
   7  -8  -3 231.810 18.5412   1
  -7   8   3 247.068 15.8916   1
  -7   8   3 241.948 20.1008   1
   6  -8  -3 493.654 21.7013   1
  -6   8   3 487.814 20.0626   1
  -6   8   3 497.484 23.1579   1
   5  -8  -3 489.715 18.9553   1
  -5   8   3 485.690 18.1550   1
  -5   8   3 438.455 23.5339   1
   4  -8  -3 223.393 11.4160   1
  -4   8   3 217.356 10.9992   1
  -4   8   3 221.493 11.4563   1
  -3   8   3 206.896 9.19010   1
  -3   8   3 208.001 9.17427   1
  -2   8   3 431.636 12.1567   1
  -2   8   3 434.643 12.3395   1
   1   8   3 458.542 12.7229   1
   2   8   3 138.840 7.35355   1
   2   8   3 129.580 7.28279   1
   3   8   3 78.3335 8.04826   1
   3   8   3 80.8749 7.65984   1
   4   8   3 129.985 10.4913   1
   4   8   3 118.531 11.2956   1
  -5  -8  -3 56.7603 8.59709   1
  -5  -8  -3 58.6391 12.5001   1
   5   8   3 78.1567 10.2581   1
   5   8   3 48.8307 12.2069   1
  -6  -8  -3 7.42281 9.58551   1
  -6  -8  -3 8.12439 9.98550   1
   6   8   3 20.7754 6.77710   1
   6   8   3 11.3741 8.99061   1
  -7  -8  -3 -7.2603 13.3310   1
   7   8   3 26.7446 7.84569   1
   7   8   3 1.08982 9.12759   1
   8   8   3 7.74941 10.8673   1
   9   8   3 9.92734 13.3231   1
 -15   9   3 128.350 28.1157   1
  14  -9  -3 92.8990 23.1489   1
 -14   9   3 153.384 31.7046   1
 -14   9   3 34.0787 51.1403   1
  13  -9  -3 165.551 29.4805   1
 -13   9   3 131.326 29.8402   1
 -13   9   3 161.759 28.6613   1
  12  -9  -3 173.612 29.6240   1
  12  -9  -3 201.364 25.3687   1
 -12   9   3 204.568 33.9639   1
 -12   9   3 187.406 25.5520   1
  11  -9  -3 171.102 20.5355   1
  11  -9  -3 123.746 25.6091   1
 -11   9   3 125.073 29.5761   1
 -11   9   3 120.719 20.4383   1
  10  -9  -3 180.797 20.0475   1
 -10   9   3 149.042 19.8296   1
 -10   9   3 152.751 27.9192   1
   9  -9  -3 153.331 21.5067   1
  -9   9   3 158.010 17.9178   1
  -9   9   3 151.110 24.2014   1
  -8   9   3 398.199 21.6746   1
  -8   9   3 425.481 27.5948   1
   7  -9  -3 315.648 20.3850   1
  -7   9   3 312.227 17.7677   1
  -7   9   3 312.420 22.8640   1
   6  -9  -3 44.7129 9.10125   1
  -6   9   3 34.5998 9.49814   1
  -6   9   3 38.1548 7.72106   1
   5  -9  -3 14.9940 6.67893   1
  -5   9   3 13.8552 5.18370   1
  -5   9   3 14.6651 5.59213   1
   4  -9  -3 -2.2570 4.20869   1
  -4   9   3 1.51592 3.89507   1
  -3   9   3 -2.0147 2.81947   1
  -3   9   3 -0.7417 3.00368   1
  -2   9   3 74.1642 4.57932   1
  -2   9   3 76.3288 4.59386   1
   1   9   3 43.2539 3.73675   1
   2   9   3 109.735 6.82239   1
   2   9   3 94.0916 6.68719   1
   3   9   3 189.883 10.2361   1
   3   9   3 162.552 9.93766   1
   4   9   3 223.010 12.4050   1
   4   9   3 191.113 12.3584   1
   5   9   3 248.568 13.4792   1
   5   9   3 162.425 13.4250   1
   6   9   3 200.548 14.4210   1
   6   9   3 154.449 15.0881   1
  -7  -9  -3 76.5886 17.7395   1
   7   9   3 63.5213 15.6474   1
   8   9   3 144.817 20.6539   1
 -15  10   3 19.2397 22.7976   1
  14 -10  -3 5.56103 22.0290   1
 -14  10   3 16.2737 18.5477   1
  13 -10  -3 -3.5001 16.6525   1
 -13  10   3 6.29472 27.4655   1
 -13  10   3 4.16629 15.2119   1
  12 -10  -3 47.3194 16.2263   1
 -12  10   3 23.8054 22.3682   1
 -12  10   3 36.4438 14.8471   1
  11 -10  -3 180.936 22.3672   1
 -11  10   3 179.037 22.2442   1
 -11  10   3 151.201 32.3694   1
  10 -10  -3 288.560 24.5568   1
 -10  10   3 271.448 30.2587   1
 -10  10   3 293.699 23.3529   1
   9 -10  -3 -7.8627 10.3796   1
  -9  10   3 43.8856 11.5832   1
  -9  10   3 58.9474 16.1368   1
   8 -10  -3 91.4475 19.7033   1
  -8  10   3 93.1406 14.5084   1
  -8  10   3 91.2151 22.3428   1
   7 -10  -3 394.844 22.9257   1
  -7  10   3 409.613 20.1084   1
  -7  10   3 430.158 24.8874   1
   6 -10  -3 396.346 19.6958   1
  -6  10   3 385.645 19.4593   1
  -6  10   3 395.393 18.2051   1
   5 -10  -3 557.322 19.8173   1
  -5  10   3 521.567 19.7440   1
  -5  10   3 573.916 20.5269   1
  -4  10   3 496.306 17.0782   1
  -4  10   3 473.737 16.7726   1
  -3  10   3 532.663 16.0279   1
  -3  10   3 518.279 15.8801   1
  -2  10   3 231.934 7.38341   1
  -2  10   3 240.035 7.53298   1
   2  10   3 10.0901 3.46616   1
   3  10   3 17.1793 5.20893   1
   3  10   3 29.6967 7.01901   1
   4  10   3 44.9379 9.78068   1
   4  10   3 68.4733 8.97166   1
   5  10   3 28.3415 6.69364   1
   5  10   3 13.1717 7.28263   1
   6  10   3 2.26920 8.22923   1
   7  10   3 18.1088 10.5461   1
 -14  11   3 70.2365 23.2437   1
  13 -11  -3 151.169 31.4714   1
 -13  11   3 139.089 28.3271   1
  12 -11  -3 67.2361 18.3423   1
 -12  11   3 94.4819 23.7047   1
 -12  11   3 102.762 28.7701   1
  11 -11  -3 46.6155 16.2742   1
 -11  11   3 68.6895 20.8997   1
 -11  11   3 39.5612 13.0458   1
  10 -11  -3 5.96794 13.0826   1
 -10  11   3 84.5488 17.8743   1
 -10  11   3 99.3477 19.9957   1
   9 -11  -3 75.0117 15.9427   1
  -9  11   3 78.4242 16.2124   1
  -9  11   3 95.5212 23.7729   1
   8 -11  -3 69.7194 14.6047   1
  -8  11   3 73.5760 14.8837   1
  -8  11   3 69.6454 14.6112   1
   7 -11  -3 28.1694 10.7810   1
  -7  11   3 25.8596 7.98019   1
   6 -11  -3 69.0465 13.5085   1
  -6  11   3 54.5293 9.73222   1
  -6  11   3 59.7100 11.0578   1
   5 -11  -3 38.6016 6.39060   1
  -5  11   3 34.9049 8.66652   1
  -5  11   3 36.6789 6.56382   1
  -4  11   3 15.3437 4.89015   1
  -4  11   3 15.3065 4.29232   1
  -3  11   3 69.0678 6.12442   1
  -3  11   3 81.1039 6.26006   1
   4  11   3 157.254 10.9248   1
   5  11   3 140.300 12.0636   1
   6  11   3 80.2454 14.3920   1
 -14  12   3 59.0042 22.0986   1
 -13  12   3 30.5864 18.5479   1
  12 -12  -3 63.7132 19.9405   1
 -12  12   3 85.3178 18.3279   1
 -12  12   3 46.4889 30.8249   1
  11 -12  -3 -2.6288 17.0676   1
 -11  12   3 76.1427 15.0969   1
 -11  12   3 131.340 26.2536   1
  10 -12  -3 211.553 30.9232   1
 -10  12   3 220.551 21.5838   1
 -10  12   3 214.180 33.6973   1
   9 -12  -3 243.479 27.4794   1
  -9  12   3 249.431 28.0828   1
  -9  12   3 260.268 20.8640   1
   8 -12  -3 353.728 25.3843   1
  -8  12   3 348.468 21.0416   1
  -8  12   3 351.990 25.9650   1
   7 -12  -3 348.088 21.8302   1
  -7  12   3 322.781 18.1412   1
  -7  12   3 338.864 19.7063   1
   6 -12  -3 337.033 16.9915   1
  -6  12   3 332.123 16.1516   1
  -6  12   3 356.482 17.6913   1
  -5  12   3 271.239 13.5067   1
  -5  12   3 284.282 14.6255   1
  -4  12   3 151.605 9.76739   1
  -4  12   3 144.607 8.67069   1
  -3  12   3 19.4985 4.65961   1
  -3  12   3 14.9556 3.52203   1
 -13  13   3 72.5286 21.2466   1
 -12  13   3 6.43324 15.0226   1
  11 -13  -3 -2.8170 22.2635   1
 -11  13   3 -8.1048 23.6429   1
 -11  13   3 -15.480 11.4703   1
  10 -13  -3 4.94133 18.8775   1
 -10  13   3 -6.8641 10.0621   1
 -10  13   3 -8.3191 18.5476   1
   9 -13  -3 19.4974 16.7959   1
  -9  13   3 22.9852 14.1132   1
  -9  13   3 22.7563 10.6255   1
   8 -13  -3 58.4147 14.6780   1
  -8  13   3 51.1305 11.2119   1
  -8  13   3 103.315 11.9604   1
   7 -13  -3 33.4961 10.5028   1
  -7  13   3 36.6567 9.29104   1
  -7  13   3 70.8884 10.4794   1
   6 -13  -3 35.2962 7.32665   1
   6 -13  -3 46.6580 8.06807   1
  -6  13   3 51.3952 9.00301   1
  -6  13   3 46.8801 8.75600   1
  -5  13   3 126.186 11.6225   1
  -5  13   3 123.043 9.81958   1
  -4  13   3 160.028 10.1255   1
  -4  13   3 169.747 8.99262   1
 -13  14   3 75.7801 21.2965   1
 -12  14   3 79.0308 18.3433   1
 -11  14   3 146.380 24.2560   1
  10 -14  -3 309.874 36.9426   1
 -10  14   3 203.971 36.0370   1
 -10  14   3 256.966 24.6126   1
   9 -14  -3 192.710 29.3973   1
  -9  14   3 284.748 16.5784   1
  -9  14   3 212.478 21.3366   1
   8 -14  -3 32.1020 13.1907   1
  -8  14   3 45.3263 11.0218   1
   7 -14  -3 32.3897 7.25044   1
   7 -14  -3 40.1137 8.51813   1
  -7  14   3 44.4218 10.1448   1
  -7  14   3 88.5371 10.3978   1
  -6  14   3 134.260 10.2020   1
  -6  14   3 117.614 13.4010   1
  -5  14   3 45.1631 7.47544   1
  -5  14   3 66.1645 7.40558   1
  -4  14   3 28.6804 5.49930   1
  -4  14   3 15.1734 4.44901   1
 -12  15   3 -7.1087 16.2212   1
 -11  15   3 15.3647 15.4487   1
 -10  15   3 35.6114 13.6618   1
   9 -15  -3 22.6455 16.3867   1
  -9  15   3 12.2811 10.9363   1
   8 -15  -3 14.2561 8.31988   1
   8 -15  -3 14.0734 10.6185   1
  -8  15   3 21.0874 10.4725   1
  -7  15   3 75.7001 14.3288   1
  -7  15   3 122.977 11.7221   1
  -6  15   3 249.167 16.2197   1
  -6  15   3 291.922 13.0960   1
  -5  15   3 189.328 11.8349   1
  -5  15   3 237.208 10.2102   1
 -11  16   3 55.9162 17.3964   1
 -10  16   3 57.9996 14.2968   1
  -9  16   3 63.5243 14.3742   1
  -8  16   3 2.68229 10.2192   1
  -7  16   3 12.5776 8.97769   1
  -6  16   3 9.00676 7.20085   1
  -9  17   3 62.2500 14.7261   1
  -8  17   3 76.1278 18.0774   1
  -7  17   3 85.4693 15.8898   1
  -6  17   3 221.002 11.7031   1
  -6  17   3 158.419 11.7359   1
  -2  18  -4 12.2906 8.95295   1
  -3  18  -4 32.1563 10.9494   1
  -4  18  -4 47.7405 12.2395   1
  -5  18  -4 68.0152 13.6140   1
  -6  18  -4 156.824 22.2680   1
  -7  18  -4 122.378 21.7312   1
  -8  18  -4 142.624 24.7840   1
  -9  18  -4 73.4513 25.9528   1
  -3  17  -4 18.0593 9.13593   1
  -4  17  -4 6.70502 9.00638   1
   4 -17   4 2.27941 13.3556   1
  -5  17  -4 22.4204 10.3803   1
   5 -17   4 36.0618 16.3373   1
  -6  17  -4 1.03043 10.0023   1
  -7  17  -4 1.39457 11.2857   1
  -8  17  -4 6.67183 12.4590   1
  -9  17  -4 50.1311 16.3393   1
 -10  17  -4 10.5528 15.4589   1
   0  16  -4 79.9963 12.5951   1
  -1  16  -4 184.982 14.0968   1
  -2  16  -4 198.908 13.6516   1
   2 -16   4 123.176 12.3523   1
   2 -16   4 154.934 14.4628   1
  -3  16  -4 102.398 12.8132   1
   3 -16   4 61.1981 15.4034   1
   3 -16   4 79.4631 13.1814   1
  -4  16  -4 202.624 15.6272   1
  -4  16  -4 169.315 16.8753   1
   4 -16   4 192.714 24.7481   1
   4 -16   4 169.593 18.0526   1
  -5  16  -4 256.102 20.1969   1
  -5  16  -4 332.049 18.0337   1
   5 -16   4 256.495 29.2174   1
  -6  16  -4 296.205 21.0061   1
  -6  16  -4 236.583 21.1037   1
   6 -16   4 245.657 31.5981   1
  -7  16  -4 66.6787 13.3629   1
  -7  16  -4 54.2067 17.5414   1
   7 -16   4 83.5330 21.8343   1
  -8  16  -4 62.3502 22.9681   1
  -8  16  -4 93.0479 20.8467   1
   8 -16   4 159.041 39.3495   1
  -9  16  -4 185.376 24.1974   1
 -10  16  -4 74.8429 18.0486   1
 -11  16  -4 23.6511 16.7623   1
 -12  16  -4 24.3694 19.4357   1
   1  15  -4 48.4892 11.4207   1
   0  15  -4 101.367 11.6742   1
   0 -15   4 63.5952 11.5459   1
   0 -15   4 59.4685 10.4027   1
  -1  15  -4 93.7094 11.5243   1
   1 -15   4 69.3225 11.2237   1
   1 -15   4 65.1605 13.3856   1
  -2  15  -4 8.45396 5.88430   1
   2 -15   4 -3.8247 8.45315   1
   2 -15   4 4.74748 10.5339   1
  -3  15  -4 14.1547 6.06688   1
   3 -15   4 0.51395 8.68609   1
   3 -15   4 -2.7795 11.3941   1
  -4  15  -4 12.1820 6.38081   1
   4 -15   4 -3.7939 12.4609   1
   4 -15   4 -9.4243 9.25467   1
  -5  15  -4 5.70384 8.39870   1
  -5  15  -4 7.74542 10.5574   1
   5 -15   4 3.44438 9.77022   1
   5 -15   4 7.78556 14.2853   1
  -6  15  -4 14.2395 12.4199   1
  -6  15  -4 20.5094 10.2496   1
   6 -15   4 16.8264 11.1969   1
   6 -15   4 16.9435 16.0189   1
  -7  15  -4 28.4509 10.5858   1
  -7  15  -4 20.7967 16.5213   1
   7 -15   4 24.3438 18.7507   1
  -8  15  -4 21.3424 18.3581   1
  -8  15  -4 16.6869 11.4213   1
   8 -15   4 45.3373 21.7513   1
  -9  15  -4 99.0336 26.0999   1
  -9  15  -4 98.1590 20.5723   1
   9 -15   4 148.696 35.6683   1
 -10  15  -4 79.4492 17.2864   1
 -10  15  -4 30.6126 27.8715   1
 -11  15  -4 30.7787 17.6123   1
 -12  15  -4 57.2267 20.5192   1
  -3 -14   4 73.3326 13.0005   1
   2  14  -4 91.8037 12.0425   1
  -2 -14   4 104.202 19.2340   1
  -2 -14   4 77.2510 15.5268   1
   1  14  -4 195.260 13.4592   1
  -1 -14   4 186.184 16.2695   1
  -1 -14   4 190.157 18.4481   1
   0  14  -4 329.124 16.7156   1
   0 -14   4 273.657 17.9581   1
   0 -14   4 297.987 19.7377   1
  -1  14  -4 309.690 16.1831   1
   1 -14   4 270.733 18.0976   1
   1 -14   4 288.085 20.6836   1
  -2  14  -4 255.555 15.6012   1
   2 -14   4 223.884 20.5099   1
   2 -14   4 214.217 16.7834   1
  -3  14  -4 127.809 13.0131   1
   3 -14   4 125.649 20.1532   1
   3 -14   4 114.957 16.4879   1
  -4  14  -4 303.434 22.7936   1
   4 -14   4 361.597 25.6170   1
   4 -14   4 309.031 20.7419   1
  -5  14  -4 400.309 25.6093   1
  -5  14  -4 404.833 22.2326   1
   5 -14   4 391.509 23.2717   1
   5 -14   4 420.627 28.1130   1
  -6  14  -4 216.656 19.0473   1
  -6  14  -4 210.129 24.8588   1
   6 -14   4 194.340 19.8029   1
   6 -14   4 246.671 26.4333   1
  -7  14  -4 109.703 17.1262   1
  -7  14  -4 80.1345 17.0553   1
   7 -14   4 99.8892 18.5979   1
  -8  14  -4 90.2402 20.3302   1
  -8  14  -4 79.4461 18.1209   1
   8 -14   4 97.3709 20.1822   1
  -9  14  -4 117.991 23.3083   1
  -9  14  -4 92.1453 20.7847   1
 -10  14  -4 36.5642 14.6001   1
 -10  14  -4 15.7282 23.0262   1
  10 -14   4 30.8669 16.4170   1
 -11  14  -4 7.61651 28.8654   1
 -11  14  -4 12.0885 15.9974   1
  11 -14   4 21.8731 17.9155   1
 -12  14  -4 9.38325 18.3837   1
  12 -14   4 26.4622 26.4496   1
 -13  14  -4 15.3235 22.3809   1
   6  13  -4 4.88601 11.7172   1
   5  13  -4 26.5753 10.7221   1
   4  13  -4 133.574 13.1383   1
  -4 -13   4 67.7806 15.3510   1
   3  13  -4 22.5040 7.20121   1
  -3 -13   4 22.2421 10.5826   1
  -3 -13   4 12.0495 12.6103   1
   2  13  -4 20.1727 6.36262   1
  -2 -13   4 12.1161 9.69487   1
  -2 -13   4 8.40300 10.7125   1
   1  13  -4 13.0858 5.84348   1
  -1 -13   4 -4.6948 9.73252   1
  -1 -13   4 -4.7632 8.60053   1
   0  13  -4 0.47222 5.86507   1
   0 -13   4 -1.2643 9.90315   1
   0 -13   4 6.79901 8.49819   1
  -1  13  -4 -0.6616 5.20846   1
   1 -13   4 -0.4920 8.02118   1
   1 -13   4 3.50298 9.27808   1
  -2  13  -4 67.6715 10.8314   1
   2 -13   4 71.2234 12.4274   1
   2 -13   4 63.0412 14.6812   1
  -3  13  -4 31.2596 13.0848   1
   3 -13   4 46.6539 12.3580   1
   3 -13   4 44.2977 10.2172   1
  -4  13  -4 58.2099 11.8676   1
   4 -13   4 71.5047 13.6109   1
   4 -13   4 63.6641 15.7920   1
  -5  13  -4 123.412 15.5351   1
  -5  13  -4 152.802 20.5079   1
   5 -13   4 174.554 22.9739   1
   5 -13   4 151.904 17.6146   1
  -6  13  -4 90.5926 15.8949   1
  -6  13  -4 97.0267 22.1244   1
   6 -13   4 95.3845 22.3509   1
  -7  13  -4 80.7590 16.2758   1
  -7  13  -4 105.586 24.0031   1
   7 -13   4 94.3027 18.8000   1
  -8  13  -4 182.134 27.5466   1
  -8  13  -4 159.698 20.1195   1
  -9  13  -4 287.691 32.3789   1
  -9  13  -4 288.075 24.3730   1
   9 -13   4 295.785 25.8850   1
 -10  13  -4 128.928 25.5040   1
 -10  13  -4 122.892 22.5341   1
  10 -13   4 146.681 23.1168   1
 -11  13  -4 47.4786 25.0125   1
 -11  13  -4 57.6831 17.9687   1
  11 -13   4 53.7087 17.1543   1
 -12  13  -4 79.2977 32.9521   1
 -12  13  -4 185.379 29.8298   1
  12 -13   4 150.788 33.6469   1
 -13  13  -4 139.296 32.9498   1
  13 -13   4 135.364 41.5779   1
   7  12  -4 22.0639 11.7207   1
   6  12  -4 18.7123 11.6205   1
   5  12  -4 153.788 14.2713   1
   5  12  -4 144.327 17.3884   1
  -5 -12   4 142.753 29.0495   1
   4  12  -4 304.750 17.9369   1
   4  12  -4 282.597 18.8038   1
  -4 -12   4 241.322 23.1630   1
  -4 -12   4 280.610 26.0804   1
   3  12  -4 255.999 15.8550   1
   3  12  -4 205.562 16.2034   1
  -3 -12   4 230.580 22.5980   1
  -3 -12   4 225.900 20.6945   1
   2  12  -4 164.494 13.5329   1
  -2 -12   4 171.446 17.6407   1
  -2 -12   4 165.110 19.5958   1
   1  12  -4 314.668 16.6993   1
  -1 -12   4 320.200 20.5564   1
  -1 -12   4 328.120 19.7617   1
   0  12  -4 259.028 14.5520   1
   0 -12   4 256.305 17.3980   1
   0 -12   4 260.898 19.0668   1
  -1  12  -4 583.918 23.9792   1
   1 -12   4 611.550 24.0088   1
   1 -12   4 628.584 25.9683   1
   2 -12   4 156.140 15.6032   1
   2 -12   4 163.719 17.9284   1
  -3  12  -4 68.9814 16.1573   1
   3 -12   4 69.5885 17.1865   1
   3 -12   4 71.4893 13.8224   1
  -4  12  -4 231.984 20.7161   1
   4 -12   4 230.492 20.7861   1
   4 -12   4 233.206 17.3867   1
  -5  12  -4 154.078 21.1488   1
  -5  12  -4 133.189 14.2723   1
   5 -12   4 151.868 20.7569   1
  -6  12  -4 94.0444 14.7279   1
  -6  12  -4 104.817 22.1943   1
   6 -12   4 100.424 20.2101   1
  -7  12  -4 45.3790 10.8865   1
  -7  12  -4 51.2440 14.1424   1
  -8  12  -4 12.6216 10.1595   1
  -8  12  -4 2.70869 13.2057   1
   8 -12   4 5.50822 10.2520   1
  -9  12  -4 -0.4882 9.90202   1
  -9  12  -4 2.52362 15.7686   1
   9 -12   4 -2.0646 10.4033   1
 -10  12  -4 5.49434 13.1514   1
 -10  12  -4 5.69826 17.4279   1
  10 -12   4 17.2546 12.6460   1
 -11  12  -4 9.63357 13.6863   1
 -11  12  -4 -1.2322 20.6287   1
  11 -12   4 0.23200 13.3264   1
 -12  12  -4 11.2858 25.3745   1
 -12  12  -4 46.9391 17.5027   1
  12 -12   4 64.8494 19.5247   1
 -13  12  -4 139.124 29.7091   1
  13 -12   4 100.822 26.4010   1
 -14  12  -4 32.4325 20.9569   1
   8  11  -4 10.6947 13.5128   1
   7  11  -4 32.8377 11.8154   1
   6  11  -4 41.3338 10.9417   1
  -6 -11   4 26.8738 18.8787   1
   5  11  -4 3.77450 8.17286   1
   5  11  -4 10.3350 7.81324   1
  -5 -11   4 -7.6650 13.0400   1
  -5 -11   4 -7.2442 15.2188   1
   4  11  -4 3.33575 7.56917   1
   4  11  -4 5.14683 5.77260   1
  -4 -11   4 4.91313 12.2248   1
  -4 -11   4 5.37176 11.8804   1
   3  11  -4 1.32828 6.94138   1
  -3 -11   4 1.08078 10.7926   1
  -3 -11   4 -1.1084 10.4031   1
   2  11  -4 1.41366 5.95689   1
  -2 -11   4 2.38232 9.62018   1
  -2 -11   4 0.80099 8.80057   1
   1  11  -4 95.5322 11.9065   1
  -1 -11   4 102.557 15.4955   1
  -1 -11   4 90.2886 15.8980   1
   0  11  -4 135.304 13.0189   1
   0 -11   4 142.637 14.6432   1
   0 -11   4 142.263 15.8841   1
   1 -11   4 115.126 15.2394   1
   1 -11   4 121.103 13.7869   1
  -2  11  -4 5.20102 8.23607   1
   2 -11   4 9.17764 8.58291   1
   2 -11   4 7.06460 7.17241   1
  -3  11  -4 42.8366 10.3514   1
   3 -11   4 47.3370 8.97322   1
   3 -11   4 47.5823 10.9511   1
  -4  11  -4 366.314 22.7738   1
   4 -11   4 369.315 22.3498   1
  -5  11  -4 401.574 25.0022   1
  -5  11  -4 361.282 19.7463   1
   5 -11   4 397.018 24.3179   1
  -6  11  -4 127.976 21.0850   1
  -6  11  -4 123.009 14.9526   1
   6 -11   4 111.785 21.3224   1
  -7  11  -4 117.307 15.6521   1
  -7  11  -4 127.501 23.1420   1
   7 -11   4 99.0976 16.3903   1
  -8  11  -4 451.490 25.7988   1
  -8  11  -4 434.209 30.9122   1
   8 -11   4 453.869 26.2752   1
  -9  11  -4 417.392 31.1403   1
  -9  11  -4 392.145 26.5362   1
   9 -11   4 377.285 26.3271   1
 -10  11  -4 304.484 33.6954   1
 -10  11  -4 294.518 24.4194   1
  10 -11   4 306.028 25.9237   1
 -11  11  -4 293.708 36.3769   1
 -11  11  -4 264.135 28.2923   1
  11 -11   4 274.963 27.0862   1
 -12  11  -4 89.0999 20.3034   1
 -12  11  -4 93.4103 27.7855   1
  12 -11   4 118.773 28.4906   1
 -13  11  -4 57.7893 32.2801   1
 -13  11  -4 36.0414 18.3724   1
  13 -11   4 21.1495 22.0760   1
 -14  11  -4 91.6245 24.4556   1
  14 -11   4 186.697 44.9588   1
   8  10  -4 76.5562 15.6560   1
   7  10  -4 49.4431 20.5212   1
   7  10  -4 69.6379 13.7906   1
  -7 -10   4 76.4128 23.8480   1
   6  10  -4 156.131 24.4245   1
   6  10  -4 154.701 18.1045   1
  -6 -10   4 144.690 30.3877   1
  -6 -10   4 122.375 30.2742   1
   5  10  -4 323.831 23.9911   1
   5  10  -4 314.827 20.1122   1
  -5 -10   4 352.337 27.6249   1
  -5 -10   4 317.642 26.2056   1
   4  10  -4 331.022 22.3664   1
   4  10  -4 294.282 18.6441   1
  -4 -10   4 310.076 23.3690   1
  -4 -10   4 308.819 24.0601   1
   3  10  -4 240.036 16.0397   1
  -3 -10   4 265.459 20.7541   1
  -3 -10   4 244.039 19.5411   1
   2  10  -4 261.658 15.0380   1
  -2 -10   4 261.935 18.9479   1
  -2 -10   4 258.967 18.6741   1
  -1 -10   4 292.123 17.5902   1
  -1 -10   4 305.889 18.7372   1
   0  10  -4 302.147 18.2815   1
   0 -10   4 317.358 17.0324   1
   0 -10   4 311.211 18.3766   1
  -1  10  -4 344.756 18.7620   1
   1 -10   4 353.303 17.2942   1
   1 -10   4 340.127 18.7325   1
  -2  10  -4 157.846 15.2227   1
   2 -10   4 162.893 15.6185   1
   2 -10   4 153.943 13.3217   1
  -3  10  -4 215.735 16.7936   1
   3 -10   4 223.433 15.1385   1
   3 -10   4 201.967 16.9168   1
  -4  10  -4 13.8838 8.86454   1
   4 -10   4 20.6543 9.31540   1
  -5  10  -4 9.95120 9.57193   1
  -5  10  -4 5.24386 5.73212   1
   5 -10   4 5.11303 9.30516   1
  -6  10  -4 142.163 20.6541   1
  -6  10  -4 142.905 15.0509   1
   6 -10   4 139.758 16.5517   1
  -7  10  -4 -5.2575 7.55032   1
  -7  10  -4 5.48938 12.2109   1
   7 -10   4 6.45874 8.16547   1
  -8  10  -4 223.076 18.4869   1
  -8  10  -4 244.057 27.4651   1
   8 -10   4 242.731 19.6374   1
  -9  10  -4 69.9730 16.0390   1
  -9  10  -4 100.547 20.5829   1
   9 -10   4 77.3724 15.8194   1
 -10  10  -4 18.8055 12.5639   1
 -10  10  -4 38.6684 18.2948   1
  10 -10   4 42.0742 12.3845   1
 -11  10  -4 36.9327 19.2960   1
 -11  10  -4 34.0764 15.0817   1
  11 -10   4 35.7758 14.7940   1
 -12  10  -4 165.508 27.4783   1
 -12  10  -4 113.999 28.1898   1
  12 -10   4 193.268 29.5595   1
 -13  10  -4 98.1889 29.2935   1
 -13  10  -4 82.8279 21.0801   1
  13 -10   4 99.5207 24.8891   1
 -14  10  -4 36.7689 23.6670   1
  14 -10   4 66.2628 27.0219   1
   9   9  -4 3.28298 13.7434   1
   8   9  -4 2.23643 21.8517   1
   8   9  -4 7.53076 12.3084   1
  -8  -9   4 1.60904 24.0785   1
   7   9  -4 -6.0295 9.22077   1
   7   9  -4 -6.7989 15.3876   1
  -7  -9   4 -6.8661 18.8769   1
   6   9  -4 13.8476 9.41300   1
   6   9  -4 6.44424 12.3772   1
  -6  -9   4 3.32303 13.1162   1
  -6  -9   4 4.61198 15.8441   1
   5   9  -4 20.7423 9.26782   1
   5   9  -4 30.0883 12.7437   1
  -5  -9   4 19.3405 12.4492   1
  -5  -9   4 30.7547 13.5518   1
   4   9  -4 21.6920 7.77130   1
   4   9  -4 19.4974 10.6276   1
  -4  -9   4 22.1751 11.5153   1
  -4  -9   4 16.5318 10.7575   1
   3   9  -4 27.4559 7.08783   1
   3   9  -4 28.9377 10.3455   1
  -3  -9   4 26.6794 9.43110   1
  -3  -9   4 21.3771 9.90809   1
   2   9  -4 96.2497 10.7704   1
   2   9  -4 98.9473 14.2882   1
  -2  -9   4 82.7154 13.5639   1
  -2  -9   4 82.5388 14.4264   1
   1   9  -4 359.870 18.1981   1
   1   9  -4 346.005 16.2193   1
  -1  -9   4 364.824 17.8593   1
  -1  -9   4 357.240 18.7946   1
   0   9  -4 270.557 16.0948   1
   0  -9   4 254.900 16.1476   1
   0  -9   4 257.295 14.8988   1
  -1   9  -4 321.834 17.4013   1
   1  -9   4 306.046 15.5538   1
   1  -9   4 317.385 16.9842   1
  -2   9  -4 392.269 19.0119   1
   2  -9   4 381.447 18.6930   1
   2  -9   4 390.079 17.4869   1
  -3   9  -4 465.849 21.7937   1
   3  -9   4 475.970 21.2507   1
  -4   9  -4 438.239 22.0726   1
   4  -9   4 358.621 19.1148   1
  -5   9  -4 434.261 20.1374   1
  -5   9  -4 451.815 23.8858   1
   5  -9   4 426.787 22.1290   1
  -6   9  -4 871.798 35.0921   1
  -6   9  -4 856.801 31.3510   1
   6  -9   4 847.336 32.1941   1
  -7   9  -4 699.958 32.7737   1
  -7   9  -4 686.622 28.8525   1
   7  -9   4 662.738 29.0483   1
  -8   9  -4 201.591 23.3579   1
  -8   9  -4 200.248 18.2188   1
   8  -9   4 177.238 18.3262   1
  -9   9  -4 182.145 18.5120   1
  -9   9  -4 176.683 28.3611   1
   9  -9   4 177.997 18.8915   1
 -10   9  -4 360.554 34.8160   1
 -10   9  -4 340.921 26.3082   1
  10  -9   4 359.170 26.4931   1
 -11   9  -4 142.333 32.8522   1
 -11   9  -4 113.786 24.1765   1
  11  -9   4 145.174 23.3046   1
 -12   9  -4 13.6609 21.0344   1
 -12   9  -4 35.2701 16.7538   1
  12  -9   4 26.4573 15.4897   1
 -13   9  -4 57.4262 27.3800   1
 -13   9  -4 46.9341 18.1395   1
  13  -9   4 50.2402 20.8499   1
 -14   9  -4 43.5818 21.8247   1
  14  -9   4 106.460 28.1092   1
  10   8  -4 183.600 27.2557   1
   9   8  -4 167.304 22.6628   1
   8   8  -4 189.505 20.7574   1
   8   8  -4 171.202 32.8591   1
  -8  -8   4 173.379 36.3439   1
   7   8  -4 239.369 19.8744   1
   7   8  -4 250.919 27.6423   1
  -7  -8   4 244.694 28.0367   1
  -7  -8   4 256.210 30.6123   1
   6   8  -4 188.308 23.1656   1
   6   8  -4 198.355 18.1746   1
  -6  -8   4 200.799 25.0689   1
  -6  -8   4 219.698 24.1519   1
   5   8  -4 224.038 21.0308   1
   5   8  -4 203.330 16.7568   1
  -5  -8   4 233.895 21.4873   1
  -5  -8   4 228.844 23.1941   1
   4   8  -4 319.465 18.0100   1
   4   8  -4 317.397 21.2228   1
  -4  -8   4 335.081 22.1827   1
  -4  -8   4 323.754 20.8850   1
   3   8  -4 434.790 19.2930   1
   3   8  -4 433.448 21.6890   1
  -3  -8   4 433.156 22.2771   1
  -3  -8   4 433.355 21.2407   1
   2   8  -4 289.498 17.0982   1
   2   8  -4 263.535 14.4366   1
  -2  -8   4 286.470 17.2272   1
  -2  -8   4 239.438 15.9192   1
   1   8  -4 33.2408 8.10641   1
   1   8  -4 40.3124 8.36421   1
  -1  -8   4 37.4027 7.93256   1
  -1  -8   4 29.0790 6.96326   1
   0   8  -4 192.998 13.7511   1
   0  -8   4 183.617 12.4762   1
   0  -8   4 177.951 13.7847   1
  -1   8  -4 58.8434 11.0770   1
   1  -8   4 57.7531 10.4532   1
   1  -8   4 56.7612 9.46060   1
  -2   8  -4 16.4180 7.01811   1
   2  -8   4 16.3351 6.51446   1
   2  -8   4 15.4223 6.14592   1
  -3   8  -4 4.72264 6.71432   1
   3  -8   4 0.46097 4.60653   1
  -4   8  -4 53.9610 13.3948   1
  -5   8  -4 4.78192 5.86665   1
  -5   8  -4 0.89564 8.76448   1
   5  -8   4 -3.8029 5.65138   1
  -6   8  -4 138.230 19.1123   1
  -6   8  -4 154.276 14.5920   1
   6  -8   4 150.688 14.6020   1
  -7   8  -4 493.468 23.7776   1
  -7   8  -4 498.098 28.5082   1
   7  -8   4 465.393 23.5637   1
  -8   8  -4 85.8480 14.3786   1
  -8   8  -4 66.0965 16.1031   1
   8  -8   4 55.0985 11.7577   1
  -9   8  -4 198.492 20.4660   1
  -9   8  -4 189.699 27.9279   1
   9  -8   4 194.339 20.9070   1
 -10   8  -4 315.591 30.6700   1
 -10   8  -4 365.269 25.2061   1
  10  -8   4 378.823 27.2134   1
 -11   8  -4 225.913 26.5376   1
 -11   8  -4 222.325 34.8923   1
  11  -8   4 208.736 25.8940   1
 -12   8  -4 117.713 25.2824   1
 -12   8  -4 94.4775 22.9663   1
  12  -8   4 93.8120 21.4745   1
 -13   8  -4 74.6490 18.8434   1
 -13   8  -4 201.171 40.7983   1
  13  -8   4 100.891 22.4153   1
 -14   8  -4 217.588 37.6161   1
  14  -8   4 237.981 38.2512   1
  11   7  -4 8.47589 17.6052   1
  10   7  -4 18.8979 15.9608   1
   9   7  -4 26.5764 13.8511   1
   9   7  -4 13.0298 21.7402   1
  -9  -7   4 12.3345 20.1125   1
   8   7  -4 15.4575 15.1678   1
   8   7  -4 10.8654 11.6657   1
  -8  -7   4 14.6725 16.6819   1
  -8  -7   4 3.16608 16.1914   1
   7   7  -4 13.8086 13.3448   1
   7   7  -4 12.2859 9.10396   1
  -7  -7   4 23.6081 15.8160   1
  -7  -7   4 10.2004 13.4182   1
   6   7  -4 104.118 14.8801   1
   6   7  -4 105.013 20.6145   1
  -6  -7   4 109.731 21.8728   1
  -6  -7   4 104.007 19.9894   1
   5   7  -4 153.266 18.7379   1
   5   7  -4 144.201 14.2227   1
  -5  -7   4 130.028 19.4305   1
  -5  -7   4 128.387 17.9242   1
   4   7  -4 123.658 12.4882   1
   4   7  -4 131.586 15.8617   1
  -4  -7   4 128.638 17.5071   1
  -4  -7   4 126.965 15.4952   1
   3   7  -4 316.945 18.5969   1
   3   7  -4 307.673 15.8424   1
  -3  -7   4 325.638 18.7016   1
  -3  -7   4 314.870 17.7998   1
   2   7  -4 516.918 19.7539   1
   2   7  -4 531.072 21.7313   1
  -2  -7   4 534.176 21.6678   1
  -2  -7   4 530.991 21.1353   1
   1   7  -4 283.616 13.4922   1
   1   7  -4 280.665 15.4104   1
  -1  -7   4 282.010 15.1401   1
  -1  -7   4 280.472 14.7824   1
   0   7  -4 482.346 19.4371   1
   0  -7   4 498.391 18.5846   1
   0  -7   4 485.595 19.1848   1
  -1   7  -4 532.304 20.6333   1
   1  -7   4 546.331 19.4798   1
   1  -7   4 543.447 20.3954   1
  -3   7  -4 549.368 22.3360   1
  -4   7  -4 906.099 31.2848   1
   4  -7   4 900.045 30.1369   1
  -5   7  -4 778.629 27.3654   1
  -5   7  -4 821.963 30.8975   1
   5  -7   4 784.802 28.5005   1
  -6   7  -4 514.400 22.3875   1
  -6   7  -4 586.195 27.4287   1
   6  -7   4 516.838 23.2888   1
  -7   7  -4 53.2084 11.5573   1
  -7   7  -4 66.0731 14.3199   1
   7  -7   4 56.0072 13.2617   1
  -8   7  -4 31.1072 9.83967   1
  -8   7  -4 39.0144 14.1648   1
   8  -7   4 29.2608 10.5104   1
  -9   7  -4 342.194 23.4599   1
  -9   7  -4 359.762 28.3237   1
   9  -7   4 345.459 23.0687   1
 -10   7  -4 74.6262 21.4997   1
 -10   7  -4 71.4898 15.1251   1
  10  -7   4 115.447 19.8137   1
 -11   7  -4 7.77094 12.1588   1
 -11   7  -4 6.90077 19.9573   1
  11  -7   4 2.67793 13.4991   1
 -12   7  -4 20.9667 15.5867   1
 -12   7  -4 16.6574 18.7293   1
  12  -7   4 10.7562 15.5440   1
 -13   7  -4 84.7967 25.1174   1
 -13   7  -4 -0.0026 18.5045   1
  13  -7   4 10.4961 17.6784   1
 -14   7  -4 -16.874 23.4859   1
  14  -7   4 9.10831 19.8412   1
  11   6  -4 139.604 27.5797   1
  10   6  -4 105.543 23.9455   1
  10   6  -4 35.9746 25.4266   1
 -10  -6   4 84.8989 22.6161   1
   9   6  -4 201.984 31.0645   1
   9   6  -4 208.861 24.0449   1
  -9  -6   4 237.204 31.6982   1
   8   6  -4 245.981 26.8042   1
   8   6  -4 271.942 22.5095   1
  -8  -6   4 232.152 28.6405   1
   7   6  -4 65.3272 15.1529   1
   7   6  -4 66.8589 14.9974   1
  -7  -6   4 51.1508 20.6876   1
  -7  -6   4 62.8017 16.4321   1
   6   6  -4 82.7523 18.7078   1
   6   6  -4 88.8389 13.9665   1
  -6  -6   4 70.5118 13.5763   1
  -6  -6   4 75.8545 17.4987   1
   5   6  -4 125.536 13.3395   1
   5   6  -4 142.143 17.5699   1
  -5  -6   4 137.210 16.7202   1
   4   6  -4 586.484 24.3170   1
   4   6  -4 588.030 22.8780   1
  -4  -6   4 546.931 23.9179   1
   3   6  -4 180.728 14.8430   1
   3   6  -4 181.133 12.0069   1
  -3  -6   4 184.379 14.0120   1
  -3  -6   4 182.400 14.0126   1
   2   6  -4 0.16278 5.73965   1
   2   6  -4 -1.8975 3.90322   1
  -2  -6   4 2.62210 5.75172   1
  -2  -6   4 -1.4256 5.72772   1
   1   6  -4 28.8881 5.62050   1
   1   6  -4 38.2687 9.70784   1
  -1  -6   4 33.2067 6.77727   1
  -1  -6   4 38.4034 9.57234   1
   0   6  -4 13.9373 6.16689   1
   0  -6   4 15.1495 5.34709   1
   0  -6   4 7.61903 4.64396   1
  -1   6  -4 -2.6023 4.79354   1
   1  -6   4 -0.7280 2.70961   1
   1  -6   4 1.40260 4.36683   1
  -2   6  -4 67.9560 10.3814   1
   2  -6   4 71.7645 9.96350   1
  -3   6  -4 764.983 26.3160   1
   3  -6   4 748.424 25.5294   1
  -4   6  -4 213.008 15.9828   1
   4  -6   4 200.034 13.5767   1
  -5   6  -4 252.310 15.0270   1
  -5   6  -4 265.861 18.8671   1
   5  -6   4 264.358 16.1239   1
  -6   6  -4 199.578 19.2638   1
  -6   6  -4 208.386 14.7432   1
   6  -6   4 198.531 15.4657   1
  -7   6  -4 487.031 27.7187   1
  -7   6  -4 476.069 22.4778   1
   7  -6   4 473.840 23.6172   1
  -8   6  -4 157.891 17.0090   1
  -8   6  -4 153.295 21.2142   1
   8  -6   4 148.559 16.0137   1
  -9   6  -4 486.029 32.7047   1
  -9   6  -4 480.192 26.8967   1
   9  -6   4 475.243 27.2777   1
 -10   6  -4 289.284 24.9109   1
 -10   6  -4 294.288 31.7905   1
  10  -6   4 297.314 23.6187   1
 -11   6  -4 99.0703 25.0104   1
 -11   6  -4 85.4572 18.7091   1
  11  -6   4 89.2459 21.7194   1
 -12   6  -4 149.690 26.0254   1
 -12   6  -4 176.206 36.3409   1
  12  -6   4 145.108 26.8777   1
 -13   6  -4 383.736 35.0052   1
 -13   6  -4 245.864 33.5359   1
  13  -6   4 222.415 31.0716   1
 -14   6  -4 211.077 42.1587   1
  14  -6   4 197.877 36.0358   1
  12   5  -4 2.44805 19.3234   1
  11   5  -4 19.1915 16.5905   1
 -11  -5   4 9.18405 18.7522   1
  10   5  -4 40.2962 13.7001   1
  10   5  -4 47.7565 22.0956   1
 -10  -5   4 41.2857 16.4720   1
   9   5  -4 45.8048 16.5828   1
   9   5  -4 54.3309 15.3127   1
  -9  -5   4 112.713 20.8693   1
  -9  -5   4 29.7082 17.5306   1
   8   5  -4 135.517 23.7827   1
   8   5  -4 107.618 18.3692   1
  -8  -5   4 133.132 19.1056   1
  -8  -5   4 124.160 25.7734   1
   7   5  -4 8.79079 11.6166   1
   7   5  -4 12.5781 8.83511   1
  -7  -5   4 2.98282 8.79599   1
  -7  -5   4 11.8300 10.9219   1
   6   5  -4 284.327 18.1859   1
   6   5  -4 301.461 22.0498   1
  -6  -5   4 295.297 20.5581   1
  -6  -5   4 288.942 21.4881   1
   5   5  -4 486.009 23.8453   1
   5   5  -4 483.558 21.6460   1
  -5  -5   4 494.945 23.8276   1
   4   5  -4 822.611 28.7972   1
   4   5  -4 780.312 27.1493   1
  -4  -5   4 804.675 28.6250   1
  -4  -5   4 813.381 28.7715   1
   3   5  -4 383.342 16.4828   1
   3   5  -4 389.093 18.0842   1
  -3  -5   4 383.461 17.7822   1
  -3  -5   4 367.869 17.3101   1
   2   5  -4 270.558 14.7641   1
   2   5  -4 262.223 13.0344   1
  -2  -5   4 271.234 14.1107   1
   1   5  -4 2261.23 56.7931   1
   1   5  -4 2304.34 57.7976   1
  -1  -5   4 2296.46 56.9991   1
   0   5  -4 1400.62 36.5150   1
   0  -5   4 1364.71 35.2861   1
   0  -5   4 1173.31 35.1164   1
  -1   5  -4 1160.74 32.8385   1
   1  -5   4 1157.55 31.7667   1
   1  -5   4 1158.17 32.6822   1
  -2   5  -4 263.446 14.0863   1
   2  -5   4 243.766 13.0067   1
  -3   5  -4 112.471 12.1969   1
   3  -5   4 107.340 10.5561   1
  -4   5  -4 539.232 22.4494   1
  -4   5  -4 513.614 19.8449   1
   4  -5   4 520.822 20.5916   1
  -5   5  -4 628.088 23.4362   1
  -5   5  -4 650.769 25.7994   1
   5  -5   4 625.603 24.5314   1
  -6   5  -4 279.469 21.0264   1
  -6   5  -4 288.853 16.1195   1
   6  -5   4 280.144 17.4505   1
  -7   5  -4 3.86373 9.70916   1
  -7   5  -4 2.12981 7.14948   1
   7  -5   4 0.79635 6.97991   1
  -8   5  -4 30.2131 13.2116   1
  -8   5  -4 25.3260 8.98786   1
   8  -5   4 27.4159 9.71986   1
  -9   5  -4 75.7562 17.4565   1
  -9   5  -4 81.7370 16.5697   1
   9  -5   4 90.4312 15.9947   1
 -10   5  -4 16.2737 11.5332   1
 -10   5  -4 22.9037 16.9160   1
  10  -5   4 5.08965 10.9503   1
 -11   5  -4 11.3770 11.3490   1
 -11   5  -4 0.41401 17.5020   1
  11  -5   4 6.19956 13.7073   1
 -12   5  -4 45.9424 16.2178   1
 -12   5  -4 50.6170 23.9868   1
  12  -5   4 65.6770 18.6428   1
 -13   5  -4 38.9994 20.0184   1
  13  -5   4 62.4845 19.2690   1
 -14   5  -4 92.6371 29.7659   1
  14  -5   4 62.6565 23.8382   1
  12   4  -4 70.4634 19.8863   1
  11   4  -4 130.630 25.8175   1
  11   4  -4 95.7181 27.4177   1
 -11  -4   4 123.748 27.7094   1
  10   4  -4 102.469 21.4722   1
  10   4  -4 119.979 22.2350   1
 -10  -4   4 125.872 22.7759   1
 -10  -4   4 77.6730 20.3095   1
   9   4  -4 212.249 28.0144   1
   9   4  -4 260.204 23.5237   1
  -9  -4   4 237.676 22.8815   1
  -9  -4   4 206.970 29.0481   1
   8   4  -4 137.577 23.4904   1
   8   4  -4 151.164 18.3235   1
  -8  -4   4 119.959 23.4305   1
  -8  -4   4 141.489 17.9108   1
   7   4  -4 41.5813 12.5508   1
   7   4  -4 46.8686 10.5952   1
  -7  -4   4 37.7822 12.3532   1
  -7  -4   4 41.3827 9.98510   1
   6   4  -4 157.601 18.2178   1
   6   4  -4 151.797 14.3515   1
  -6  -4   4 142.135 14.7080   1
  -6  -4   4 155.169 18.2280   1
   5   4  -4 12.4863 6.46780   1
   5   4  -4 12.6339 8.25130   1
  -5  -4   4 9.41943 8.55128   1
  -5  -4   4 6.51341 7.02408   1
   4   4  -4 25.9040 7.49386   1
   4   4  -4 29.0340 7.02465   1
  -4  -4   4 25.8462 7.67413   1
  -4  -4   4 26.9551 6.97919   1
   3   4  -4 7.07434 6.28671   1
   3   4  -4 4.85531 4.69079   1
  -3  -4   4 8.33418 6.38114   1
   2   4  -4 57.1848 10.0924   1
   2   4  -4 47.2814 7.78393   1
  -2  -4   4 51.4077 9.45446   1
  -2  -4   4 53.6438 9.58297   1
   1   4  -4 509.844 17.4081   1
   1   4  -4 495.906 18.0372   1
  -1  -4   4 525.473 18.7108   1
  -1  -4   4 513.515 17.7410   1
   0   4  -4 896.220 25.8787   1
   0  -4   4 814.106 27.7303   1
   0  -4   4 863.330 24.7174   1
  -1   4  -4 433.206 16.2327   1
   1  -4   4 372.095 17.1497   1
  -2   4  -4 199.090 12.3493   1
   2  -4   4 193.678 11.5874   1
  -3   4  -4 475.856 19.1518   1
   3  -4   4 475.901 18.6587   1
  -4   4  -4 543.813 20.2281   1
  -4   4  -4 551.539 22.0109   1
   4  -4   4 551.886 21.3619   1
  -5   4  -4 779.568 28.5241   1
  -5   4  -4 791.753 26.6350   1
   5  -4   4 781.763 27.5233   1
  -6   4  -4 554.705 22.4126   1
  -6   4  -4 557.858 26.1610   1
   6  -4   4 544.330 23.2059   1
  -7   4  -4 328.034 23.1373   1
  -7   4  -4 352.249 18.8949   1
   7  -4   4 335.858 19.8991   1
  -8   4  -4 502.889 29.9743   1
  -8   4  -4 494.591 25.0138   1
   8  -4   4 499.497 25.4704   1
  -9   4  -4 699.000 31.8516   1
  -9   4  -4 693.815 37.0252   1
   9  -4   4 725.796 32.8984   1
 -10   4  -4 239.813 29.6777   1
 -10   4  -4 247.239 21.9169   1
  10  -4   4 247.600 23.8615   1
 -11   4  -4 143.491 24.8781   1
 -11   4  -4 149.828 23.0050   1
  11  -4   4 137.491 23.3955   1
 -12   4  -4 102.586 24.8680   1
 -12   4  -4 87.9518 25.0680   1
  12  -4   4 126.393 25.2139   1
 -13   4  -4 123.613 25.4641   1
  13  -4   4 141.589 30.7431   1
 -14   4  -4 108.564 32.5866   1
  14  -4   4 169.197 38.0813   1
  13   3  -4 33.7680 20.3721   1
  12   3  -4 56.5323 18.1559   1
 -12  -3   4 22.3093 20.9424   1
  11   3  -4 89.3232 18.4943   1
  11   3  -4 74.9739 24.8237   1
 -11  -3   4 68.7682 18.4496   1
  10   3  -4 148.049 28.1433   1
  10   3  -4 150.687 22.3478   1
 -10  -3   4 122.811 30.1029   1
 -10  -3   4 131.589 21.9349   1
   9   3  -4 339.905 29.6881   1
   9   3  -4 362.197 25.3863   1
  -9  -3   4 358.995 30.8045   1
  -9  -3   4 346.782 24.5617   1
   8   3  -4 453.699 29.1582   1
   8   3  -4 438.817 23.6465   1
  -8  -3   4 451.490 29.6665   1
  -8  -3   4 437.812 24.4363   1
   7   3  -4 185.312 20.4960   1
   7   3  -4 198.307 16.5001   1
  -7  -3   4 209.801 20.9158   1
  -7  -3   4 198.384 16.9903   1
   6   3  -4 304.829 17.4014   1
   6   3  -4 298.446 20.0867   1
  -6  -3   4 277.314 18.8944   1
  -6  -3   4 300.143 17.7409   1
   5   3  -4 737.685 26.2301   1
   5   3  -4 707.416 27.0632   1
  -5  -3   4 723.689 26.3723   1
  -5  -3   4 719.769 27.5673   1
   4   3  -4 1403.60 40.4104   1
   4   3  -4 1402.71 40.0166   1
  -4  -3   4 1423.63 40.9813   1
  -4  -3   4 1405.85 40.3482   1
   3   3  -4 1391.32 38.6666   1
   3   3  -4 1392.22 38.4487   1
  -3  -3   4 1403.68 39.0387   1
  -3  -3   4 1395.28 38.8032   1
   2   3  -4 332.315 14.4644   1
   2   3  -4 325.774 13.4940   1
  -2  -3   4 331.129 15.0579   1
  -2  -3   4 330.061 14.6192   1
   1   3  -4 706.823 21.1481   1
   1   3  -4 708.673 22.0118   1
  -1  -3   4 717.215 21.4859   1
   0   3  -4 182.798 10.8834   1
   0  -3   4 177.300 10.2431   1
   0  -3   4 180.813 9.96405   1
  -1   3  -4 365.681 14.6423   1
   1  -3   4 345.128 13.8066   1
  -2   3  -4 656.581 21.5640   1
   2  -3   4 677.314 21.6291   1
  -3   3  -4 133.252 11.9348   1
   3  -3   4 119.850 9.79939   1
  -4   3  -4 76.1747 9.56755   1
  -4   3  -4 85.1491 12.1059   1
   4  -3   4 80.1756 9.95943   1
  -5   3  -4 31.8648 9.02762   1
  -5   3  -4 35.4317 7.37572   1
   5  -3   4 27.5761 7.04605   1
  -6   3  -4 10.1309 5.91543   1
  -6   3  -4 15.9884 9.03515   1
   6  -3   4 11.6703 6.45225   1
  -7   3  -4 -1.4865 5.15764   1
  -7   3  -4 -2.4600 9.55096   1
   7  -3   4 -2.4147 6.30332   1
  -8   3  -4 154.638 16.7999   1
  -8   3  -4 175.867 22.0839   1
   8  -3   4 156.656 16.8492   1
   8  -3   4 163.789 19.6286   1
  -9   3  -4 183.489 17.3393   1
  -9   3  -4 208.640 26.2320   1
   9  -3   4 176.315 19.1469   1
   9  -3   4 186.951 22.5268   1
 -10   3  -4 61.4186 13.6139   1
 -10   3  -4 50.0040 18.5737   1
  10  -3   4 49.3453 13.9195   1
 -11   3  -4 71.4000 15.9045   1
 -11   3  -4 67.7787 20.5079   1
  11  -3   4 101.050 22.4965   1
 -12   3  -4 127.423 24.8699   1
  12  -3   4 136.708 27.0923   1
 -13   3  -4 177.863 32.7957   1
  13  -3   4 213.412 33.5076   1
  14  -3   4 38.9060 23.6296   1
  13   2  -4 138.906 32.1798   1
  12   2  -4 80.1688 20.3433   1
  12   2  -4 50.6668 27.9941   1
 -12  -2   4 56.1893 20.6009   1
  11   2  -4 28.1038 14.9800   1
  11   2  -4 8.95757 18.1853   1
 -11  -2   4 -10.735 19.9309   1
 -11  -2   4 28.7232 15.6715   1
  10   2  -4 20.0826 13.3492   1
  10   2  -4 13.7868 15.4964   1
 -10  -2   4 12.3920 12.5086   1
 -10  -2   4 19.7476 17.9786   1
   9   2  -4 39.2257 12.0433   1
   9   2  -4 45.0608 15.6706   1
  -9  -2   4 24.4835 11.0753   1
  -9  -2   4 44.8237 18.3597   1
   8   2  -4 26.9731 13.4383   1
   8   2  -4 16.3321 9.62438   1
  -8  -2   4 21.5942 10.0668   1
  -8  -2   4 22.9521 12.5838   1
   7   2  -4 -0.7642 10.4196   1
   7   2  -4 3.71070 7.51997   1
  -7  -2   4 6.16184 10.0437   1
  -7  -2   4 8.90804 7.84548   1
   6   2  -4 5.76317 6.35568   1
   6   2  -4 7.39039 8.75069   1
  -6  -2   4 5.16184 6.30606   1
  -6  -2   4 4.72065 8.29836   1
   5   2  -4 112.161 10.7562   1
   5   2  -4 118.860 14.1296   1
  -5  -2   4 115.738 14.2885   1
  -5  -2   4 112.336 11.5247   1
   4   2  -4 107.039 12.1189   1
   4   2  -4 102.674 9.70849   1
  -4  -2   4 107.722 10.3124   1
  -4  -2   4 98.4167 12.2658   1
   3   2  -4 305.443 13.7160   1
   3   2  -4 326.463 15.3180   1
  -3  -2   4 320.847 14.5730   1
  -3  -2   4 320.486 15.4306   1
   2   2  -4 217.516 12.0356   1
   2   2  -4 196.569 10.3820   1
  -2  -2   4 208.923 11.2835   1
  -2  -2   4 207.393 11.6361   1
   1   2  -4 1447.71 37.3991   1
   1   2  -4 1431.41 36.7686   1
  -1  -2   4 1432.81 36.8598   1
  -1  -2   4 1463.05 37.5906   1
   0   2  -4 4129.49 107.704   1
   0  -2   4 4111.09 108.900   1
   0  -2   4 4130.13 108.043   1
  -1   2  -4 83.6572 8.61417   1
   1  -2   4 87.6030 8.10285   1
  -2   2  -4 41.2061 8.32641   1
   2  -2   4 43.7217 7.50855   1
  -3   2  -4 413.939 17.4789   1
  -3   2  -4 424.277 16.1932   1
   3  -2   4 412.132 16.7413   1
  -4   2  -4 1496.68 40.6372   1
  -4   2  -4 1500.18 42.0071   1
   4  -2   4 1483.25 41.7012   1
  -5   2  -4 987.854 30.6646   1
  -5   2  -4 957.484 32.0082   1
   5  -2   4 968.389 31.6545   1
  -6   2  -4 316.220 16.4191   1
  -6   2  -4 328.697 20.1409   1
   6  -2   4 329.542 19.9426   1
   6  -2   4 322.392 18.0024   1
  -7   2  -4 192.585 20.1720   1
  -7   2  -4 195.397 15.7826   1
   7  -2   4 183.941 15.9921   1
   7  -2   4 199.116 19.0886   1
  -8   2  -4 367.240 25.9255   1
  -8   2  -4 363.141 21.6443   1
   8  -2   4 356.203 21.9736   1
   8  -2   4 380.445 26.0417   1
  -9   2  -4 271.713 28.5179   1
  -9   2  -4 279.888 20.4111   1
   9  -2   4 268.557 22.0334   1
   9  -2   4 279.402 27.5584   1
 -10   2  -4 228.424 21.7113   1
 -10   2  -4 206.906 30.4076   1
  10  -2   4 196.294 28.4337   1
  10  -2   4 223.322 23.5129   1
 -11   2  -4 107.975 21.3079   1
 -11   2  -4 132.282 21.6258   1
  11  -2   4 123.225 23.0954   1
 -12   2  -4 21.3190 17.3359   1
  12  -2   4 26.1343 17.4200   1
 -13   2  -4 0.25171 20.7134   1
  13  -2   4 2.37867 18.5191   1
  14   1  -4 39.1322 25.4160   1
  13   1  -4 208.240 31.7366   1
 -13  -1   4 156.728 37.2256   1
  12   1  -4 62.9629 19.0456   1
  12   1  -4 41.1721 22.3077   1
 -12  -1   4 53.5640 17.1038   1
  11   1  -4 102.697 20.4223   1
  11   1  -4 88.1314 18.5826   1
 -11  -1   4 78.5745 17.5491   1
 -11  -1   4 87.7478 22.0359   1
  10   1  -4 282.445 24.7746   1
  10   1  -4 339.735 30.6373   1
 -10  -1   4 295.345 25.0732   1
 -10  -1   4 312.465 32.0542   1
   9   1  -4 688.691 35.5226   1
   9   1  -4 685.120 31.6146   1
  -9  -1   4 676.020 31.2016   1
  -9  -1   4 696.417 36.9130   1
   8   1  -4 361.408 21.8673   1
   8   1  -4 365.381 25.7648   1
  -8  -1   4 357.453 21.8676   1
  -8  -1   4 358.377 24.6734   1
   7   1  -4 332.861 19.4543   1
   7   1  -4 348.481 21.8402   1
  -7  -1   4 343.340 23.4390   1
  -7  -1   4 347.348 18.8467   1
   6   1  -4 392.812 20.2289   1
   6   1  -4 417.182 19.7740   1
  -6  -1   4 431.029 21.4975   1
  -6  -1   4 422.226 19.6467   1
   5   1  -4 983.700 31.1712   1
   5   1  -4 989.044 31.8068   1
  -5  -1   4 983.326 31.0765   1
  -5  -1   4 982.381 32.0618   1
   4   1  -4 758.602 25.3870   1
   4   1  -4 756.021 24.6941   1
  -4  -1   4 760.320 25.3623   1
  -4  -1   4 736.317 24.3121   1
   3   1  -4 61.8053 9.44769   1
   3   1  -4 56.6722 8.06091   1
  -3  -1   4 60.7948 8.29759   1
  -3  -1   4 59.2571 8.88487   1
   2   1  -4 165.228 9.76337   1
   2   1  -4 174.874 10.2533   1
  -2  -1   4 167.309 10.0184   1
  -2  -1   4 161.465 9.62359   1
   1   1  -4 54.2882 7.16498   1
   1   1  -4 42.0732 7.55692   1
  -1  -1   4 52.9733 7.31277   1
  -1  -1   4 49.0147 6.63052   1
   0   1  -4 732.382 21.0425   1
   0  -1   4 730.399 20.2092   1
   0  -1   4 723.843 20.6719   1
  -1   1  -4 175.336 9.68927   1
   1  -1   4 169.022 9.20701   1
  -2   1  -4 -3.3786 4.15303   1
   2  -1   4 -2.7846 3.78803   1
  -3   1  -4 6.32286 5.35292   1
   3  -1   4 6.15351 4.46321   1
  -4   1  -4 35.1390 7.44560   1
  -4   1  -4 28.9076 6.31933   1
   4  -1   4 25.1145 5.87027   1
  -5   1  -4 101.173 13.0075   1
  -5   1  -4 104.474 10.8710   1
   5  -1   4 101.661 10.8221   1
   5  -1   4 98.7956 12.1666   1
  -6   1  -4 72.7697 11.2364   1
  -6   1  -4 71.1747 15.2400   1
   6  -1   4 63.6163 10.4099   1
   6  -1   4 82.5100 14.6184   1
  -7   1  -4 172.791 15.1822   1
  -7   1  -4 164.446 18.1108   1
   7  -1   4 170.954 17.5522   1
   7  -1   4 162.525 15.4223   1
  -8   1  -4 359.711 20.7318   1
  -8   1  -4 366.271 25.6690   1
   8  -1   4 350.410 21.9115   1
   8  -1   4 380.585 26.2187   1
  -9   1  -4 261.873 20.4387   1
  -9   1  -4 237.705 27.1367   1
   9  -1   4 259.930 21.9012   1
   9  -1   4 265.532 27.7087   1
 -10   1  -4 75.1711 18.4485   1
 -10   1  -4 54.9284 18.8955   1
  10  -1   4 65.6022 15.4956   1
  10  -1   4 86.8334 19.7230   1
 -11   1  -4 148.573 22.9540   1
 -11   1  -4 135.890 31.7945   1
  11  -1   4 152.136 23.9446   1
  11  -1   4 138.022 31.5215   1
 -12   1  -4 142.677 28.6430   1
  12  -1   4 190.623 28.0417   1
  13  -1   4 183.911 33.5931   1
  14   0  -4 70.3456 23.9292   1
 -14   0   4 77.9281 47.5610   1
  13   0  -4 27.7503 18.9373   1
  13   0  -4 22.0497 29.7517   1
 -13   0   4 19.3063 20.6596   1
  12   0  -4 -11.029 19.9926   1
  12   0  -4 -4.4003 14.3492   1
 -12   0   4 -2.5417 15.6216   1
 -12   0   4 -5.4672 22.6315   1
  11   0  -4 -2.4045 13.3942   1
  11   0  -4 -11.091 14.7174   1
 -11   0   4 1.82865 13.1117   1
 -11   0   4 -15.620 19.3822   1
  10   0  -4 7.88281 16.1445   1
  10   0  -4 -5.7972 10.7193   1
 -10   0   4 2.98725 16.2752   1
 -10   0   4 2.86417 10.7702   1
   9   0  -4 54.9839 14.9933   1
   9   0  -4 40.7988 11.4200   1
  -9   0   4 39.6535 10.9746   1
  -9   0   4 36.3904 16.2350   1
   8   0  -4 53.0438 11.0647   1
   8   0  -4 45.1873 12.6758   1
  -8   0   4 51.7486 14.5172   1
  -8   0   4 50.0570 10.5893   1
   7   0  -4 19.0164 10.2239   1
   7   0  -4 19.1395 7.87766   1
  -7   0   4 24.6118 11.3446   1
   6   0  -4 326.370 16.5857   1
   6   0  -4 322.539 18.1377   1
  -6   0   4 315.537 16.3805   1
  -6   0   4 324.332 19.8356   1
   5   0  -4 182.534 12.4919   1
   5   0  -4 191.278 14.3327   1
  -5   0   4 180.531 11.9233   1
  -5   0   4 179.294 14.1343   1
   4   0  -4 777.421 24.9369   1
   4   0  -4 784.212 25.4260   1
  -4   0   4 773.450 24.6794   1
  -4   0   4 800.717 25.8268   1
   3   0  -4 599.359 19.6463   1
   3   0  -4 570.633 19.1910   1
  -3   0   4 601.331 19.6078   1
  -3   0   4 601.582 20.2544   1
   2   0  -4 638.643 19.6656   1
  -2   0   4 648.970 19.6259   1
  -2   0   4 629.504 19.2918   1
   1   0  -4 689.268 19.5675   1
  -1   0   4 676.293 19.5153   1
  -1   0   4 670.758 19.1600   1
   0   0  -4 1356.97 33.8079   1
   0   0   4 1346.98 33.2530   1
   0   0   4 1369.30 33.8156   1
  -1   0  -4 479.171 15.3983   1
   1   0   4 499.820 15.5697   1
  -2   0  -4 589.581 18.7767   1
   2   0   4 570.585 18.3259   1
  -3   0  -4 1075.43 30.6803   1
   3   0   4 1053.58 30.2444   1
  -4   0  -4 786.070 24.9997   1
  -4   0  -4 781.720 26.4222   1
   4   0   4 791.625 25.5582   1
   4   0   4 792.637 25.7338   1
  -5   0  -4 606.080 24.0625   1
   5   0   4 604.185 23.4990   1
   5   0   4 578.985 22.5845   1
  -6   0  -4 365.285 20.6977   1
  -6   0  -4 330.142 18.0208   1
   6   0   4 353.379 18.2477   1
   6   0   4 355.708 20.0318   1
  -7   0  -4 357.807 19.7731   1
  -7   0  -4 347.291 23.6837   1
   7   0   4 368.127 20.9830   1
   7   0   4 364.310 23.0936   1
  -8   0  -4 216.041 18.0110   1
  -8   0  -4 216.457 22.9770   1
   8   0   4 217.703 19.0990   1
   8   0   4 208.484 22.5905   1
  -9   0  -4 22.2997 10.7917   1
  -9   0  -4 37.5703 15.4030   1
   9   0   4 29.5637 11.3313   1
   9   0   4 27.3682 14.2196   1
 -10   0  -4 85.3044 19.3085   1
 -10   0  -4 118.493 27.9723   1
  10   0   4 105.164 19.7039   1
  10   0   4 117.634 28.0180   1
 -11   0  -4 -8.1445 12.1930   1
  11   0   4 15.8871 13.3526   1
  11   0   4 -2.4733 19.6400   1
 -12   0  -4 -15.533 17.3916   1
  12   0   4 10.5279 15.8033   1
  13   0   4 -1.8204 19.5241   1
  14  -1  -4 207.673 35.6809   1
 -14   1   4 257.308 45.1460   1
  13  -1  -4 119.551 29.4562   1
  13  -1  -4 117.867 26.1945   1
 -13   1   4 125.893 25.1058   1
  12  -1  -4 188.501 32.3117   1
  12  -1  -4 109.219 19.9001   1
 -12   1   4 107.255 22.8294   1
 -12   1   4 116.303 25.8793   1
  11  -1  -4 433.840 33.1821   1
  11  -1  -4 427.134 28.2887   1
 -11   1   4 438.166 37.3634   1
 -11   1   4 461.583 30.6466   1
  10  -1  -4 543.900 33.9473   1
  10  -1  -4 517.577 28.5872   1
 -10   1   4 533.871 29.8986   1
 -10   1   4 506.615 35.3930   1
   9  -1  -4 238.643 22.7541   1
   9  -1  -4 231.981 20.4989   1
  -9   1   4 183.144 22.7522   1
  -9   1   4 245.033 20.3745   1
   8  -1  -4 256.590 17.8956   1
   8  -1  -4 246.725 22.2846   1
  -8   1   4 271.796 18.4632   1
  -8   1   4 249.282 21.9013   1
   7  -1  -4 295.422 17.1389   1
   7  -1  -4 304.625 20.4703   1
  -7   1   4 293.207 16.8550   1
  -7   1   4 302.904 21.7272   1
   6  -1  -4 165.960 12.9813   1
   6  -1  -4 181.819 15.6010   1
  -6   1   4 165.031 12.3995   1
  -6   1   4 182.292 15.5533   1
   5  -1  -4 163.964 11.5586   1
   5  -1  -4 167.025 12.7844   1
  -5   1   4 172.987 12.1570   1
  -5   1   4 178.910 14.5444   1
   4  -1  -4 344.127 14.7142   1
   4  -1  -4 360.449 15.7905   1
  -4   1   4 344.251 14.8804   1
  -4   1   4 344.827 15.6969   1
   3  -1  -4 667.987 20.8400   1
  -3   1   4 675.938 21.3132   1
  -3   1   4 656.536 20.5405   1
   2  -1  -4 339.512 12.3953   1
  -2   1   4 321.002 12.2725   1
  -2   1   4 317.534 11.9829   1
   1  -1  -4 4.81746 2.98629   1
   1  -1  -4 5.38076 3.33968   1
  -1   1   4 5.84634 3.21887   1
  -1   1   4 4.68413 3.00915   1
   0  -1  -4 625.035 17.2000   1
   0   1   4 616.816 17.2134   1
  -1  -1  -4 205.815 9.00551   1
   1   1   4 202.955 8.71420   1
  -2  -1  -4 150.224 8.66125   1
  -2  -1  -4 153.719 9.39829   1
   2   1   4 141.273 8.53717   1
  -3  -1  -4 372.898 15.2198   1
  -3  -1  -4 361.882 14.3666   1
   3   1   4 371.518 14.7763   1
   3   1   4 350.451 14.5772   1
  -4  -1  -4 411.909 16.8402   1
  -4  -1  -4 425.401 18.3160   1
   4   1   4 416.070 17.1693   1
   4   1   4 427.318 17.6315   1
  -5  -1  -4 434.485 20.4062   1
   5   1   4 420.289 18.5246   1
   5   1   4 424.088 19.8395   1
  -6  -1  -4 150.900 14.4305   1
  -6  -1  -4 163.900 16.7225   1
   6   1   4 154.394 13.5582   1
   6   1   4 158.137 16.4413   1
  -7  -1  -4 422.053 25.1061   1
   7   1   4 425.443 22.0882   1
   7   1   4 415.874 24.7690   1
  -8  -1  -4 264.084 24.5202   1
  -8  -1  -4 272.048 20.5119   1
   8   1   4 272.114 24.6751   1
   8   1   4 262.185 19.7873   1
  -9  -1  -4 190.402 20.9183   1
  -9  -1  -4 190.832 26.8012   1
   9   1   4 199.056 26.0849   1
   9   1   4 174.578 20.8392   1
 -10  -1  -4 299.034 25.4116   1
 -10  -1  -4 309.714 32.3773   1
  10   1   4 296.964 25.5583   1
  10   1   4 316.555 31.6452   1
 -11  -1  -4 267.497 27.8808   1
  11   1   4 267.373 42.2654   1
  11   1   4 257.197 27.0191   1
  12   1   4 93.3505 19.9910   1
  14  -2  -4 15.7716 20.8072   1
 -14   2   4 33.6069 25.5962   1
  13  -2  -4 2.31574 16.2748   1
  13  -2  -4 13.8981 20.2833   1
 -13   2   4 -6.2162 20.9025   1
 -13   2   4 -4.6508 17.3714   1
  12  -2  -4 5.21469 13.7625   1
  12  -2  -4 -22.717 17.0014   1
 -12   2   4 0.19135 13.9389   1
 -12   2   4 -2.4389 23.7976   1
  11  -2  -4 49.1689 15.4711   1
  11  -2  -4 58.1674 20.4424   1
 -11   2   4 61.4140 15.3692   1
 -11   2   4 47.7979 19.8423   1
  10  -2  -4 267.515 22.8907   1
  10  -2  -4 263.466 25.3415   1
 -10   2   4 265.913 30.3889   1
 -10   2   4 258.879 20.9367   1
   9  -2  -4 167.344 16.9249   1
   9  -2  -4 164.894 20.1953   1
  -9   2   4 157.306 23.5474   1
  -9   2   4 163.762 17.9351   1
   8  -2  -4 81.6353 13.3814   1
   8  -2  -4 80.4118 17.7415   1
  -8   2   4 71.9153 14.0679   1
  -8   2   4 78.5531 12.5640   1
   7  -2  -4 325.351 18.1953   1
   7  -2  -4 313.056 19.4527   1
  -7   2   4 319.168 20.6405   1
  -7   2   4 308.892 17.0362   1
   6  -2  -4 663.090 24.5416   1
   6  -2  -4 705.593 26.3347   1
  -6   2   4 709.557 27.4986   1
  -6   2   4 679.092 24.4841   1
   5  -2  -4 835.615 27.0529   1
   5  -2  -4 841.003 27.4513   1
  -5   2   4 839.981 28.3424   1
  -5   2   4 840.227 26.8974   1
   4  -2  -4 1161.66 32.4962   1
   4  -2  -4 1154.65 33.2077   1
  -4   2   4 1167.54 33.3438   1
  -4   2   4 1168.26 32.4559   1
   3  -2  -4 302.817 12.5013   1
  -3   2   4 306.913 13.0548   1
  -3   2   4 307.718 12.3098   1
   2  -2  -4 1157.56 29.4067   1
   2  -2  -4 1188.84 29.7822   1
  -2   2   4 1167.29 29.9322   1
  -2   2   4 1140.05 29.6493   1
   1  -2  -4 2817.63 69.3948   1
   1  -2  -4 2727.91 66.4940   1
  -1   2   4 2776.96 69.7328   1
  -1   2   4 2652.32 66.2789   1
   0  -2  -4 630.156 16.4242   1
   0   2   4 639.259 16.7956   1
  -1  -2  -4 163.649 7.46697   1
  -1  -2  -4 166.980 7.08886   1
   1   2   4 159.715 7.41597   1
  -2  -2  -4 338.400 12.0235   1
  -2  -2  -4 339.187 12.8218   1
   2   2   4 328.226 12.4154   1
  -3  -2  -4 268.114 12.9659   1
  -3  -2  -4 266.847 12.0949   1
   3   2   4 263.790 12.5300   1
   3   2   4 243.366 11.8811   1
  -4  -2  -4 788.223 24.5999   1
  -4  -2  -4 794.667 26.0618   1
   4   2   4 766.992 25.1233   1
   4   2   4 771.418 25.1013   1
  -5  -2  -4 442.952 19.1306   1
  -5  -2  -4 421.663 20.3852   1
   5   2   4 420.372 19.7895   1
   5   2   4 412.092 18.5921   1
  -6  -2  -4 162.867 16.4582   1
  -6  -2  -4 158.625 17.7998   1
   6   2   4 162.276 16.9926   1
   6   2   4 151.623 13.9885   1
  -7  -2  -4 9.19729 10.4288   1
  -7  -2  -4 10.3788 10.6230   1
   7   2   4 18.8046 10.7111   1
   7   2   4 8.79532 8.27076   1
  -8  -2  -4 -8.5342 9.17602   1
  -8  -2  -4 2.06497 12.4846   1
   8   2   4 2.07698 12.0561   1
   8   2   4 -2.9992 9.46666   1
  -9  -2  -4 20.9325 14.5789   1
  -9  -2  -4 5.84086 15.6048   1
   9   2   4 4.38042 14.5486   1
   9   2   4 12.6087 10.1758   1
  10   2   4 4.20844 18.9313   1
  10   2   4 -1.4864 11.4916   1
  11   2   4 45.4749 16.4894   1
  12   2   4 69.9296 19.5114   1
  15  -3  -4 59.0713 27.9087   1
 -15   3   4 119.564 32.3713   1
  14  -3  -4 182.489 39.8160   1
  14  -3  -4 183.739 35.4076   1
 -14   3   4 135.469 28.8639   1
  13  -3  -4 230.595 33.9719   1
  13  -3  -4 213.529 28.3750   1
 -13   3   4 183.141 31.4862   1
 -13   3   4 223.467 39.6726   1
  12  -3  -4 145.234 31.8941   1
  12  -3  -4 176.204 25.6553   1
 -12   3   4 155.277 24.1309   1
  11  -3  -4 125.895 21.5694   1
  11  -3  -4 124.438 27.3404   1
 -11   3   4 151.894 21.5825   1
 -11   3   4 169.450 32.3233   1
  10  -3  -4 50.8978 13.5046   1
  10  -3  -4 40.8553 14.7687   1
 -10   3   4 37.6251 11.8698   1
 -10   3   4 39.0409 17.1561   1
   9  -3  -4 195.046 18.5179   1
   9  -3  -4 207.616 21.0683   1
  -9   3   4 214.459 24.8394   1
  -9   3   4 219.415 18.9829   1
   8  -3  -4 194.444 18.8209   1
   8  -3  -4 195.815 16.2916   1
  -8   3   4 189.885 16.1989   1
  -8   3   4 197.855 21.9451   1
   7  -3  -4 13.9819 6.66953   1
   7  -3  -4 17.6909 8.89676   1
  -7   3   4 18.6761 10.5343   1
  -7   3   4 15.9078 6.86999   1
   6  -3  -4 12.3685 5.31086   1
   6  -3  -4 10.2482 7.21365   1
  -6   3   4 15.3153 6.12512   1
  -6   3   4 9.24389 8.16541   1
   5  -3  -4 136.140 12.1512   1
   5  -3  -4 135.217 11.2009   1
  -5   3   4 136.389 13.0631   1
  -5   3   4 129.149 10.7872   1
   4  -3  -4 56.0845 8.72581   1
   4  -3  -4 55.0869 7.68446   1
  -4   3   4 52.3246 9.30479   1
  -4   3   4 51.8439 7.55819   1
   3  -3  -4 39.0170 6.87331   1
   3  -3  -4 33.7902 6.96354   1
  -3   3   4 37.5847 7.00336   1
  -3   3   4 37.7538 6.10423   1
   2  -3  -4 642.569 17.4756   1
   2  -3  -4 613.158 16.9641   1
  -2   3   4 608.651 17.3863   1
  -2   3   4 625.193 17.7107   1
   1  -3  -4 1639.51 38.0612   1
  -1   3   4 1553.53 37.1254   1
  -1   3   4 1558.54 36.9902   1
   0   3   4 203.401 6.90303   1
  -1  -3  -4 19.6988 3.91836   1
  -1  -3  -4 22.5776 3.71317   1
   1   3   4 16.7487 4.13124   1
  -2  -3  -4 377.590 12.8705   1
  -2  -3  -4 366.383 12.1033   1
   2   3   4 348.926 12.7268   1
  -3  -3  -4 522.379 17.9329   1
  -3  -3  -4 515.374 16.9620   1
   3   3   4 499.071 17.4512   1
  -4  -3  -4 460.038 17.7169   1
  -4  -3  -4 471.365 19.1656   1
   4   3   4 458.166 18.5703   1
   4   3   4 462.609 18.0840   1
  -5  -3  -4 294.989 16.6287   1
  -5  -3  -4 280.978 17.9179   1
   5   3   4 275.044 15.3667   1
   5   3   4 295.116 17.3975   1
  -6  -3  -4 353.588 20.4438   1
  -6  -3  -4 378.253 22.3510   1
   6   3   4 342.985 18.6313   1
   6   3   4 371.473 22.6898   1
  -7  -3  -4 318.723 23.0391   1
  -7  -3  -4 302.542 23.4461   1
   7   3   4 298.943 19.3941   1
   7   3   4 322.642 24.2923   1
  -8  -3  -4 279.972 27.3632   1
  -8  -3  -4 316.564 26.3248   1
   8   3   4 317.434 27.1927   1
   8   3   4 308.781 21.7007   1
  -9  -3  -4 302.590 31.8181   1
  -9  -3  -4 363.856 31.6337   1
   9   3   4 375.128 32.8259   1
   9   3   4 353.345 24.3392   1
 -10  -3  -4 167.925 35.0646   1
  10   3   4 137.941 22.0772   1
  10   3   4 168.198 37.7759   1
  11   3   4 30.9277 16.4504   1
  15  -4  -4 54.4133 26.9540   1
 -15   4   4 72.7449 32.1347   1
  14  -4  -4 55.7423 22.9719   1
  14  -4  -4 15.3892 20.5389   1
 -14   4   4 50.6324 26.2890   1
 -14   4   4 -20.710 21.1180   1
  13  -4  -4 -1.5109 16.5017   1
  13  -4  -4 16.9861 18.0182   1
 -13   4   4 22.4378 18.4069   1
 -13   4   4 30.3652 20.7422   1
  12  -4  -4 68.1770 21.0509   1
  12  -4  -4 58.6593 16.2137   1
 -12   4   4 49.2673 20.9144   1
 -12   4   4 52.2545 14.9803   1
  11  -4  -4 256.142 24.5795   1
  11  -4  -4 249.328 30.4447   1
 -11   4   4 258.446 24.7019   1
 -11   4   4 278.198 34.9468   1
  10  -4  -4 280.865 21.9654   1
  10  -4  -4 276.703 24.8155   1
 -10   4   4 305.255 29.9365   1
 -10   4   4 317.240 22.1715   1
   9  -4  -4 173.857 17.3643   1
   9  -4  -4 172.675 22.1265   1
  -9   4   4 186.010 24.2278   1
  -9   4   4 198.161 18.1833   1
   8  -4  -4 410.441 22.3412   1
   8  -4  -4 378.780 20.7578   1
  -8   4   4 400.930 21.2485   1
  -8   4   4 365.682 23.5701   1
   7  -4  -4 375.673 19.1555   1
   7  -4  -4 379.933 20.8385   1
  -7   4   4 383.574 19.0861   1
  -7   4   4 387.862 22.9804   1
   6  -4  -4 460.853 20.7989   1
   6  -4  -4 453.888 19.4588   1
  -6   4   4 468.608 19.4115   1
  -6   4   4 484.994 22.0686   1
   5  -4  -4 990.017 29.8429   1
   5  -4  -4 997.259 30.2591   1
  -5   4   4 1006.64 31.2763   1
  -5   4   4 969.445 29.4788   1
   4  -4  -4 827.678 24.9917   1
   4  -4  -4 809.942 24.3475   1
  -4   4   4 842.238 25.4965   1
  -4   4   4 813.848 24.3812   1
   3  -4  -4 1035.32 27.1387   1
   3  -4  -4 1006.68 26.5833   1
  -3   4   4 997.175 27.3938   1
  -3   4   4 988.692 26.7570   1
   2  -4  -4 297.067 9.53456   1
   2  -4  -4 285.891 9.33308   1
  -2   4   4 286.100 9.81338   1
  -2   4   4 288.711 9.98363   1
  -1   4   4 319.395 8.96841   1
  -1   4   4 313.286 9.03931   1
   0   4   4 674.341 16.3193   1
   1   4   4 559.824 15.2333   1
  -2  -4  -4 139.139 7.43051   1
  -2  -4  -4 141.765 7.19268   1
   2   4   4 132.411 7.55329   1
   2   4   4 139.965 7.52164   1
  -3  -4  -4 23.1852 5.61803   1
  -3  -4  -4 20.9521 4.85364   1
   3   4   4 21.8405 4.62756   1
   3   4   4 19.3686 4.87390   1
  -4  -4  -4 106.868 11.2078   1
  -4  -4  -4 108.880 12.0284   1
   4   4   4 93.0070 11.1339   1
   4   4   4 98.5360 9.67049   1
  -5  -4  -4 23.5289 8.38779   1
  -5  -4  -4 20.3481 9.06574   1
   5   4   4 23.9071 8.86471   1
   5   4   4 22.0777 6.95555   1
  -6  -4  -4 36.0734 10.8237   1
  -6  -4  -4 28.1122 10.8013   1
   6   4   4 33.3141 11.1800   1
   6   4   4 30.8492 8.05421   1
  -7  -4  -4 9.15099 11.9073   1
  -7  -4  -4 15.1921 11.6540   1
   7   4   4 14.1747 10.9559   1
   7   4   4 5.24318 7.92793   1
  -8  -4  -4 37.8233 15.1280   1
  -8  -4  -4 30.3536 15.4822   1
   8   4   4 22.8852 9.20365   1
   8   4   4 24.9532 14.8236   1
  -9  -4  -4 30.0869 19.7271   1
   9   4   4 37.3246 18.3388   1
   9   4   4 39.9037 13.0248   1
  10   4   4 87.9912 21.6310   1
  11   4   4 50.6199 16.9840   1
  15  -5  -4 12.6016 27.6305   1
 -15   5   4 -1.0820 25.8125   1
  14  -5  -4 82.8294 24.4690   1
 -14   5   4 57.9170 30.1117   1
 -14   5   4 64.8811 20.7493   1
  13  -5  -4 139.693 28.8062   1
  13  -5  -4 202.890 35.1138   1
 -13   5   4 132.024 27.3606   1
 -13   5   4 151.773 27.2910   1
  12  -5  -4 62.2115 19.3091   1
  12  -5  -4 49.0770 14.3706   1
 -12   5   4 85.1311 18.9016   1
 -12   5   4 57.6273 22.5760   1
  11  -5  -4 -3.6021 15.5579   1
  11  -5  -4 13.6917 12.2608   1
 -11   5   4 -3.1552 11.3723   1
 -11   5   4 23.4333 18.2115   1
  10  -5  -4 34.9943 13.9935   1
  10  -5  -4 12.7672 9.87356   1
 -10   5   4 34.4470 17.1072   1
 -10   5   4 30.1982 11.4633   1
   9  -5  -4 188.774 17.5400   1
   9  -5  -4 186.494 21.5695   1
  -9   5   4 179.539 22.5453   1
  -9   5   4 178.569 16.5869   1
   8  -5  -4 47.1388 11.0245   1
   8  -5  -4 45.3901 9.51689   1
  -8   5   4 41.6089 12.5673   1
  -8   5   4 49.5616 10.0361   1
   7  -5  -4 26.0174 7.25919   1
   7  -5  -4 21.7386 9.11449   1
  -7   5   4 23.6617 7.44218   1
  -7   5   4 21.8384 10.4938   1
   6  -5  -4 27.1407 8.21092   1
  -6   5   4 31.2852 9.40386   1
  -6   5   4 17.5464 5.81340   1
   5  -5  -4 237.113 13.4786   1
   5  -5  -4 230.612 13.6640   1
  -5   5   4 237.614 14.7231   1
  -5   5   4 221.730 12.2069   1
   4  -5  -4 353.215 14.3185   1
   4  -5  -4 364.242 14.6673   1
  -4   5   4 362.640 15.4243   1
  -4   5   4 354.311 13.8880   1
   3  -5  -4 265.453 10.4522   1
   3  -5  -4 267.983 10.8237   1
  -3   5   4 270.258 10.5708   1
  -2   5   4 244.634 8.50323   1
  -2   5   4 245.718 8.68674   1
  -1   5   4 371.837 9.44777   1
  -1   5   4 381.683 9.51357   1
   1   5   4 545.776 14.4849   1
   2   5   4 155.906 7.84011   1
   2   5   4 146.453 7.55524   1
  -3  -5  -4 206.346 10.7669   1
  -3  -5  -4 224.780 10.4952   1
   3   5   4 201.055 10.5793   1
   3   5   4 214.746 10.6986   1
  -4  -5  -4 864.342 26.5755   1
  -4  -5  -4 838.449 25.8922   1
   4   5   4 823.207 26.3722   1
   4   5   4 851.084 26.4953   1
  -5  -5  -4 638.610 24.9288   1
  -5  -5  -4 608.387 23.7947   1
   5   5   4 621.437 23.5258   1
   5   5   4 600.629 23.2736   1
  -6  -5  -4 213.736 20.2828   1
  -6  -5  -4 225.999 19.6274   1
   6   5   4 214.962 15.9331   1
  -7  -5  -4 120.265 21.5163   1
  -7  -5  -4 132.624 22.2430   1
   7   5   4 119.187 15.4023   1
   7   5   4 142.740 20.4056   1
  -8  -5  -4 206.396 28.9926   1
  -8  -5  -4 207.808 26.2226   1
   8   5   4 219.067 25.3120   1
   8   5   4 218.479 20.0734   1
  -9  -5  -4 92.5751 23.3307   1
   9   5   4 82.3469 22.4697   1
   9   5   4 114.025 21.1401   1
  10   5   4 47.7903 15.9183   1
  15  -6  -4 110.411 31.7664   1
 -15   6   4 81.3274 27.3383   1
  14  -6  -4 64.2969 22.6673   1
 -14   6   4 48.5140 31.7895   1
 -14   6   4 63.5627 20.6234   1
  13  -6  -4 165.931 36.8279   1
  13  -6  -4 159.014 27.8844   1
 -13   6   4 149.514 28.1842   1
 -13   6   4 132.357 27.3275   1
  12  -6  -4 119.477 23.0810   1
  12  -6  -4 117.307 22.2459   1
 -12   6   4 95.1602 22.4720   1
 -12   6   4 134.530 29.9517   1
  11  -6  -4 202.187 27.2166   1
  11  -6  -4 180.428 22.4853   1
 -11   6   4 239.141 32.4968   1
 -11   6   4 215.444 23.3413   1
  10  -6  -4 354.276 28.1092   1
  10  -6  -4 372.827 24.4016   1
 -10   6   4 388.124 32.7084   1
 -10   6   4 388.374 24.6032   1
   9  -6  -4 763.261 31.5473   1
   9  -6  -4 785.641 34.1604   1
  -9   6   4 835.889 36.3414   1
  -9   6   4 792.515 32.0357   1
   8  -6  -4 512.381 23.9128   1
   8  -6  -4 508.303 25.1677   1
  -8   6   4 513.199 23.7547   1
  -8   6   4 534.464 28.7966   1
   7  -6  -4 296.829 18.6667   1
   7  -6  -4 296.076 23.2098   1
  -7   6   4 380.650 22.0961   1
  -7   6   4 358.789 18.0785   1
   6  -6  -4 410.365 19.0881   1
  -6   6   4 419.336 20.7469   1
  -6   6   4 408.551 17.9490   1
   5  -6  -4 713.861 23.8781   1
   5  -6  -4 725.678 23.5448   1
  -5   6   4 701.015 23.1875   1
  -5   6   4 711.896 24.7857   1
   4  -6  -4 538.826 17.7500   1
   4  -6  -4 517.168 17.0477   1
  -4   6   4 517.240 17.1627   1
  -4   6   4 464.095 20.4329   1
   3  -6  -4 417.904 13.2066   1
  -3   6   4 414.524 13.5318   1
  -3   6   4 424.311 14.1099   1
  -2   6   4 140.824 6.20167   1
  -2   6   4 141.462 5.94355   1
   1   6   4 9.88066 2.22511   1
   2   6   4 35.5484 5.50490   1
   2   6   4 35.0905 5.08423   1
  -3  -6  -4 16.0932 3.98211   1
  -3  -6  -4 18.1388 4.18465   1
   3   6   4 16.8832 4.55904   1
   3   6   4 20.0085 4.51350   1
  -4  -6  -4 15.3943 6.31543   1
  -4  -6  -4 24.5616 6.80704   1
   4   6   4 18.9353 5.85342   1
   4   6   4 19.4336 5.71486   1
  -5  -6  -4 52.0983 9.62628   1
  -5  -6  -4 51.0470 9.17725   1
   5   6   4 47.8796 8.38596   1
   5   6   4 53.5709 9.78296   1
  -6  -6  -4 156.999 18.8400   1
  -6  -6  -4 152.406 19.1202   1
   6   6   4 136.863 13.2556   1
   6   6   4 157.609 15.4846   1
  -7  -6  -4 112.112 22.7307   1
  -7  -6  -4 91.4126 21.2104   1
   7   6   4 142.389 13.2514   1
   7   6   4 99.5484 15.9627   1
  -8  -6  -4 182.701 29.6181   1
   8   6   4 188.987 20.6353   1
   8   6   4 216.696 16.3080   1
   9   6   4 170.584 22.9685   1
  10   6   4 69.2256 16.8863   1
  15  -7  -4 -0.0145 25.8849   1
 -15   7   4 -19.161 23.2881   1
  14  -7  -4 81.7674 24.8430   1
 -14   7   4 48.1803 22.1188   1
 -14   7   4 7.75530 32.2581   1
  13  -7  -4 33.8100 17.8748   1
  13  -7  -4 17.0649 19.4708   1
 -13   7   4 71.0589 21.2255   1
  12  -7  -4 18.6200 17.8481   1
  12  -7  -4 20.4702 13.9920   1
 -12   7   4 10.9139 20.2491   1
 -12   7   4 19.9829 13.7550   1
  11  -7  -4 5.42159 10.7901   1
  11  -7  -4 10.7092 14.5200   1
 -11   7   4 1.00156 11.7707   1
 -11   7   4 4.90807 17.2972   1
  10  -7  -4 20.8253 13.3949   1
  10  -7  -4 23.3831 10.5042   1
 -10   7   4 21.2340 16.1481   1
 -10   7   4 15.3913 10.9798   1
   9  -7  -4 47.9840 12.4507   1
   9  -7  -4 45.4017 10.4443   1
  -9   7   4 60.6555 14.7789   1
  -9   7   4 62.3731 17.0988   1
   8  -7  -4 101.410 14.5476   1
   8  -7  -4 106.577 16.1265   1
  -8   7   4 105.282 13.6315   1
  -8   7   4 101.113 20.3116   1
   7  -7  -4 271.339 17.5585   1
  -7   7   4 278.673 20.2651   1
  -7   7   4 261.376 15.8862   1
   6  -7  -4 285.732 15.8504   1
   6  -7  -4 268.359 16.7107   1
  -6   7   4 259.834 14.8210   1
  -6   7   4 277.466 18.1323   1
   5  -7  -4 308.403 15.1866   1
   5  -7  -4 321.514 14.8019   1
  -5   7   4 301.107 14.1561   1
  -5   7   4 320.538 16.3437   1
   4  -7  -4 243.740 11.5879   1
  -4   7   4 236.304 11.2055   1
  -4   7   4 242.679 11.9368   1
   3  -7  -4 230.278 7.32341   1
  -3   7   4 212.760 9.30846   1
  -3   7   4 215.605 8.98955   1
  -2   7   4 699.578 17.5491   1
  -2   7   4 679.039 17.2982   1
   1   7   4 399.636 10.5272   1
   2   7   4 80.5350 6.25394   1
   3   7   4 448.728 15.7490   1
   3   7   4 416.690 15.3371   1
  -4  -7  -4 486.184 15.4969   1
  -4  -7  -4 491.458 15.5429   1
   4   7   4 494.723 18.9539   1
   4   7   4 519.375 19.0522   1
  -5  -7  -4 256.566 15.0765   1
  -5  -7  -4 218.337 15.0927   1
   5   7   4 218.846 15.0327   1
   5   7   4 247.547 13.9807   1
  -6  -7  -4 24.8923 10.5589   1
  -6  -7  -4 27.7600 10.6456   1
   6   7   4 33.6674 8.98801   1
   6   7   4 43.7735 10.2743   1
  -7  -7  -4 -4.1422 11.9956   1
  -7  -7  -4 5.41417 13.7860   1
   7   7   4 22.4333 7.58032   1
   7   7   4 12.8010 8.43390   1
  -8  -7  -4 73.7456 19.0203   1
   8   7   4 62.7440 13.3064   1
   9   7   4 16.0397 12.8677   1
  15  -8  -4 96.1249 34.1129   1
 -15   8   4 63.8034 24.8117   1
  14  -8  -4 155.080 35.6004   1
 -14   8   4 176.449 33.4721   1
 -14   8   4 117.492 36.0533   1
  13  -8  -4 224.946 28.6121   1
 -13   8   4 197.403 29.1816   1
 -13   8   4 244.732 43.7775   1
  12  -8  -4 117.837 28.8444   1
  12  -8  -4 172.830 24.0903   1
 -12   8   4 184.392 34.5399   1
 -12   8   4 174.054 23.8542   1
  11  -8  -4 186.217 27.1382   1
  11  -8  -4 212.132 22.2578   1
 -11   8   4 242.192 30.3110   1
 -11   8   4 217.001 23.7961   1
  10  -8  -4 403.569 27.2098   1
  10  -8  -4 411.654 25.3708   1
 -10   8   4 419.715 32.4448   1
 -10   8   4 401.324 25.8841   1
   9  -8  -4 256.158 22.3834   1
   9  -8  -4 267.229 20.1996   1
  -9   8   4 293.179 20.4289   1
  -9   8   4 276.377 27.3074   1
   8  -8  -4 159.895 17.8357   1
   8  -8  -4 140.938 17.4101   1
  -8   8   4 165.580 21.9702   1
  -8   8   4 149.947 15.4100   1
   7  -8  -4 188.947 17.8445   1
   7  -8  -4 194.440 17.0030   1
  -7   8   4 220.297 20.6649   1
  -7   8   4 192.364 14.8546   1
   6  -8  -4 152.758 14.7303   1
  -6   8   4 156.712 15.5141   1
  -6   8   4 154.492 12.2871   1
   5  -8  -4 232.178 13.8971   1
  -5   8   4 224.171 12.3601   1
  -5   8   4 236.891 13.7286   1
   4  -8  -4 116.790 8.67986   1
  -4   8   4 108.388 8.24845   1
  -4   8   4 102.591 8.41419   1
  -3   8   4 32.9469 5.06534   1
  -3   8   4 35.8038 5.14702   1
  -2   8   4 32.6895 2.92500   1
  -2   8   4 29.1752 2.94555   1
   2   8   4 20.9063 4.70338   1
   3   8   4 190.485 10.0720   1
   3   8   4 186.709 9.91112   1
   4   8   4 250.112 12.8751   1
   4   8   4 234.086 13.2083   1
   5   8   4 165.369 13.7905   1
   5   8   4 179.885 12.6858   1
  -6  -8  -4 107.468 14.8717   1
  -6  -8  -4 93.3551 13.3451   1
   6   8   4 121.223 14.8695   1
   6   8   4 146.024 12.7685   1
  -7  -8  -4 123.063 20.9802   1
   7   8   4 185.304 15.1258   1
   7   8   4 135.046 17.3309   1
   8   8   4 178.124 20.9357   1
 -15   9   4 -29.651 22.0971   1
  14  -9  -4 16.5954 22.8411   1
 -14   9   4 -14.782 17.7316   1
  13  -9  -4 -13.330 16.0470   1
 -13   9   4 -11.454 14.4035   1
 -13   9   4 17.5044 26.6751   1
  12  -9  -4 15.5814 15.3319   1
  12  -9  -4 12.1319 12.8414   1
 -12   9   4 1.90465 19.7224   1
 -12   9   4 10.1106 12.7578   1
  11  -9  -4 83.9559 15.9867   1
  11  -9  -4 57.7092 16.2706   1
 -11   9   4 83.9467 21.8833   1
 -11   9   4 76.7698 16.3016   1
  10  -9  -4 185.430 24.4200   1
  10  -9  -4 195.047 21.0415   1
 -10   9   4 201.936 21.2768   1
 -10   9   4 181.864 27.7122   1
   9  -9  -4 148.353 22.7439   1
   9  -9  -4 146.209 19.9694   1
  -9   9   4 159.624 24.5547   1
  -9   9   4 151.276 17.3064   1
   8  -9  -4 50.9891 12.7496   1
  -8   9   4 45.7585 14.4905   1
  -8   9   4 44.1010 10.3259   1
   7  -9  -4 146.877 17.4277   1
  -7   9   4 151.673 13.7169   1
  -7   9   4 151.146 19.0318   1
   6  -9  -4 410.417 19.6886   1
  -6   9   4 397.864 18.1508   1
   5  -9  -4 513.272 19.0128   1
  -5   9   4 511.295 19.1387   1
  -5   9   4 508.378 18.7969   1
   4  -9  -4 384.508 11.1038   1
  -4   9   4 375.740 13.9776   1
  -4   9   4 346.757 13.8071   1
  -3   9   4 296.321 10.6477   1
  -3   9   4 311.602 10.6891   1
   2   9   4 87.0482 5.51333   1
   3   9   4 143.689 8.99312   1
   4   9   4 63.0476 9.74107   1
   5   9   4 36.4917 7.71584   1
   6   9   4 7.90523 7.42366   1
   7   9   4 -2.0220 9.11718   1
   8   9   4 5.79413 11.0677   1
 -14  10   4 219.688 33.5618   1
  13 -10  -4 147.702 30.4516   1
 -13  10   4 160.593 28.0218   1
 -13  10   4 69.7612 32.7582   1
  12 -10  -4 99.9169 18.9295   1
 -12  10   4 126.675 27.8787   1
 -12  10   4 105.847 22.9853   1
  11 -10  -4 96.8848 21.5708   1
 -11  10   4 95.1523 20.7923   1
 -11  10   4 85.3451 21.2973   1
 -10  10   4 228.211 29.3963   1
 -10  10   4 264.364 22.5878   1
   9 -10  -4 67.7932 14.8753   1
  -9  10   4 54.4296 15.6944   1
  -9  10   4 86.2605 15.9323   1
   8 -10  -4 80.4731 19.2307   1
  -8  10   4 77.9801 13.8751   1
  -8  10   4 86.7445 15.7655   1
   7 -10  -4 41.9695 10.3262   1
  -7  10   4 48.6165 9.15471   1
  -7  10   4 45.9459 11.6056   1
   6 -10  -4 0.40858 7.52154   1
  -6  10   4 -2.8967 5.18513   1
  -6  10   4 1.17919 5.83239   1
   5 -10  -4 -1.1661 5.46061   1
  -5  10   4 0.43982 4.01508   1
  -5  10   4 2.01371 5.04668   1
  -4  10   4 2.71465 2.97734   1
  -4  10   4 6.20595 3.86678   1
  -3  10   4 5.19518 2.86497   1
  -3  10   4 2.61571 2.16950   1
   3  10   4 247.439 10.3477   1
   4  10   4 225.145 12.1065   1
   5  10   4 113.526 12.2459   1
   6  10   4 130.586 14.6172   1
   7  10   4 119.706 18.1156   1
 -14  11   4 101.840 23.4623   1
  13 -11  -4 48.3972 20.8530   1
 -13  11   4 41.0966 16.8269   1
  12 -11  -4 42.7801 16.3827   1
 -12  11   4 25.5896 26.5846   1
 -12  11   4 32.5377 15.3102   1
 -11  11   4 132.918 22.3528   1
 -11  11   4 126.105 23.9388   1
  10 -11  -4 299.139 31.2680   1
 -10  11   4 362.422 34.5156   1
 -10  11   4 312.005 23.8043   1
   9 -11  -4 232.155 25.6382   1
  -9  11   4 235.162 26.6609   1
  -9  11   4 216.408 19.3785   1
   8 -11  -4 128.535 20.7455   1
  -8  11   4 118.164 15.7381   1
  -8  11   4 134.940 21.2546   1
   7 -11  -4 316.474 20.6871   1
  -7  11   4 322.765 18.8110   1
  -7  11   4 327.477 18.8352   1
   6 -11  -4 558.791 21.0941   1
  -6  11   4 533.661 21.4036   1
  -6  11   4 553.654 22.0078   1
  -5  11   4 324.409 14.4256   1
  -5  11   4 326.760 15.0713   1
  -4  11   4 160.153 8.89844   1
  -4  11   4 184.225 9.69326   1
  -3  11   4 288.396 8.83343   1
   4  11   4 -4.5552 4.29176   1
   6  11   4 10.8513 8.19920   1
 -14  12   4 105.804 23.8763   1
 -13  12   4 32.1010 17.9315   1
 -12  12   4 27.4574 41.3908   1
 -12  12   4 45.7934 16.7362   1
  11 -12  -4 17.8633 21.0968   1
 -11  12   4 10.0737 12.3530   1
 -11  12   4 -1.1191 22.6378   1
  10 -12  -4 13.3953 17.7901   1
 -10  12   4 -4.5038 10.2360   1
 -10  12   4 0.77781 17.4102   1
   9 -12  -4 -5.0513 14.3658   1
  -9  12   4 3.11198 13.4278   1
  -9  12   4 1.13249 8.79367   1
   8 -12  -4 4.40060 12.1434   1
  -8  12   4 2.97357 7.90875   1
  -8  12   4 -0.3770 7.20915   1
   7 -12  -4 37.0776 10.5236   1
  -7  12   4 43.6802 10.6608   1
  -7  12   4 36.2887 8.89678   1
   6 -12  -4 74.4322 10.4700   1
  -6  12   4 57.4959 11.7412   1
  -6  12   4 68.1762 9.17682   1
  -5  12   4 54.3034 7.21294   1
  -5  12   4 40.8675 9.06790   1
  -4  12   4 22.9939 4.22192   1
  -4  12   4 23.0240 4.84850   1
 -13  13   4 23.6205 17.7352   1
 -12  13   4 117.737 25.3067   1
  11 -13  -4 314.418 41.4169   1
 -11  13   4 244.235 25.9013   1
 -11  13   4 214.737 41.3845   1
  10 -13  -4 296.217 35.6286   1
 -10  13   4 296.379 24.8448   1
 -10  13   4 233.475 34.2677   1
   9 -13  -4 222.074 28.3068   1
  -9  13   4 234.234 20.5280   1
   8 -13  -4 90.2032 21.2925   1
  -8  13   4 95.1762 15.5190   1
  -8  13   4 100.916 12.5529   1
   7 -13  -4 96.3521 14.3138   1
  -7  13   4 124.741 11.4171   1
  -7  13   4 101.799 14.1102   1
  -6  13   4 181.952 11.7858   1
  -6  13   4 183.500 14.1894   1
  -5  13   4 150.736 11.2900   1
  -5  13   4 152.080 9.57788   1
  -4  13   4 100.972 5.95222   1
  -4  13   4 90.1357 6.30615   1
 -13  14   4 8.14666 21.3572   1
 -12  14   4 -13.350 15.5271   1
 -11  14   4 42.4305 15.3314   1
  10 -14  -4 32.7210 21.6700   1
 -10  14   4 50.2765 14.1178   1
   9 -14  -4 -5.8912 15.3052   1
  -9  14   4 -2.7961 9.37098   1
   8 -14  -4 -7.3276 10.7174   1
  -8  14   4 12.1086 9.35993   1
  -7  14   4 154.033 10.6603   1
  -7  14   4 76.9342 14.2656   1
  -6  14   4 207.208 11.0064   1
  -6  14   4 164.210 13.7836   1
  -5  14   4 136.903 10.1188   1
  -5  14   4 176.776 8.57994   1
 -11  15   4 50.3423 16.1472   1
 -10  15   4 73.1957 15.7412   1
   9 -15  -4 124.481 23.0980   1
  -9  15   4 101.193 19.8797   1
  -8  15   4 148.422 13.4700   1
  -8  15   4 86.5433 17.1098   1
  -7  15   4 41.3082 9.54097   1
  -6  15   4 36.5371 7.17151   1
 -10  16   4 45.9746 15.4913   1
  -9  16   4 55.3210 13.2958   1
  -8  16   4 85.9791 17.5041   1
  -7  16   4 209.288 12.7743   1
  -7  16   4 143.445 15.0181   1
  -6  16   4 147.906 11.2291   1
  -6  16   4 211.407 10.3490   1
  -8  17   4 0.22225 10.1056   1
  -7  17   4 -6.6686 7.22684   1
  -3  18  -5 30.8404 10.6691   1
  -4  18  -5 8.58940 10.2294   1
  -5  18  -5 2.82132 11.9127   1
  -6  18  -5 62.7365 14.0946   1
  -7  18  -5 11.0602 13.3659   1
  -8  18  -5 8.96959 14.2983   1
  -9  18  -5 31.3238 19.0926   1
   2 -17   5 71.5846 17.4397   1
   3 -17   5 112.649 24.4670   1
  -4  17  -5 162.280 18.0740   1
  -4  17  -5 249.443 15.2624   1
   4 -17   5 206.201 27.2584   1
  -5  17  -5 106.127 17.9710   1
   5 -17   5 163.833 37.0713   1
  -6  17  -5 117.997 20.0849   1
  -7  17  -5 131.630 21.4106   1
  -8  17  -5 161.253 24.5052   1
  -9  17  -5 131.932 25.4951   1
 -10  17  -5 200.757 29.9417   1
 -11  17  -5 81.7346 30.2207   1
   0 -16   5 40.9965 10.2851   1
  -1  16  -5 92.4353 12.6778   1
   1 -16   5 55.6444 12.8559   1
  -2  16  -5 126.785 12.6679   1
   2 -16   5 55.6428 11.4526   1
   2 -16   5 53.2594 14.1718   1
   3 -16   5 10.4954 14.7676   1
   3 -16   5 13.2116 7.94857   1
   4 -16   5 -5.2091 15.7945   1
  -5  16  -5 9.03110 9.72105   1
   5 -16   5 -11.580 16.4393   1
  -6  16  -5 -17.615 14.6901   1
  -6  16  -5 5.10736 9.33484   1
   6 -16   5 -7.5205 19.5260   1
  -7  16  -5 6.59151 11.2770   1
  -7  16  -5 -1.4042 18.0583   1
   7 -16   5 16.3520 21.3564   1
  -8  16  -5 8.19984 11.7955   1
  -8  16  -5 7.20437 21.6440   1
   8 -16   5 5.43637 24.3002   1
  -9  16  -5 7.88995 12.8925   1
 -10  16  -5 -7.4399 14.3511   1
 -11  16  -5 6.67663 16.9617   1
 -12  16  -5 10.8039 20.9301   1
  -2 -15   5 32.7244 13.5869   1
   1  15  -5 155.812 13.7456   1
  -1 -15   5 147.131 21.7184   1
  -1 -15   5 153.692 24.3899   1
   0  15  -5 202.425 14.7363   1
   0 -15   5 140.899 21.8116   1
   0 -15   5 127.578 17.6128   1
  -1  15  -5 220.437 15.0688   1
   1 -15   5 184.401 23.5915   1
   1 -15   5 212.038 19.6338   1
  -2  15  -5 187.970 15.1526   1
   2 -15   5 181.247 23.2029   1
   2 -15   5 177.122 19.1007   1
  -3  15  -5 221.604 15.1408   1
   3 -15   5 109.828 18.2853   1
   3 -15   5 171.069 24.7952   1
   4 -15   5 290.323 27.8612   1
   4 -15   5 251.871 21.3808   1
  -5  15  -5 279.602 20.2874   1
  -5  15  -5 269.892 25.4336   1
   5 -15   5 304.022 29.9490   1
   5 -15   5 263.816 22.5646   1
  -6  15  -5 322.660 22.3088   1
  -6  15  -5 329.252 30.0733   1
   6 -15   5 361.477 32.4715   1
   6 -15   5 320.379 25.1480   1
  -7  15  -5 182.861 20.8455   1
  -7  15  -5 177.658 31.0498   1
   7 -15   5 184.072 33.0005   1
  -8  15  -5 46.8758 19.5358   1
  -8  15  -5 80.2192 19.8292   1
   8 -15   5 60.2713 21.4818   1
  -9  15  -5 116.992 21.8797   1
  -9  15  -5 91.4398 25.4938   1
 -10  15  -5 71.5262 32.7012   1
 -10  15  -5 131.528 24.0624   1
  10 -15   5 136.025 31.6645   1
 -11  15  -5 82.8340 19.0052   1
 -12  15  -5 13.8420 18.8386   1
   3  14  -5 150.152 13.1943   1
  -3 -14   5 69.4258 16.5730   1
   2  14  -5 31.0231 8.20003   1
  -2 -14   5 36.2409 14.5504   1
  -2 -14   5 25.9084 11.2501   1
   1  14  -5 12.7729 6.84675   1
  -1 -14   5 6.71673 10.2807   1
  -1 -14   5 1.09151 13.1479   1
   0  14  -5 47.4394 10.8251   1
   0 -14   5 12.7042 12.1729   1
   0 -14   5 17.7799 10.5615   1
  -1  14  -5 46.0031 10.4678   1
   1 -14   5 28.2222 10.4447   1
   1 -14   5 29.9788 11.9907   1
  -2  14  -5 0.18545 6.10490   1
   2 -14   5 -2.3946 11.5530   1
   2 -14   5 -6.1732 9.88966   1
   3 -14   5 36.8810 13.3719   1
   3 -14   5 39.6444 11.2482   1
  -4  14  -5 77.5303 15.0035   1
   4 -14   5 71.6663 15.2846   1
   4 -14   5 57.4631 12.1621   1
  -5  14  -5 -0.6041 7.14243   1
  -5  14  -5 -1.5922 11.3871   1
   5 -14   5 2.51454 9.98819   1
   5 -14   5 3.17104 13.4094   1
  -6  14  -5 0.94868 8.75129   1
  -6  14  -5 1.24559 13.6811   1
   6 -14   5 -2.0755 10.7085   1
   6 -14   5 5.88213 14.7621   1
  -7  14  -5 11.1308 10.6144   1
  -7  14  -5 13.6752 16.1209   1
   7 -14   5 21.7567 16.0231   1
  -8  14  -5 125.851 28.6932   1
  -8  14  -5 107.243 19.2885   1
  -9  14  -5 145.518 22.2215   1
  -9  14  -5 114.295 23.1345   1
   9 -14   5 138.346 25.1062   1
 -10  14  -5 90.5400 18.6541   1
 -10  14  -5 97.1531 27.1073   1
  10 -14   5 80.7135 17.5167   1
 -11  14  -5 56.3601 30.1244   1
 -11  14  -5 102.489 19.8766   1
  11 -14   5 123.230 30.0893   1
 -12  14  -5 118.382 28.8558   1
  12 -14   5 81.1472 33.5524   1
 -13  14  -5 75.9781 23.5779   1
   6  13  -5 20.9918 11.2568   1
   5  13  -5 107.104 18.0189   1
   4  13  -5 151.008 14.2337   1
  -4 -13   5 132.731 29.2076   1
   3  13  -5 179.860 14.2667   1
  -3 -13   5 177.931 21.8311   1
  -3 -13   5 174.027 25.9169   1
   2  13  -5 159.468 13.8227   1
  -2 -13   5 123.551 22.4535   1
  -2 -13   5 129.464 19.3743   1
   1  13  -5 180.312 14.0928   1
  -1 -13   5 173.219 19.5542   1
  -1 -13   5 183.401 20.5551   1
   0  13  -5 355.306 18.7408   1
   0 -13   5 367.814 22.0242   1
   0 -13   5 342.350 23.6008   1
  -1  13  -5 557.684 24.4259   1
   1 -13   5 558.481 25.1472   1
   1 -13   5 554.899 27.8104   1
   2 -13   5 396.342 25.0619   1
   2 -13   5 399.003 22.1556   1
  -3  13  -5 432.284 25.0788   1
   3 -13   5 415.918 22.2713   1
   3 -13   5 417.897 25.8079   1
  -4  13  -5 113.964 19.8624   1
   4 -13   5 111.487 21.1447   1
   4 -13   5 123.504 17.3232   1
  -5  13  -5 260.722 25.0144   1
   5 -13   5 278.142 25.8459   1
   5 -13   5 246.836 20.6663   1
  -6  13  -5 252.448 19.8189   1
  -6  13  -5 257.828 26.5198   1
   6 -13   5 273.497 26.5293   1
  -7  13  -5 35.6497 11.3696   1
  -7  13  -5 37.5059 15.1173   1
   7 -13   5 39.9858 24.5600   1
  -8  13  -5 24.3838 16.0065   1
  -8  13  -5 19.6326 11.3632   1
   8 -13   5 23.2968 12.0424   1
  -9  13  -5 15.3876 17.7196   1
  -9  13  -5 29.7872 12.4063   1
   9 -13   5 34.8661 13.5880   1
 -10  13  -5 20.7569 21.1157   1
 -10  13  -5 28.8051 13.9905   1
  10 -13   5 24.3595 13.6023   1
 -11  13  -5 1.84170 14.1030   1
 -11  13  -5 0.77267 23.0241   1
  11 -13   5 -5.0574 15.6164   1
 -12  13  -5 5.47811 17.0720   1
 -12  13  -5 7.65869 32.6745   1
  12 -13   5 28.3022 21.1050   1
 -13  13  -5 10.8174 19.6007   1
  13 -13   5 29.4087 32.4048   1
   7  12  -5 34.0054 13.9530   1
   6  12  -5 -1.7914 10.3827   1
   5  12  -5 16.2184 10.2069   1
  -5 -12   5 12.4320 17.6106   1
   4  12  -5 77.2542 14.5609   1
   4  12  -5 111.052 13.7941   1
  -4 -12   5 64.0204 15.1119   1
  -4 -12   5 73.3788 17.1590   1
   3  12  -5 19.0814 8.54456   1
   3  12  -5 29.2398 7.06343   1
  -3 -12   5 24.1620 11.9375   1
  -3 -12   5 26.9675 13.5224   1
   2  12  -5 -7.5921 6.14902   1
  -2 -12   5 9.64612 11.7505   1
  -2 -12   5 -3.8505 10.2330   1
   1  12  -5 19.8170 8.32937   1
  -1 -12   5 22.8060 10.6105   1
  -1 -12   5 22.4208 11.2721   1
   0 -12   5 6.92154 10.0277   1
   0 -12   5 -3.1497 8.18629   1
  -1  12  -5 5.84373 8.63777   1
   1 -12   5 -0.0008 9.44947   1
   1 -12   5 0.68110 7.92858   1
  -2  12  -5 96.9042 17.7480   1
   2 -12   5 91.8274 14.9482   1
   2 -12   5 104.667 18.6857   1
  -3  12  -5 43.6448 12.4326   1
   3 -12   5 37.5244 9.89913   1
   3 -12   5 23.4694 11.0562   1
  -4  12  -5 37.9356 12.0589   1
   4 -12   5 37.6683 12.5254   1
   4 -12   5 45.8453 10.8414   1
  -5  12  -5 95.2435 20.5608   1
   5 -12   5 72.8613 14.5844   1
  -6  12  -5 282.825 19.7776   1
  -6  12  -5 283.125 25.4651   1
   6 -12   5 290.972 25.0314   1
  -7  12  -5 77.2653 17.0239   1
  -7  12  -5 72.5993 15.8740   1
   7 -12   5 81.7298 17.9225   1
  -8  12  -5 100.843 18.0799   1
  -8  12  -5 104.115 19.2492   1
   8 -12   5 106.106 18.5672   1
  -9  12  -5 271.801 32.6988   1
  -9  12  -5 299.773 24.5671   1
   9 -12   5 293.553 24.3285   1
 -10  12  -5 371.595 37.6339   1
 -10  12  -5 385.018 29.5709   1
  10 -12   5 403.691 29.2087   1
 -11  12  -5 252.805 39.5320   1
 -11  12  -5 219.561 27.6852   1
  11 -12   5 258.314 28.7186   1
 -12  12  -5 200.485 43.6601   1
 -12  12  -5 169.183 30.3227   1
  12 -12   5 199.834 32.2164   1
 -13  12  -5 189.587 33.6142   1
  13 -12   5 191.366 39.5613   1
 -14  12  -5 103.848 26.8852   1
   8  11  -5 26.9605 14.7682   1
   7  11  -5 153.330 20.7562   1
   6  11  -5 122.528 28.8472   1
   6  11  -5 158.179 19.2726   1
  -6 -11   5 116.969 22.9047   1
   5  11  -5 161.572 23.0757   1
   5  11  -5 140.873 16.9945   1
  -5 -11   5 133.600 28.7234   1
  -5 -11   5 125.896 23.7989   1
   4  11  -5 314.106 19.6666   1
   4  11  -5 306.547 23.6014   1
  -4 -11   5 326.001 26.9663   1
  -4 -11   5 321.601 24.9052   1
   3  11  -5 417.621 24.3174   1
   3  11  -5 393.785 21.0740   1
  -3 -11   5 414.750 24.9689   1
  -3 -11   5 413.238 26.4399   1
   2  11  -5 251.438 20.5746   1
  -2 -11   5 253.842 20.6071   1
  -2 -11   5 265.977 21.4201   1
   1  11  -5 219.120 18.9295   1
  -1 -11   5 214.712 18.0638   1
  -1 -11   5 219.278 19.5020   1
   0  11  -5 571.794 25.8485   1
   0 -11   5 558.122 25.7386   1
   0 -11   5 580.853 24.2675   1
  -1  11  -5 660.924 28.0022   1
   1 -11   5 675.158 25.6490   1
   1 -11   5 661.407 27.4164   1
  -2  11  -5 25.8876 9.56351   1
   2 -11   5 32.2739 9.14863   1
   2 -11   5 34.3906 10.7353   1
  -3  11  -5 26.3114 9.86849   1
   3 -11   5 28.9746 10.5039   1
   3 -11   5 36.7177 8.98382   1
  -4  11  -5 154.977 19.7681   1
   4 -11   5 165.797 19.1764   1
  -5  11  -5 332.988 24.4828   1
   5 -11   5 311.251 23.2258   1
  -6  11  -5 8.48562 8.31725   1
  -6  11  -5 6.07332 12.5599   1
   6 -11   5 6.48549 8.96759   1
  -7  11  -5 15.3407 14.3706   1
  -7  11  -5 4.07395 8.44088   1
   7 -11   5 12.7108 9.07721   1
  -8  11  -5 32.1431 11.5012   1
  -8  11  -5 21.5181 15.9382   1
   8 -11   5 27.0220 11.3987   1
  -9  11  -5 12.5617 16.2549   1
  -9  11  -5 20.0414 11.7310   1
   9 -11   5 9.33254 9.99051   1
 -10  11  -5 41.2450 19.9443   1
 -10  11  -5 43.8538 13.9142   1
  10 -11   5 32.1457 13.5200   1
 -11  11  -5 40.1066 20.5904   1
 -11  11  -5 20.7129 13.5326   1
  11 -11   5 22.4705 13.9299   1
 -12  11  -5 32.0727 24.5937   1
 -12  11  -5 48.9646 18.5374   1
  12 -11   5 48.5415 19.1754   1
 -13  11  -5 90.7302 24.7010   1
 -13  11  -5 39.8726 30.7979   1
  13 -11   5 115.141 26.7833   1
 -14  11  -5 179.107 38.7873   1
  14 -11   5 135.479 31.8472   1
   9  10  -5 17.2470 17.8990   1
   8  10  -5 36.2853 13.7227   1
   7  10  -5 17.4390 20.6598   1
   7  10  -5 45.7503 11.9193   1
  -7 -10   5 44.7507 24.0245   1
   6  10  -5 -4.1945 8.36582   1
   6  10  -5 -2.5331 15.4682   1
  -6 -10   5 12.1952 18.4475   1
  -6 -10   5 12.5476 15.1441   1
   5  10  -5 2.89921 8.59358   1
   5  10  -5 -4.5001 11.7437   1
  -5 -10   5 0.76279 12.9941   1
  -5 -10   5 7.56535 14.7494   1
   4  10  -5 10.0574 8.08343   1
   4  10  -5 7.12508 10.5671   1
  -4 -10   5 12.3344 11.4379   1
  -4 -10   5 6.11346 12.4853   1
   3  10  -5 30.1861 9.03943   1
   3  10  -5 28.7544 10.9611   1
  -3 -10   5 24.7202 11.3173   1
  -3 -10   5 32.2778 11.9733   1
   2  10  -5 2.62648 6.13270   1
   2  10  -5 1.57211 8.31559   1
  -2 -10   5 3.51714 9.06485   1
  -2 -10   5 1.47799 9.62444   1
   1  10  -5 4.52327 8.64310   1
  -1 -10   5 8.50585 9.18165   1
  -1 -10   5 5.64961 7.74618   1
   0  10  -5 8.81637 8.34416   1
   0 -10   5 14.9814 8.86658   1
   0 -10   5 11.1280 7.49754   1
  -1  10  -5 304.321 19.0486   1
   1 -10   5 319.101 17.4354   1
   1 -10   5 321.394 19.4155   1
  -2  10  -5 103.234 15.0314   1
   2 -10   5 99.6088 12.8128   1
   2 -10   5 93.2884 15.0805   1
  -3  10  -5 49.9091 10.7613   1
   3 -10   5 61.3767 14.6244   1
   3 -10   5 50.4411 12.5263   1
  -4  10  -5 347.084 21.9110   1
   4 -10   5 326.972 20.9960   1
  -5  10  -5 698.745 31.3909   1
   5 -10   5 701.094 29.4958   1
  -6  10  -5 423.549 22.4812   1
  -6  10  -5 446.209 27.5923   1
   6 -10   5 437.476 23.7324   1
  -7  10  -5 214.460 18.7527   1
  -7  10  -5 217.093 25.2148   1
   7 -10   5 225.785 19.4080   1
  -8  10  -5 732.139 32.2094   1
  -8  10  -5 764.618 38.8487   1
   8 -10   5 702.766 32.5283   1
  -9  10  -5 723.460 39.6356   1
  -9  10  -5 696.822 33.5673   1
   9 -10   5 725.376 34.8029   1
 -10  10  -5 331.490 33.7336   1
 -10  10  -5 290.965 25.8283   1
  10 -10   5 275.757 25.6879   1
 -11  10  -5 123.433 24.9808   1
 -11  10  -5 85.3956 20.8149   1
  11 -10   5 91.2490 21.5633   1
 -12  10  -5 67.7913 25.4832   1
 -12  10  -5 80.5315 20.2621   1
  12 -10   5 83.9377 19.4058   1
 -13  10  -5 69.7681 30.2550   1
 -13  10  -5 99.9080 22.4970   1
  13 -10   5 95.2337 24.5298   1
 -14  10  -5 47.5573 24.5770   1
  14 -10   5 41.5909 28.3456   1
   9   9  -5 180.376 25.8890   1
   8   9  -5 208.401 22.6399   1
   8   9  -5 151.365 38.0642   1
  -8  -9   5 203.770 42.4104   1
   7   9  -5 124.087 29.3773   1
   7   9  -5 134.080 19.1402   1
  -7  -9   5 146.435 33.9181   1
   6   9  -5 192.588 25.9029   1
   6   9  -5 189.125 19.0058   1
  -6  -9   5 213.987 28.6327   1
  -6  -9   5 183.573 26.2990   1
   5   9  -5 370.143 25.4494   1
   5   9  -5 373.424 21.9357   1
  -5  -9   5 377.396 26.8648   1
  -5  -9   5 382.078 28.2580   1
   4   9  -5 790.166 29.9034   1
   4   9  -5 791.698 32.8697   1
  -4  -9   5 819.467 34.2025   1
  -4  -9   5 807.044 32.5524   1
   3   9  -5 291.389 21.0212   1
   3   9  -5 285.168 17.1797   1
  -3  -9   5 287.141 21.3875   1
  -3  -9   5 295.962 20.1415   1
   2   9  -5 86.3232 14.8670   1
   2   9  -5 93.1032 10.8815   1
  -2  -9   5 95.5428 14.2880   1
  -2  -9   5 86.7807 15.7547   1
   1   9  -5 197.398 16.1715   1
  -1  -9   5 208.482 15.4911   1
  -1  -9   5 194.939 16.8502   1
   0   9  -5 410.075 20.6369   1
   0  -9   5 422.205 20.1557   1
   0  -9   5 348.116 18.0108   1
  -1   9  -5 265.366 17.4445   1
   1  -9   5 264.456 16.6881   1
   1  -9   5 257.866 15.5612   1
  -2   9  -5 101.159 14.5243   1
   2  -9   5 99.1749 12.0291   1
   2  -9   5 105.749 12.7676   1
  -3   9  -5 1.25159 7.53876   1
   3  -9   5 -1.9489 6.08416   1
  -4   9  -5 -3.5386 8.88191   1
   4  -9   5 -2.9307 8.56361   1
  -5   9  -5 34.9698 10.8941   1
   5  -9   5 37.7650 9.26220   1
  -6   9  -5 17.4250 7.99306   1
  -6   9  -5 10.0120 11.4812   1
   6  -9   5 8.85762 7.83200   1
  -7   9  -5 1.99340 7.94213   1
  -7   9  -5 4.47119 12.6316   1
   7  -9   5 -1.7100 8.28284   1
  -8   9  -5 181.299 17.5691   1
  -8   9  -5 185.849 25.8755   1
   8  -9   5 163.090 18.1203   1
  -9   9  -5 216.191 21.1765   1
  -9   9  -5 230.751 27.4181   1
   9  -9   5 235.839 23.1545   1
 -10   9  -5 130.992 27.9159   1
 -10   9  -5 119.554 21.0901   1
  10  -9   5 107.642 20.9810   1
 -11   9  -5 42.1473 15.8820   1
 -11   9  -5 75.8139 22.2399   1
  11  -9   5 57.8174 16.1266   1
 -12   9  -5 145.397 27.5525   1
 -12   9  -5 197.512 37.2817   1
  12  -9   5 141.739 29.0014   1
 -13   9  -5 198.775 44.7796   1
 -13   9  -5 229.083 33.2439   1
  13  -9   5 185.581 35.4635   1
 -14   9  -5 102.873 27.3992   1
  14  -9   5 156.178 37.0628   1
  10   8  -5 19.7367 15.5995   1
   9   8  -5 -0.2585 12.6391   1
  -9  -8   5 -2.3745 24.4312   1
   8   8  -5 -0.4094 11.4318   1
   8   8  -5 -9.3068 17.2133   1
  -8  -8   5 -3.4858 20.3777   1
   7   8  -5 4.67057 9.39977   1
   7   8  -5 11.3095 14.6350   1
  -7  -8   5 2.84006 16.8798   1
  -7  -8   5 -5.0350 14.8567   1
   6   8  -5 35.7756 10.5402   1
   6   8  -5 20.8104 12.7489   1
  -6  -8   5 29.8429 15.0551   1
  -6  -8   5 28.3455 14.9779   1
   5   8  -5 37.6194 9.75449   1
   5   8  -5 44.0166 12.7802   1
  -5  -8   5 44.5909 13.5213   1
  -5  -8   5 34.1118 12.2140   1
   4   8  -5 63.2717 12.2640   1
   4   8  -5 45.7470 11.4896   1
  -4  -8   5 55.9432 11.4019   1
  -4  -8   5 50.2786 12.0096   1
   3   8  -5 33.4783 9.70345   1
   3   8  -5 33.6368 7.29770   1
  -3  -8   5 42.7967 9.92445   1
  -3  -8   5 36.5650 10.9955   1
   2   8  -5 5.90142 5.34137   1
   2   8  -5 3.30925 7.63577   1
  -2  -8   5 5.64381 8.17209   1
  -2  -8   5 2.57235 7.10071   1
   1   8  -5 597.016 21.9364   1
   1   8  -5 625.474 24.3703   1
  -1  -8   5 612.972 24.3097   1
  -1  -8   5 607.627 23.1943   1
   0   8  -5 604.640 23.8418   1
   0  -8   5 626.790 22.4690   1
   0  -8   5 580.099 23.2335   1
  -1   8  -5 397.549 19.3763   1
   1  -8   5 400.967 17.6699   1
  -2   8  -5 376.381 19.1149   1
   2  -8   5 369.264 17.1292   1
   2  -8   5 332.426 16.9775   1
  -3   8  -5 902.486 31.3496   1
  -4   8  -5 1399.53 43.3929   1
   4  -8   5 1401.20 42.6197   1
  -5   8  -5 924.055 31.8067   1
  -5   8  -5 954.632 34.3140   1
   5  -8   5 915.533 32.5404   1
  -6   8  -5 414.146 25.4463   1
  -6   8  -5 390.104 20.6904   1
   6  -8   5 388.775 20.9694   1
  -7   8  -5 528.357 30.0799   1
  -7   8  -5 545.414 25.5917   1
   7  -8   5 537.055 26.7204   1
  -8   8  -5 262.839 27.1310   1
  -8   8  -5 256.904 20.4442   1
   8  -8   5 238.845 20.6414   1
  -9   8  -5 282.663 29.2451   1
  -9   8  -5 271.699 23.0866   1
   9  -8   5 276.275 21.7979   1
 -10   8  -5 134.654 31.6024   1
 -10   8  -5 152.397 22.2730   1
  10  -8   5 174.965 23.1327   1
 -11   8  -5 32.6320 19.6394   1
 -11   8  -5 36.5418 14.6513   1
  11  -8   5 58.6401 15.8473   1
 -12   8  -5 -0.7617 16.6693   1
 -12   8  -5 27.9906 20.5037   1
  12  -8   5 12.4352 14.6231   1
 -13   8  -5 19.0122 17.6828   1
  13  -8   5 -5.5150 17.9485   1
 -14   8  -5 8.89205 22.7220   1
  14  -8   5 26.1957 23.4458   1
  11   7  -5 68.9447 19.3830   1
  10   7  -5 215.824 27.1499   1
   9   7  -5 298.283 37.3697   1
   9   7  -5 314.159 26.7316   1
   8   7  -5 222.428 28.3128   1
   8   7  -5 266.186 23.1629   1
  -8  -7   5 240.875 30.1329   1
   7   7  -5 230.197 25.4680   1
   7   7  -5 233.926 20.5758   1
  -7  -7   5 224.576 27.7359   1
  -7  -7   5 203.624 26.2859   1
   6   7  -5 418.660 22.8329   1
   6   7  -5 404.660 26.5604   1
  -6  -7   5 228.791 23.3241   1
  -6  -7   5 411.106 25.9382   1
   5   7  -5 201.990 20.5726   1
   5   7  -5 195.607 16.0835   1
  -5  -7   5 176.186 19.3226   1
   4   7  -5 120.218 12.7365   1
   4   7  -5 124.892 16.5437   1
  -4  -7   5 110.548 16.2329   1
   3   7  -5 24.0317 8.69495   1
   3   7  -5 28.5405 6.78988   1
  -3  -7   5 22.2673 8.49581   1
  -3  -7   5 12.2328 7.18307   1
   2   7  -5 94.5228 13.3807   1
   2   7  -5 87.7710 10.1317   1
  -2  -7   5 84.4516 12.2616   1
  -2  -7   5 65.8903 11.3967   1
   1   7  -5 58.1359 11.6699   1
   1   7  -5 58.8995 8.75350   1
  -1  -7   5 53.2363 10.7604   1
   0   7  -5 4.22857 6.24985   1
   0  -7   5 0.79652 3.96410   1
   0  -7   5 5.73805 5.19989   1
  -1   7  -5 9.58548 6.55773   1
   1  -7   5 8.59125 5.92106   1
   1  -7   5 5.86159 5.30551   1
  -2   7  -5 12.0077 6.56376   1
  -3   7  -5 238.782 16.1889   1
   3  -7   5 243.929 14.9650   1
  -4   7  -5 264.785 18.3070   1
   4  -7   5 246.198 15.3640   1
  -5   7  -5 86.8429 16.2423   1
  -5   7  -5 77.3210 11.1369   1
   5  -7   5 76.6424 11.1174   1
  -6   7  -5 27.1728 11.0959   1
  -6   7  -5 28.6637 8.59176   1
   6  -7   5 24.7707 8.68171   1
  -7   7  -5 556.020 25.3909   1
  -7   7  -5 564.542 30.0825   1
   7  -7   5 555.171 26.3531   1
  -8   7  -5 490.118 24.9969   1
  -8   7  -5 494.871 31.2561   1
   8  -7   5 505.672 26.2473   1
  -9   7  -5 141.760 26.5092   1
  -9   7  -5 160.630 19.4196   1
   9  -7   5 149.287 19.4272   1
 -10   7  -5 127.341 28.7920   1
 -10   7  -5 129.237 19.3242   1
  10  -7   5 130.931 21.2007   1
 -11   7  -5 218.851 25.6065   1
 -11   7  -5 187.035 32.1680   1
  11  -7   5 229.514 26.9285   1
 -12   7  -5 303.383 30.9589   1
 -12   7  -5 318.617 39.0967   1
  12  -7   5 330.686 33.0667   1
 -13   7  -5 289.448 40.7240   1
 -13   7  -5 178.721 34.4574   1
  13  -7   5 158.498 32.3857   1
 -14   7  -5 118.073 29.9125   1
  14  -7   5 166.140 37.9895   1
  11   6  -5 -13.900 15.6891   1
  10   6  -5 8.79859 13.7025   1
  10   6  -5 18.3790 25.9913   1
 -10  -6   5 9.73851 17.6056   1
   9   6  -5 31.3782 16.8725   1
   9   6  -5 25.2199 12.4862   1
  -9  -6   5 56.5914 19.8266   1
  -9  -6   5 27.2838 14.1340   1
   8   6  -5 8.73541 10.5531   1
   8   6  -5 6.60584 13.1462   1
  -8  -6   5 2.20334 11.8737   1
  -8  -6   5 1.47506 14.3111   1
   7   6  -5 3.71238 13.1491   1
   7   6  -5 -0.2042 8.90049   1
  -7  -6   5 6.79593 12.8388   1
  -7  -6   5 14.6095 10.9257   1
   6   6  -5 36.6070 10.0339   1
   6   6  -5 17.1259 12.1365   1
  -6  -6   5 22.8534 11.9976   1
  -6  -6   5 28.6733 11.0507   1
   5   6  -5 297.940 17.8715   1
   5   6  -5 306.575 20.9112   1
  -5  -6   5 306.375 21.1080   1
   4   6  -5 355.261 17.9839   1
   4   6  -5 355.592 20.7326   1
  -4  -6   5 349.204 20.4427   1
  -4  -6   5 310.463 19.1675   1
   3   6  -5 103.825 13.6659   1
   3   6  -5 102.861 10.2585   1
  -3  -6   5 107.750 13.3379   1
  -3  -6   5 111.215 13.3831   1
   2   6  -5 199.132 12.0525   1
   2   6  -5 204.544 14.7968   1
  -2  -6   5 202.390 13.5075   1
  -2  -6   5 203.218 14.1474   1
   1   6  -5 973.639 29.5718   1
   1   6  -5 988.661 30.9761   1
  -1  -6   5 977.926 30.7584   1
  -1  -6   5 999.442 30.1147   1
   0   6  -5 1653.68 45.3529   1
   0  -6   5 1678.71 45.3865   1
   0  -6   5 1653.03 44.2307   1
  -1   6  -5 1344.00 38.9326   1
   1  -6   5 1390.33 37.9943   1
  -2   6  -5 1694.90 47.1523   1
   2  -6   5 1744.53 47.1108   1
  -3   6  -5 614.779 23.7609   1
   3  -6   5 618.315 22.8905   1
  -4   6  -5 146.332 15.5464   1
   4  -6   5 136.561 12.6253   1
  -5   6  -5 655.854 24.8329   1
  -5   6  -5 628.202 26.7987   1
   5  -6   5 644.713 25.6845   1
  -6   6  -5 479.554 25.7301   1
  -6   6  -5 500.749 22.5033   1
   6  -6   5 484.150 22.7568   1
  -7   6  -5 249.135 17.3048   1
  -7   6  -5 253.672 23.1343   1
   7  -6   5 249.610 18.6550   1
  -8   6  -5 47.5530 14.6470   1
  -8   6  -5 43.1954 10.7191   1
   8  -6   5 33.4170 10.2961   1
  -9   6  -5 91.0837 16.0982   1
  -9   6  -5 105.031 24.8015   1
   9  -6   5 74.0250 18.0436   1
 -10   6  -5 116.860 19.0710   1
 -10   6  -5 103.003 21.2946   1
  10  -6   5 120.460 20.2791   1
 -11   6  -5 13.6489 19.1930   1
 -11   6  -5 12.1445 13.0438   1
  11  -6   5 12.8550 14.5819   1
 -12   6  -5 20.7621 21.0669   1
 -12   6  -5 14.6037 15.1836   1
  12  -6   5 18.4519 16.7132   1
 -13   6  -5 7.23928 19.3349   1
  13  -6   5 19.0422 18.6033   1
 -14   6  -5 -11.081 26.8999   1
  14  -6   5 16.6032 23.5314   1
  12   5  -5 55.1404 20.0729   1
  11   5  -5 81.0367 18.8981   1
 -11  -5   5 107.192 23.3693   1
  10   5  -5 236.388 36.8705   1
  10   5  -5 243.984 26.4505   1
 -10  -5   5 231.426 26.5981   1
   9   5  -5 258.646 30.6106   1
   9   5  -5 269.870 24.4201   1
  -9  -5   5 273.176 31.0234   1
  -9  -5   5 250.080 24.2350   1
   8   5  -5 129.251 19.0779   1
   8   5  -5 112.820 24.2388   1
  -8  -5   5 134.283 24.5341   1
  -8  -5   5 127.369 19.0729   1
   7   5  -5 88.6046 21.4930   1
   7   5  -5 80.4033 15.4355   1
  -7  -5   5 83.1375 15.7243   1
  -7  -5   5 84.4198 20.8536   1
   6   5  -5 138.326 19.9766   1
   6   5  -5 132.924 15.1573   1
  -6  -5   5 148.219 16.1746   1
  -6  -5   5 142.979 19.0977   1
   5   5  -5 35.1137 8.38761   1
   5   5  -5 25.9638 9.61501   1
  -5  -5   5 24.8300 10.0387   1
  -5  -5   5 28.6223 8.61773   1
   4   5  -5 43.6255 9.35505   1
   4   5  -5 15.6944 6.26118   1
  -4  -5   5 21.6259 7.57801   1
  -4  -5   5 19.0369 8.00362   1
   3   5  -5 4.19340 6.62751   1
   3   5  -5 2.53286 4.91331   1
  -3  -5   5 6.10956 7.00546   1
   2   5  -5 47.7120 8.30805   1
   2   5  -5 52.2473 11.1387   1
  -2  -5   5 47.0378 10.1902   1
   1   5  -5 212.310 13.5410   1
   1   5  -5 202.803 11.6690   1
  -1  -5   5 206.452 12.6844   1
   0   5  -5 164.771 12.3909   1
   0  -5   5 175.152 11.2185   1
  -1   5  -5 0.37985 4.91404   1
   1  -5   5 2.15019 4.55985   1
   1  -5   5 0.12533 5.15119   1
  -2   5  -5 102.032 11.6600   1
   2  -5   5 96.2512 9.99050   1
  -3   5  -5 1022.12 32.4836   1
   3  -5   5 1016.97 31.7876   1
  -4   5  -5 436.642 21.1178   1
   4  -5   5 425.065 19.0092   1
  -5   5  -5 318.350 19.0958   1
  -5   5  -5 329.913 16.6346   1
   5  -5   5 320.716 17.6743   1
  -6   5  -5 184.957 17.6118   1
  -6   5  -5 188.933 14.0403   1
   6  -5   5 182.426 14.5433   1
  -7   5  -5 192.523 19.6982   1
  -7   5  -5 187.906 16.2071   1
   7  -5   5 195.623 16.9985   1
  -8   5  -5 281.195 23.8869   1
  -8   5  -5 273.904 19.0287   1
   8  -5   5 269.346 19.5962   1
  -9   5  -5 634.534 30.4316   1
  -9   5  -5 611.142 36.0054   1
   9  -5   5 606.622 29.9811   1
 -10   5  -5 705.604 40.9977   1
 -10   5  -5 671.214 33.2522   1
  10  -5   5 687.056 35.2707   1
 -11   5  -5 180.725 23.8831   1
 -11   5  -5 177.530 34.2661   1
  11  -5   5 183.068 25.7047   1
 -12   5  -5 65.7372 17.5984   1
 -12   5  -5 60.8293 25.0919   1
  12  -5   5 74.8240 17.7577   1
 -13   5  -5 152.491 33.9746   1
  13  -5   5 151.960 29.4422   1
 -14   5  -5 236.960 43.9631   1
  14  -5   5 234.794 38.0615   1
  12   4  -5 5.30464 17.5819   1
  11   4  -5 -4.1987 15.1175   1
  11   4  -5 -11.619 24.8595   1
 -11  -4   5 5.76986 14.9848   1
  10   4  -5 74.5965 16.4193   1
  10   4  -5 84.2118 20.8479   1
 -10  -4   5 76.2431 21.3768   1
 -10  -4   5 94.6166 17.9526   1
   9   4  -5 114.164 20.0525   1
   9   4  -5 119.686 26.8437   1
  -9  -4   5 112.445 19.6776   1
  -9  -4   5 119.959 27.1057   1
   8   4  -5 85.6525 16.9491   1
   8   4  -5 98.1039 16.2237   1
  -8  -4   5 104.645 22.8821   1
  -8  -4   5 97.2385 16.6011   1
   7   4  -5 94.2912 16.1623   1
   7   4  -5 89.2643 14.7669   1
  -7  -4   5 73.5915 14.4378   1
  -7  -4   5 81.9365 14.9188   1
   6   4  -5 420.088 21.4635   1
   6   4  -5 439.475 24.3943   1
  -6  -4   5 437.301 24.2844   1
  -6  -4   5 425.521 21.7374   1
   5   4  -5 1108.57 36.9666   1
   5   4  -5 1101.10 35.3814   1
  -5  -4   5 1076.97 35.5843   1
  -5  -4   5 1126.00 37.4932   1
   4   4  -5 1328.66 39.8940   1
   4   4  -5 1308.76 39.0979   1
  -4  -4   5 1346.54 40.3012   1
  -4  -4   5 1336.63 39.8406   1
   3   4  -5 805.904 26.4027   1
   3   4  -5 813.420 27.6258   1
  -3  -4   5 803.499 27.2248   1
  -3  -4   5 818.378 27.3388   1
   2   4  -5 1341.38 37.2722   1
   2   4  -5 1367.51 38.4784   1
  -2  -4   5 1348.76 38.3492   1
  -2  -4   5 1326.99 37.6891   1
   1   4  -5 1399.36 38.1925   1
   1   4  -5 1342.52 36.8859   1
  -1  -4   5 1433.36 38.4104   1
  -1  -4   5 1301.75 36.8862   1
   0   4  -5 840.500 26.5062   1
   0  -4   5 860.650 25.6317   1
   0  -4   5 853.095 26.3715   1
  -1   4  -5 1920.65 50.1225   1
   1  -4   5 1967.14 50.3614   1
  -2   4  -5 233.130 14.0148   1
   2  -4   5 225.622 13.0059   1
  -3   4  -5 151.647 12.6406   1
   3  -4   5 149.225 11.2386   1
  -4   4  -5 350.249 16.5343   1
  -4   4  -5 368.704 19.2971   1
   4  -4   5 345.733 16.7368   1
  -5   4  -5 267.574 18.0773   1
  -5   4  -5 275.063 15.3515   1
   5  -4   5 262.039 15.4157   1
  -6   4  -5 131.531 12.5151   1
  -6   4  -5 138.870 17.8246   1
   6  -4   5 159.784 14.6336   1
  -7   4  -5 3.21029 10.3611   1
  -7   4  -5 3.76244 6.28649   1
   7  -4   5 -2.3696 6.12336   1
  -8   4  -5 6.17890 12.1703   1
  -8   4  -5 5.06862 8.89941   1
   8  -4   5 9.97946 8.50051   1
  -9   4  -5 4.46792 9.46811   1
  -9   4  -5 1.02541 13.8740   1
   9  -4   5 5.74947 10.7084   1
 -10   4  -5 28.4447 16.6223   1
 -10   4  -5 39.6092 13.1800   1
  10  -4   5 32.2057 12.5139   1
 -11   4  -5 69.9452 20.5881   1
 -11   4  -5 49.7813 14.6105   1
  11  -4   5 69.6507 17.9940   1
 -12   4  -5 95.7323 21.8536   1
 -12   4  -5 114.946 26.0272   1
  12  -4   5 141.589 27.3659   1
 -13   4  -5 130.600 25.3182   1
  13  -4   5 174.289 32.5899   1
  14  -4   5 82.4192 26.9680   1
  13   3  -5 121.200 26.2556   1
  12   3  -5 136.038 29.5377   1
  12   3  -5 77.2418 36.4666   1
 -12  -3   5 71.7374 22.5050   1
  11   3  -5 76.8042 18.1724   1
  11   3  -5 101.526 24.2546   1
 -11  -3   5 100.035 23.3527   1
  10   3  -5 59.7750 15.2162   1
  10   3  -5 33.9483 17.5283   1
 -10  -3   5 42.2533 14.0164   1
 -10  -3   5 53.8461 19.7369   1
   9   3  -5 42.0517 15.3553   1
   9   3  -5 50.5508 13.7678   1
  -9  -3   5 45.7960 16.6583   1
  -9  -3   5 46.0300 12.5228   1
   8   3  -5 64.7433 12.9340   1
   8   3  -5 57.0718 15.1404   1
  -8  -3   5 57.6463 15.2425   1
  -8  -3   5 62.2150 15.4803   1
   7   3  -5 21.0381 11.0905   1
   7   3  -5 16.6707 8.70704   1
  -7  -3   5 20.8112 8.86781   1
  -7  -3   5 18.8397 11.3762   1
   6   3  -5 47.7548 11.5592   1
   6   3  -5 58.7647 11.4404   1
  -6  -3   5 50.6077 11.7901   1
  -6  -3   5 50.0817 11.4831   1
   5   3  -5 40.8812 9.59469   1
   5   3  -5 51.6346 10.4105   1
  -5  -3   5 37.2898 9.54052   1
  -5  -3   5 43.7957 10.1777   1
   4   3  -5 173.585 12.7061   1
   4   3  -5 176.250 14.8197   1
  -4  -3   5 168.203 12.7105   1
  -4  -3   5 165.351 14.5707   1
   3   3  -5 8.60742 6.25922   1
   3   3  -5 9.21870 5.03800   1
  -3  -3   5 10.6002 5.84213   1
  -3  -3   5 9.41414 6.69572   1
   2   3  -5 154.434 12.0887   1
   2   3  -5 152.367 10.5160   1
  -2  -3   5 145.283 11.4536   1
  -2  -3   5 152.185 11.3057   1
   1   3  -5 381.259 16.0718   1
   1   3  -5 375.797 14.6640   1
  -1  -3   5 355.193 15.1286   1
  -1  -3   5 369.962 14.7520   1
   0   3  -5 104.932 10.3107   1
   0  -3   5 93.7033 8.98990   1
   0  -3   5 95.3420 8.74433   1
  -1   3  -5 791.955 25.0753   1
   1  -3   5 832.803 24.9440   1
  -2   3  -5 1051.40 31.0338   1
   2  -3   5 1030.35 30.4703   1
  -3   3  -5 625.333 22.9067   1
   3  -3   5 615.843 22.1378   1
  -4   3  -5 376.781 19.0569   1
  -4   3  -5 369.508 16.2879   1
   4  -3   5 362.897 16.9893   1
  -5   3  -5 676.909 26.9256   1
  -5   3  -5 687.400 24.7417   1
   5  -3   5 677.176 25.6992   1
  -6   3  -5 1012.03 36.0945   1
  -6   3  -5 976.330 32.8221   1
   6  -3   5 980.658 34.3601   1
  -7   3  -5 384.356 23.4665   1
  -7   3  -5 414.080 21.0537   1
   7  -3   5 409.601 21.8681   1
  -8   3  -5 551.428 26.5817   1
  -8   3  -5 545.370 30.7271   1
   8  -3   5 555.585 27.3203   1
  -9   3  -5 305.697 22.6230   1
  -9   3  -5 310.346 28.5373   1
   9  -3   5 299.617 22.8075   1
 -10   3  -5 235.622 30.7083   1
 -10   3  -5 257.744 22.9816   1
  10  -3   5 241.791 24.2731   1
 -11   3  -5 148.288 23.3156   1
 -11   3  -5 99.2694 21.2780   1
  11  -3   5 146.404 22.0387   1
 -12   3  -5 72.3400 17.2390   1
  12  -3   5 57.6445 16.8243   1
 -13   3  -5 48.2559 22.4371   1
  13  -3   5 62.3173 21.7438   1
  13   2  -5 2.60767 20.4693   1
 -13  -2   5 -21.390 24.6755   1
  12   2  -5 -8.9865 17.2453   1
  12   2  -5 -17.166 23.6181   1
 -12  -2   5 1.94339 17.2493   1
  11   2  -5 211.416 27.1810   1
  11   2  -5 230.761 32.1601   1
 -11  -2   5 152.949 35.7723   1
 -11  -2   5 212.803 25.5736   1
  10   2  -5 230.680 30.4258   1
  10   2  -5 247.443 24.7927   1
 -10  -2   5 255.264 24.1718   1
 -10  -2   5 231.783 29.8095   1
   9   2  -5 230.823 21.5342   1
   9   2  -5 221.115 27.0936   1
  -9  -2   5 252.393 21.8740   1
  -9  -2   5 262.293 29.6594   1
   8   2  -5 393.609 26.5808   1
   8   2  -5 393.354 23.3445   1
  -8  -2   5 390.036 23.4602   1
  -8  -2   5 400.117 26.3908   1
   7   2  -5 750.932 31.0045   1
   7   2  -5 773.113 29.8632   1
  -7  -2   5 770.327 29.7945   1
  -7  -2   5 789.234 32.8070   1
   6   2  -5 1097.70 36.3134   1
   6   2  -5 1141.05 38.0164   1
  -6  -2   5 1171.90 39.0386   1
  -6  -2   5 1130.31 36.9249   1
   5   2  -5 1168.74 36.2420   1
   5   2  -5 1189.41 37.6231   1
  -5  -2   5 1229.81 38.4657   1
  -5  -2   5 1187.88 36.6507   1
   4   2  -5 603.019 22.7969   1
   4   2  -5 607.514 22.3156   1
  -4  -2   5 608.840 22.4732   1
  -4  -2   5 613.228 23.4742   1
   3   2  -5 479.166 18.1608   1
   3   2  -5 480.826 19.5017   1
  -3  -2   5 502.709 19.0484   1
  -3  -2   5 484.944 18.9605   1
   2   2  -5 773.314 23.6827   1
   2   2  -5 776.004 24.7138   1
  -2  -2   5 781.100 24.3493   1
  -2  -2   5 763.119 24.2496   1
   1   2  -5 294.937 13.8705   1
   1   2  -5 293.965 12.6281   1
  -1  -2   5 298.042 13.5090   1
  -1  -2   5 296.786 13.2007   1
   0   2  -5 1032.75 29.1645   1
   0  -2   5 1020.65 28.7794   1
   0  -2   5 1034.99 28.2317   1
  -1   2  -5 265.161 12.9141   1
   1  -2   5 252.943 11.9102   1
  -2   2  -5 12.7909 5.34652   1
   2  -2   5 16.5039 4.90386   1
  -3   2  -5 3.16595 5.74271   1
  -3   2  -5 5.76351 4.80576   1
   3  -2   5 -0.6241 4.44004   1
  -4   2  -5 18.6102 5.86274   1
  -4   2  -5 18.4086 7.30452   1
   4  -2   5 20.0370 6.42266   1
  -5   2  -5 19.4982 8.79115   1
  -5   2  -5 15.0233 6.23267   1
   5  -2   5 15.0462 6.01227   1
  -6   2  -5 7.51161 6.21645   1
  -6   2  -5 9.37315 9.32379   1
   6  -2   5 6.58831 6.86956   1
  -7   2  -5 108.041 14.0799   1
  -7   2  -5 89.2802 18.2698   1
   7  -2   5 97.6820 14.2687   1
  -8   2  -5 86.0729 20.2398   1
  -8   2  -5 96.9805 14.4184   1
   8  -2   5 80.4937 15.0911   1
  -9   2  -5 209.126 19.3493   1
  -9   2  -5 192.360 25.6030   1
   9  -2   5 205.815 21.1587   1
 -10   2  -5 142.834 28.9465   1
 -10   2  -5 156.457 20.0762   1
  10  -2   5 148.800 22.9063   1
 -11   2  -5 162.333 31.6707   1
 -11   2  -5 158.326 23.1713   1
  11  -2   5 149.080 24.1708   1
 -12   2  -5 74.8830 19.7905   1
  12  -2   5 73.0632 18.8094   1
  13  -2   5 195.640 33.1268   1
  14   1  -5 6.69030 22.0779   1
  13   1  -5 26.2394 30.4964   1
  13   1  -5 71.0750 21.3527   1
 -13  -1   5 57.8547 23.9261   1
  12   1  -5 62.9055 19.1389   1
  12   1  -5 52.5886 22.1543   1
 -12  -1   5 46.4269 21.9168   1
 -12  -1   5 46.4953 18.9129   1
  11   1  -5 -8.1427 13.5864   1
  11   1  -5 -5.4918 17.3300   1
 -11  -1   5 9.62372 18.7315   1
 -11  -1   5 -6.5059 13.9698   1
  10   1  -5 -1.6352 10.5233   1
  10   1  -5 14.0381 15.2515   1
 -10  -1   5 -8.0289 15.8283   1
 -10  -1   5 0.29917 11.6750   1
   9   1  -5 19.3662 11.5347   1
   9   1  -5 11.3210 13.6620   1
  -9  -1   5 8.04654 14.9797   1
  -9  -1   5 21.0215 10.6693   1
   8   1  -5 5.97143 11.2041   1
   8   1  -5 -1.7324 8.09780   1
  -8  -1   5 1.62779 11.1662   1
  -8  -1   5 9.85747 9.52026   1
   7   1  -5 23.0951 7.91129   1
   7   1  -5 31.7945 10.7711   1
  -7  -1   5 25.7478 10.6785   1
  -7  -1   5 24.8536 8.50436   1
   6   1  -5 296.555 16.5523   1
   6   1  -5 305.056 18.4882   1
  -6  -1   5 308.815 20.2113   1
  -6  -1   5 304.501 17.5832   1
   5   1  -5 225.056 13.6953   1
   5   1  -5 231.753 15.3913   1
  -5  -1   5 238.584 16.1399   1
  -5  -1   5 230.778 14.2653   1
   4   1  -5 210.602 12.8035   1
   4   1  -5 205.367 13.5656   1
  -4  -1   5 212.515 14.6390   1
  -4  -1   5 206.370 12.4046   1
   3   1  -5 92.7245 9.18859   1
   3   1  -5 90.6494 10.6453   1
  -3  -1   5 82.5543 8.64838   1
  -3  -1   5 83.3234 10.4918   1
   2   1  -5 727.670 22.6047   1
   2   1  -5 719.594 22.1392   1
  -2  -1   5 701.565 22.4691   1
  -2  -1   5 716.400 22.5609   1
   1   1  -5 370.231 14.5806   1
   1   1  -5 359.648 13.9426   1
  -1  -1   5 366.345 14.3093   1
  -1  -1   5 352.835 13.8787   1
   0   1  -5 443.831 15.6507   1
   0  -1   5 439.253 15.3045   1
   0  -1   5 452.366 15.2441   1
  -1   1  -5 568.876 18.5902   1
   1  -1   5 575.994 18.6307   1
  -2   1  -5 1127.44 31.4480   1
   2  -1   5 1118.72 31.3520   1
  -3   1  -5 538.919 20.2135   1
   3  -1   5 520.091 19.2284   1
  -4   1  -5 911.277 33.2128   1
  -4   1  -5 1080.25 32.7351   1
   4  -1   5 1097.35 32.2673   1
  -5   1  -5 764.742 26.2256   1
  -5   1  -5 773.293 28.3577   1
   5  -1   5 744.112 26.7748   1
  -6   1  -5 192.574 14.3634   1
  -6   1  -5 172.962 17.4743   1
   6  -1   5 185.863 14.9887   1
  -7   1  -5 224.035 21.0155   1
  -7   1  -5 248.465 17.3293   1
   7  -1   5 235.165 17.5180   1
  -8   1  -5 341.013 25.8935   1
  -8   1  -5 365.444 21.3346   1
   8  -1   5 343.710 21.3801   1
  -9   1  -5 402.572 30.0378   1
  -9   1  -5 420.406 24.2966   1
   9  -1   5 424.760 26.3042   1
 -10   1  -5 87.1282 20.9104   1
 -10   1  -5 91.3433 18.8466   1
  10  -1   5 72.4695 14.8367   1
 -11   1  -5 -12.126 12.8178   1
  11  -1   5 -4.2987 13.0388   1
 -12   1  -5 -18.674 17.2853   1
  12  -1   5 -11.860 15.1711   1
  13  -1   5 0.59142 20.0134   1
  14   0  -5 119.382 26.5094   1
 -14   0   5 88.3104 29.7684   1
  13   0  -5 137.134 27.0931   1
  13   0  -5 94.8052 32.7966   1
 -13   0   5 99.3035 25.0621   1
  12   0  -5 151.419 26.8164   1
  12   0  -5 102.998 24.3148   1
 -12   0   5 68.1646 24.9190   1
 -12   0   5 131.719 25.3047   1
  11   0  -5 238.013 29.3095   1
  11   0  -5 244.573 25.9932   1
 -11   0   5 233.742 25.7405   1
 -11   0   5 237.469 31.7017   1
  10   0  -5 443.217 28.0498   1
  10   0  -5 415.262 32.6920   1
 -10   0   5 411.812 26.8321   1
 -10   0   5 399.193 31.7908   1
   9   0  -5 1039.99 42.4177   1
   9   0  -5 1026.62 39.6227   1
  -9   0   5 1023.07 39.1975   1
  -9   0   5 1063.29 44.1356   1
   8   0  -5 795.684 34.0956   1
   8   0  -5 780.981 31.6579   1
  -8   0   5 759.374 31.4249   1
  -8   0   5 810.631 35.8240   1
   7   0  -5 196.401 18.3319   1
   7   0  -5 200.525 15.1407   1
  -7   0   5 205.464 15.8135   1
  -7   0   5 209.552 20.5791   1
   6   0  -5 239.370 15.1005   1
   6   0  -5 232.876 16.5040   1
  -6   0   5 241.002 17.5223   1
  -6   0   5 229.881 15.0818   1
   5   0  -5 512.667 20.3920   1
   5   0  -5 514.918 21.5393   1
  -5   0   5 489.211 19.7619   1
  -5   0   5 484.068 21.4991   1
   4   0  -5 1047.27 30.7886   1
   4   0  -5 991.596 30.1767   1
  -4   0   5 1004.52 30.5177   1
  -4   0   5 1025.63 31.5845   1
   3   0  -5 343.357 14.6771   1
   3   0  -5 355.267 14.9308   1
  -3   0   5 353.845 15.7082   1
  -3   0   5 341.658 14.7031   1
   2   0  -5 34.6966 8.05885   1
  -2   0   5 33.3509 6.94181   1
  -2   0   5 28.3451 6.92223   1
   1   0  -5 7.91101 2.93146   1
   1   0  -5 14.4058 4.78744   1
  -1   0   5 11.0268 3.98239   1
  -1   0   5 11.0390 4.01863   1
   0   0  -5 1820.25 45.3335   1
   0   0   5 1859.41 45.4705   1
   0   0   5 1861.42 44.8205   1
  -1   0  -5 129.833 8.91457   1
   1   0   5 131.002 8.30127   1
  -2   0  -5 0.11604 2.98011   1
  -2   0  -5 2.15899 4.41431   1
   2   0   5 1.51104 3.61117   1
  -3   0  -5 119.197 10.7680   1
   3   0   5 107.412 9.50689   1
  -4   0  -5 124.450 12.4830   1
   4   0   5 117.240 10.8221   1
  -5   0  -5 198.320 15.9460   1
  -5   0  -5 200.963 14.1499   1
   5   0   5 199.389 13.7265   1
  -6   0  -5 132.001 16.4846   1
   6   0   5 144.123 13.7740   1
  -7   0  -5 291.959 18.8652   1
  -7   0  -5 294.641 21.9750   1
   7   0   5 288.596 19.2304   1
   7   0   5 321.919 22.8680   1
  -8   0  -5 392.665 27.2696   1
  -8   0  -5 415.745 22.6031   1
   8   0   5 395.036 27.8803   1
   8   0   5 396.607 23.8183   1
  -9   0  -5 291.796 22.4032   1
  -9   0  -5 268.765 28.5159   1
   9   0   5 304.520 23.7369   1
 -10   0  -5 125.058 20.9866   1
 -10   0  -5 100.903 20.3119   1
  10   0   5 127.110 21.2712   1
 -11   0  -5 148.954 25.5674   1
  11   0   5 137.301 25.2682   1
  12   0   5 243.295 31.4575   1
  13   0   5 173.527 33.5529   1
  14  -1  -5 -6.6355 20.7878   1
 -14   1   5 4.86716 27.4094   1
  13  -1  -5 8.32496 18.4771   1
  13  -1  -5 13.4571 22.5116   1
 -13   1   5 9.24975 18.1879   1
 -13   1   5 14.7010 36.7097   1
  12  -1  -5 5.76873 18.3086   1
  12  -1  -5 -7.0970 14.5046   1
 -12   1   5 6.01944 23.1505   1
 -12   1   5 -4.4267 14.6893   1
  11  -1  -5 -0.0049 14.2885   1
  11  -1  -5 15.5129 18.4647   1
 -11   1   5 13.9527 21.7091   1
 -11   1   5 24.8910 14.2769   1
  10  -1  -5 74.2997 17.4914   1
  10  -1  -5 51.2059 13.4779   1
 -10   1   5 79.4266 19.6963   1
 -10   1   5 67.7936 14.6774   1
   9  -1  -5 43.6729 14.1724   1
   9  -1  -5 44.7875 11.2942   1
  -9   1   5 54.3165 15.6882   1
  -9   1   5 41.9355 11.2426   1
   8  -1  -5 120.410 14.8751   1
   8  -1  -5 124.988 17.6963   1
  -8   1   5 120.237 18.8587   1
  -8   1   5 133.428 15.2765   1
   7  -1  -5 131.361 16.0667   1
   7  -1  -5 141.661 14.1557   1
  -7   1   5 133.685 18.5665   1
  -7   1   5 131.421 12.9119   1
   6  -1  -5 206.785 13.7467   1
   6  -1  -5 213.684 16.5175   1
  -6   1   5 197.750 17.1840   1
  -6   1   5 205.628 14.2236   1
   5  -1  -5 644.279 23.0865   1
   5  -1  -5 674.487 24.4429   1
  -5   1   5 672.667 25.4541   1
  -5   1   5 648.632 23.0844   1
   4  -1  -5 495.888 18.6030   1
   4  -1  -5 521.939 19.5845   1
  -4   1   5 513.494 20.0701   1
  -4   1   5 507.280 18.9218   1
   3  -1  -5 467.670 16.9012   1
  -3   1   5 456.947 16.5793   1
  -3   1   5 445.092 17.0922   1
   2  -1  -5 157.433 9.46601   1
  -2   1   5 145.563 8.82597   1
  -2   1   5 141.732 9.28178   1
   1  -1  -5 964.851 25.7905   1
   1  -1  -5 972.075 25.3114   1
  -1   1   5 951.148 25.4538   1
  -1   1   5 959.682 25.8873   1
   0  -1  -5 5856.91 141.613   1
   0   1   5 5700.58 140.719   1
  -1  -1  -5 1060.09 28.3143   1
   1   1   5 1095.09 28.6294   1
  -2  -1  -5 123.972 8.64484   1
  -2  -1  -5 121.897 9.21154   1
   2   1   5 124.804 8.67091   1
  -3  -1  -5 568.389 20.0500   1
  -3  -1  -5 554.062 18.8774   1
   3   1   5 539.421 19.2213   1
  -4  -1  -5 1081.35 32.8231   1
  -4  -1  -5 1083.22 31.5204   1
   4   1   5 1050.71 32.1012   1
  -5  -1  -5 552.398 21.8706   1
  -5  -1  -5 578.544 24.1315   1
   5   1   5 550.429 22.1033   1
  -6  -1  -5 78.6706 15.5266   1
   6   1   5 66.4447 11.2318   1
   6   1   5 66.3491 15.6221   1
  -7  -1  -5 147.097 19.9434   1
  -7  -1  -5 148.469 17.4099   1
   7   1   5 165.111 16.1612   1
   7   1   5 152.534 20.2102   1
  -8  -1  -5 11.7583 13.2662   1
   8   1   5 14.7436 9.52869   1
   8   1   5 13.5601 12.1834   1
  -9  -1  -5 3.15309 16.4170   1
  -9  -1  -5 -1.0499 14.5186   1
   9   1   5 -3.4510 13.7731   1
   9   1   5 14.3586 11.5604   1
 -10  -1  -5 4.64029 13.0032   1
  10   1   5 3.77350 11.9624   1
 -11  -1  -5 -0.0663 16.6692   1
  11   1   5 -2.4392 14.4924   1
  12   1   5 10.8029 17.0388   1
  14  -2  -5 280.051 38.4182   1
  14  -2  -5 480.194 46.1217   1
 -14   2   5 264.310 43.6289   1
  13  -2  -5 300.252 33.4775   1
  13  -2  -5 300.600 35.7844   1
 -13   2   5 362.698 41.0831   1
 -13   2   5 341.742 33.7341   1
  12  -2  -5 240.223 25.7930   1
  12  -2  -5 234.693 33.9482   1
 -12   2   5 268.289 39.8131   1
 -12   2   5 253.484 28.8189   1
  11  -2  -5 189.476 23.4846   1
  11  -2  -5 212.863 31.7601   1
 -11   2   5 184.303 34.5369   1
 -11   2   5 186.559 24.2875   1
  10  -2  -5 351.151 25.1131   1
  10  -2  -5 328.115 27.1832   1
 -10   2   5 354.620 25.2469   1
 -10   2   5 327.552 29.0779   1
   9  -2  -5 452.975 28.3110   1
   9  -2  -5 447.427 24.1931   1
  -9   2   5 464.972 25.5049   1
  -9   2   5 466.336 29.5387   1
   8  -2  -5 207.107 19.6798   1
   8  -2  -5 201.728 16.3736   1
  -8   2   5 216.359 17.0496   1
  -8   2   5 206.928 20.8756   1
   7  -2  -5 85.4348 15.8251   1
   7  -2  -5 75.7710 11.6524   1
  -7   2   5 94.0575 17.4121   1
  -7   2   5 91.5022 12.4630   1
   6  -2  -5 544.455 23.0220   1
   6  -2  -5 522.901 21.6180   1
  -6   2   5 524.154 21.1183   1
  -6   2   5 522.586 23.8875   1
   5  -2  -5 144.075 12.7921   1
   5  -2  -5 142.997 11.1935   1
  -5   2   5 143.628 13.7536   1
  -5   2   5 144.699 10.8446   1
   4  -2  -5 35.6467 6.91933   1
  -4   2   5 34.4864 7.11317   1
  -4   2   5 30.2515 5.90714   1
   3  -2  -5 -1.4600 2.14737   1
   3  -2  -5 0.76038 4.28455   1
  -3   2   5 0.44999 3.76192   1
  -3   2   5 -0.9335 4.37272   1
   2  -2  -5 8.23199 3.81849   1
   2  -2  -5 6.99848 3.84788   1
  -2   2   5 6.20634 3.49399   1
  -2   2   5 4.80957 3.65959   1
   1  -2  -5 455.671 13.8510   1
  -1   2   5 454.886 13.9858   1
  -1   2   5 448.577 14.1733   1
   0  -2  -5 1004.41 25.3291   1
   0   2   5 995.552 25.6445   1
  -1  -2  -5 548.338 15.7266   1
  -1  -2  -5 536.830 16.1255   1
   1   2   5 557.112 16.5394   1
  -2  -2  -5 32.7555 6.58360   1
  -2  -2  -5 31.0596 7.22590   1
[truncated: 713,420 more chars]
