# Supplementary material for: Crystal structure of (2,2′-bipyrid­yl)[2,6-bis­(1-butyl-1H-benzimidazol-2-yl)pyridine]­chlorido­iridium(III) tri­fluoro­methane­sulfonate
Source: Acta Crystallogr E Crystallogr Commun. 2017 Jan 10;73(Pt 2):127–32. doi: 10.1107/S205698901700010X (PMC5290549; doi:10.1107/S205698901700010X)
Supplement: Supplementary file 2 [file e-73-00127-Isup2.hkl]

data_I                                                                          
_shelx_title ' Quest15mz386_0m in P-1'                                          
_shelx_refln_list_code          4                                               
_shelx_F_calc_maximum      399.22                                               
_exptl_crystal_F_000      1096.00                                               
_reflns_d_resolution_high  0.6996                                               
                                                                                
loop_                                                                           
 _space_group_symop_operation_xyz                                               
 'x, y, z'                                                                      
 '-x, -y, -z'                                                                   
                                                                                
_cell_length_a    10.7731                                                       
_cell_length_b    13.1932                                                       
_cell_length_c    17.0021                                                       
_cell_angle_alpha 104.530                                                       
_cell_angle_beta   96.382                                                       
_cell_angle_gamma 110.836                                                       
                                                                                
_shelx_F_squared_multiplier     1.000                                           
                                                                                
loop_                                                                           
 _refln_index_h                                                                 
 _refln_index_k                                                                 
 _refln_index_l                                                                 
 _refln_F_squared_calc                                                          
 _refln_F_squared_meas                                                          
 _refln_F_squared_sigma                                                         
 _refln_observed_status                                                         
   2   0   0        220.98        404.89        41.95 o                         
   3   0   0       1666.69       1549.73        74.78 o                         
   4   0   0      14310.05      13466.04       204.45 o                         
   5   0   0      14251.25      14086.79       224.71 o                         
   6   0   0        764.67        760.03        75.47 o                         
   7   0   0       1675.93       1963.66       116.45 o                         
   8   0   0        558.14        531.43        87.32 o                         
   9   0   0         19.72        -67.10        81.43 o                         
  10   0   0        309.60        248.25       103.14 o                         
  11   0   0          0.96        -14.83       111.40 o                         
  12   0   0        100.95        -24.57       150.64 o                         
  13   0   0        579.69        261.55       219.16 o                         
  14   0   0        129.22        388.18       345.37 o                         
 -14   1   0       1434.20        982.76       378.72 o                         
 -13   1   0       3628.25       3433.60       437.78 o                         
 -12   1   0       2265.50       2000.44       210.18 o                         
 -11   1   0       1905.49       1798.67       192.85 o                         
 -10   1   0       2188.51       2080.02       176.70 o                         
  -9   1   0       4374.74       4793.76       188.04 o                         
  -8   1   0       5066.02       4941.49       167.40 o                         
  -7   1   0       1607.91       1685.91       108.29 o                         
  -6   1   0       2452.98       2320.99       102.66 o                         
  -5   1   0       6710.59       6740.52       142.28 o                         
  -4   1   0        784.89        854.84        68.12 o                         
  -3   1   0       1112.51       1008.65        58.41 o                         
  -2   1   0         43.72        -30.15        30.15 o                         
   1   1   0       3098.18       3016.69        52.67 o                         
   2   1   0       1294.41       1485.80        61.57 o                         
   3   1   0      20020.27      19564.97       257.99 o                         
   4   1   0      14270.90      13185.92       235.91 o                         
   5   1   0       3802.93       3582.66       110.68 o                         
   6   1   0        190.88        203.25        54.42 o                         
   7   1   0       5193.67       4915.82       153.03 o                         
   8   1   0       8752.02       8938.49       218.71 o                         
   9   1   0       6777.10       6497.74       209.31 o                         
  10   1   0       3569.89       3573.62       198.68 o                         
  11   1   0       2133.17       1944.50       177.89 o                         
  12   1   0       2202.47       2088.62       418.56 o                         
  13   1   0       3075.20       3659.74       538.97 o                         
 -14   2   0         62.47         81.11       247.61 o                         
 -13   2   0         43.44        -37.14       166.95 o                         
 -12   2   0         91.50        337.46       142.43 o                         
 -11   2   0        319.17        206.53       111.11 o                         
 -10   2   0       2276.25       2372.10       176.23 o                         
  -9   2   0       4271.60       4142.22       170.06 o                         
  -8   2   0       5104.69       5259.17       168.95 o                         
  -7   2   0       3001.54       2998.70       124.75 o                         
  -6   2   0       6954.55       6969.64       157.70 o                         
  -5   2   0      20277.25      20170.65       291.48 o                         
  -4   2   0      82628.50      80890.30      1778.22 o                         
  -3   2   0     108158.33     111785.70      1386.41 o                         
  -2   2   0      64669.94      63002.64       880.21 o                         
  -1   2   0      40749.58      42670.54       766.53 o                         
   0   2   0        790.47        768.12        23.95 o                         
   1   2   0        161.00        198.39        21.73 o                         
   2   2   0      15857.27      14183.72       188.09 o                         
   3   2   0       3145.82       3018.20        93.43 o                         
   4   2   0        152.05        103.95        40.97 o                         
   5   2   0        452.74        535.02        60.04 o                         
   6   2   0        222.17        297.13        62.67 o                         
   7   2   0          7.82        -49.99        62.93 o                         
   8   2   0        113.17         68.18        78.30 o                         
   9   2   0        487.15        307.97        91.62 o                         
  10   2   0        183.58         50.80       108.79 o                         
  11   2   0        342.93        203.15       145.87 o                         
  12   2   0       1040.18        758.73       230.87 o                         
  13   2   0       1264.56        705.86       335.91 o                         
 -14   3   0       1843.15       1492.15       332.33 o                         
 -13   3   0       1747.37       1774.43       187.09 o                         
 -12   3   0        966.76        912.38       145.74 o                         
 -11   3   0       1506.26       1551.39       161.28 o                         
 -10   3   0       2477.02       2502.01       168.39 o                         
  -9   3   0        535.90        390.90        91.03 o                         
  -8   3   0       1287.95       1297.34       116.14 o                         
  -7   3   0        466.68        435.86        68.97 o                         
  -6   3   0        506.36        597.91        72.37 o                         
  -5   3   0        980.05        832.07        78.43 o                         
  -4   3   0        276.16        262.52        43.08 o                         
  -3   3   0      16283.48      15227.43       210.15 o                         
  -2   3   0       1666.31       1698.66        61.68 o                         
  -1   3   0       6950.62       6270.88       128.25 o                         
   0   3   0      25084.90      24011.71       301.31 o                         
   1   3   0       5944.12       5833.30        89.26 o                         
   2   3   0       3147.05       3493.02        76.51 o                         
   3   3   0       8739.76       8334.03       140.60 o                         
   4   3   0       4550.88       4397.90       111.49 o                         
   5   3   0       8183.67       8242.20       195.17 o                         
   6   3   0       9931.63       9848.00       200.53 o                         
   7   3   0       4291.38       4349.07       188.12 o                         
   8   3   0       4169.45       4221.48       177.58 o                         
   9   3   0       4245.75       4268.40       198.64 o                         
  10   3   0       4677.66       5277.76       231.94 o                         
  11   3   0       3171.60       3067.65       278.27 o                         
  12   3   0        728.10        734.29       288.87 o                         
 -15   4   0        276.47        155.71       286.23 o                         
 -14   4   0       1162.10       1233.09       226.85 o                         
 -13   4   0        920.71        966.60       162.39 o                         
 -12   4   0        622.00        439.60       129.76 o                         
 -11   4   0       2265.59       2376.29       198.10 o                         
 -10   4   0       4952.24       4640.10       212.81 o                         
  -9   4   0       7755.54       8313.71       220.61 o                         
  -8   4   0       9514.86       9624.28       216.63 o                         
  -7   4   0      33697.06      34250.13       475.08 o                         
  -6   4   0      48447.61      47217.56       600.98 o                         
  -5   4   0      35925.55      33419.61       436.10 o                         
  -4   4   0       9268.56      10166.37       194.41 o                         
  -3   4   0       4203.98       4167.56       130.40 o                         
  -2   4   0       3519.19       3534.26        85.90 o                         
  -1   4   0       9627.72       9386.96       178.85 o                         
   0   4   0       5514.87       4958.81        89.75 o                         
   1   4   0      10804.51       9959.50       157.30 o                         
   2   4   0        957.83       1038.45        54.68 o                         
   3   4   0       8857.25       8756.00       147.95 o                         
   4   4   0          0.79         -2.50        41.46 o                         
   5   4   0       1885.50       1782.78       102.47 o                         
   6   4   0          9.80        -12.49        61.64 o                         
   7   4   0       1771.02       1895.31       162.00 o                         
   8   4   0       1640.21       1342.07       176.77 o                         
   9   4   0        998.15        910.08       125.88 o                         
  10   4   0       1049.03        851.45       203.86 o                         
  11   4   0       1983.65       2135.31       409.60 o                         
  12   4   0       1742.78       2451.45       469.69 o                         
 -15   5   0        404.82        279.93       308.75 o                         
 -14   5   0       1134.16       1151.61       212.29 o                         
 -13   5   0       1271.87       1298.54       171.15 o                         
 -12   5   0       1405.23       1563.20       189.55 o                         
 -11   5   0        167.72        145.29       109.77 o                         
 -10   5   0        112.29         64.31        91.36 o                         
  -9   5   0         55.78        111.95        78.17 o                         
  -8   5   0        975.17        875.25        90.04 o                         
  -7   5   0        267.66        270.18        63.91 o                         
  -6   5   0       1686.59       1582.45        93.99 o                         
  -5   5   0       1898.59       1855.71        88.96 o                         
  -4   5   0       4641.27       4925.19       129.28 o                         
  -3   5   0       4807.97       4996.37       118.47 o                         
  -2   5   0       6183.99       6025.19       146.59 o                         
  -1   5   0      14326.89      13073.99       234.11 o                         
   0   5   0       5186.55       5351.88        83.10 o                         
   1   5   0      10961.53      10919.55       149.54 o                         
   2   5   0      19634.05      18674.28       282.73 o                         
   3   5   0       6110.31       5925.92       119.70 o                         
   4   5   0      11164.40      10989.23       189.32 o                         
   5   5   0       9240.73       8958.61       185.07 o                         
   6   5   0       7054.11       6842.02       180.97 o                         
   7   5   0       3549.57       3695.90       170.10 o                         
   8   5   0       4064.72       4076.66       199.58 o                         
   9   5   0       3123.31       3305.80       224.23 o                         
  10   5   0        568.16        369.76       171.69 o                         
  11   5   0         23.75       -155.81       228.34 o                         
 -15   6   0       2001.70       1872.83       348.19 o                         
 -14   6   0       3143.39       4477.96       572.01 o                         
 -13   6   0       1870.38       2030.14       215.83 o                         
 -12   6   0       2310.31       2612.85       215.56 o                         
 -11   6   0       9927.29      10154.63       287.17 o                         
 -10   6   0      24107.73      24219.60       417.03 o                         
  -9   6   0      20839.83      20460.14       354.76 o                         
  -8   6   0       4013.29       4244.50       153.78 o                         
  -7   6   0       6836.19       6942.95       174.09 o                         
  -6   6   0       2346.84       2186.10       103.62 o                         
  -5   6   0       2593.52       2667.79       119.62 o                         
  -4   6   0       2689.89       2529.42       102.00 o                         
  -3   6   0       5793.33       5730.78       129.39 o                         
  -2   6   0       1921.72       1983.78       125.06 o                         
  -1   6   0        901.12        887.45        49.51 o                         
   0   6   0        252.16        306.75        37.77 o                         
   1   6   0        121.85        176.50        26.95 o                         
   2   6   0       2291.94       2428.77        72.66 o                         
   3   6   0        816.81        815.29        70.17 o                         
   4   6   0       1056.81        816.97        81.70 o                         
   5   6   0        973.29       1135.03       107.58 o                         
   6   6   0       3488.00       3747.85       156.51 o                         
   7   6   0       1983.17       1979.20       156.71 o                         
   8   6   0       2731.38       2760.04       192.92 o                         
   9   6   0       2762.57       2850.18       256.91 o                         
  10   6   0       2224.58       2059.40       381.26 o                         
  11   6   0       1447.35        905.79       308.47 o                         
 -15   7   0         60.29         86.29       333.54 o                         
 -14   7   0          8.45        -52.53       196.60 o                         
 -13   7   0        170.76        315.03       143.53 o                         
 -12   7   0        484.09        465.17       128.83 o                         
 -11   7   0         10.19        -14.43       102.73 o                         
 -10   7   0        836.36        819.14       112.24 o                         
  -9   7   0        105.08        130.48        80.22 o                         
  -8   7   0        100.22         73.63        77.67 o                         
  -7   7   0       5267.70       5506.14       180.50 o                         
  -6   7   0       6810.59       6625.28       284.08 o                         
  -5   7   0       7512.18       7465.78       222.50 o                         
  -4   7   0       2728.37       2569.70       103.28 o                         
  -3   7   0       5074.93       4981.06       120.90 o                         
  -2   7   0      14114.58      13971.25       219.30 o                         
  -1   7   0      11850.83      12086.30       210.53 o                         
   0   7   0      22790.64      21707.87       303.67 o                         
   1   7   0      12381.73      11673.16       161.51 o                         
   2   7   0       2235.75       2023.71        70.68 o                         
   3   7   0       4579.50       4608.38       111.38 o                         
   4   7   0       9193.53       8917.05       172.26 o                         
   5   7   0       5792.33       5876.38       184.77 o                         
   6   7   0        398.63        439.24        84.08 o                         
   7   7   0         63.03         -1.06        87.85 o                         
   8   7   0        489.84        319.04       132.22 o                         
   9   7   0        194.04        204.11       162.08 o                         
  10   7   0         28.51        -26.01       240.40 o                         
 -15   8   0       2968.65       3122.23       527.24 o                         
 -14   8   0       3970.15       3882.06       356.11 o                         
 -13   8   0       7216.07       7263.67       337.11 o                         
 -12   8   0       7238.29       7547.45       317.15 o                         
 -11   8   0       2739.58       2820.70       225.33 o                         
 -10   8   0       2150.85       2176.77       184.72 o                         
  -9   8   0       1432.75       1317.51       149.47 o                         
  -8   8   0       5764.57       6002.12       208.42 o                         
  -7   8   0       2593.04       2786.19       149.96 o                         
  -6   8   0        137.63        139.84        60.34 o                         
  -5   8   0        925.85        950.89        98.81 o                         
  -4   8   0        229.25        177.65        50.61 o                         
  -3   8   0          9.42         -5.61        36.41 o                         
  -2   8   0       1990.57       1998.43        73.78 o                         
  -1   8   0        502.19        441.52        47.97 o                         
   0   8   0        743.11        815.32        46.35 o                         
   1   8   0        729.02        718.11        47.87 o                         
   2   8   0       2126.05       2212.71        73.87 o                         
   3   8   0       1967.21       1992.91        84.48 o                         
   4   8   0       2724.52       2875.94       107.77 o                         
   5   8   0       3792.24       3751.37       136.31 o                         
   6   8   0       1721.53       1546.28       127.14 o                         
   7   8   0       2061.52       2213.27       172.12 o                         
   8   8   0       4245.67       4489.76       297.32 o                         
   9   8   0       3040.41       3888.09       393.83 o                         
 -15   9   0        101.38        198.72       337.72 o                         
 -14   9   0          9.34        -42.11       217.19 o                         
 -13   9   0        652.99        477.61       212.94 o                         
 -12   9   0         27.73        -25.19       134.70 o                         
 -11   9   0       1361.17       1599.96       196.96 o                         
 -10   9   0       4779.75       4746.74       230.76 o                         
  -9   9   0       2426.57       2449.88       179.60 o                         
  -8   9   0       2242.18       2251.51       160.29 o                         
  -7   9   0       5529.31       5519.21       193.73 o                         
  -6   9   0       6549.99       6561.51       193.10 o                         
  -5   9   0      12654.42      12683.89       252.11 o                         
  -4   9   0      12125.59      12467.80       381.65 o                         
  -3   9   0       8463.88       8319.84       141.88 o                         
  -2   9   0       4748.93       4833.16       106.32 o                         
  -1   9   0       6997.38       6823.17       143.56 o                         
   0   9   0      16831.95      16516.32       447.28 o                         
   1   9   0      11194.50      10593.13       324.52 o                         
   2   9   0        918.84        835.89        67.78 o                         
   3   9   0        312.57        347.87        50.86 o                         
   4   9   0        923.61       1051.46        89.05 o                         
   5   9   0        746.12        766.10        79.35 o                         
   6   9   0         59.33        -14.21        66.59 o                         
   7   9   0          4.03         15.55       100.07 o                         
   8   9   0          4.06        134.92       178.15 o                         
   9   9   0        127.76         28.36       204.78 o                         
 -15  10   0       2123.05       1176.58       406.70 o                         
 -14  10   0       1810.00       1849.80       290.05 o                         
 -13  10   0       2462.77       2452.98       305.10 o                         
 -12  10   0        937.85       1194.15       175.97 o                         
 -11  10   0        367.69        413.67       130.00 o                         
 -10  10   0       1589.13       1801.49       190.63 o                         
  -9  10   0       1432.86       1668.97       173.68 o                         
  -8  10   0       1725.45       1719.18       200.10 o                         
  -7  10   0       1217.49       1238.49       124.70 o                         
  -6  10   0        492.43        457.62        82.82 o                         
  -5  10   0         14.57         22.04        60.01 o                         
  -4  10   0        290.13        314.03        54.86 o                         
  -3  10   0        442.37        465.82        44.89 o                         
  -2  10   0       1764.56       1704.84        67.51 o                         
  -1  10   0       2966.80       3063.64       156.24 o                         
   0  10   0       3630.13       3645.19       168.68 o                         
   1  10   0       5342.78       5442.27       215.97 o                         
   2  10   0       1740.33       1712.68       134.10 o                         
   3  10   0       4337.42       4087.92       110.66 o                         
   4  10   0       6029.20       6077.84       136.77 o                         
   5  10   0       4143.79       4067.84       172.69 o                         
   6  10   0       1664.79       1738.45       224.45 o                         
   7  10   0       1838.52       1710.49       285.85 o                         
   8  10   0       2689.43       2232.68       353.60 o                         
 -14  11   0       1026.61        998.78       270.14 o                         
 -13  11   0       1319.19       1118.78       212.96 o                         
 -12  11   0       1601.80       1692.51       230.94 o                         
 -11  11   0       1423.91       1376.97       187.02 o                         
 -10  11   0       4437.80       4467.47       233.86 o                         
  -9  11   0       6674.75       6924.13       320.92 o                         
  -8  11   0       7908.09       8103.18       256.14 o                         
  -7  11   0       4561.59       4668.26       196.42 o                         
  -6  11   0       6125.19       6239.81       196.36 o                         
  -5  11   0      10302.09      10279.16       225.20 o                         
  -4  11   0       5330.50       5199.57       122.05 o                         
  -3  11   0       3829.11       3952.06        94.50 o                         
  -2  11   0       4921.02       4736.28       205.14 o                         
  -1  11   0       4617.28       4615.91       194.03 o                         
   0  11   0        507.64        402.21        99.57 o                         
   1  11   0         95.64        108.88        61.63 o                         
   2  11   0         49.03        -60.75        60.75 o                         
   3  11   0        208.96        169.45        60.52 o                         
   4  11   0         49.36         66.99        99.25 o                         
   5  11   0         15.49        108.75       105.54 o                         
   6  11   0        198.68        179.94        93.25 o                         
   7  11   0        665.48        529.57       177.72 o                         
 -14  12   0        893.50        871.19       354.69 o                         
 -13  12   0        775.03        868.48       222.16 o                         
 -12  12   0        393.56        474.91       166.47 o                         
 -11  12   0         18.38          7.57       173.94 o                         
 -10  12   0          5.11          7.39       116.28 o                         
  -9  12   0        269.85        152.29       114.15 o                         
  -8  12   0        734.82        728.01       114.17 o                         
  -7  12   0        279.04        317.95        96.42 o                         
  -6  12   0        338.39        481.96       105.95 o                         
  -5  12   0       3218.52       3151.21       134.00 o                         
  -4  12   0       2322.87       2348.00        92.05 o                         
  -3  12   0       1083.36        938.20       100.68 o                         
  -2  12   0       1000.98        954.99       123.01 o                         
  -1  12   0       8324.09       8387.24       280.87 o                         
   0  12   0       4716.50       4725.19       199.98 o                         
   1  12   0       2958.65       3137.62       170.65 o                         
   2  12   0       2681.48       2749.12       175.27 o                         
   3  12   0       3514.97       4191.47       211.91 o                         
   4  12   0       3187.04       3422.15       647.20 o                         
   5  12   0       1461.91       1848.62       553.23 o                         
   6  12   0       1610.47       1344.78       277.02 o                         
 -14  13   0       2201.90       1552.83       352.40 o                         
 -13  13   0       1657.16       1788.53       362.56 o                         
 -12  13   0       1778.08       1781.70       255.43 o                         
 -11  13   0       3239.21       3366.92       272.15 o                         
 -10  13   0       6365.35       6053.05      1160.83 o                         
  -9  13   0       6289.62       6410.33       274.52 o                         
  -8  13   0        943.57        904.06       132.58 o                         
  -7  13   0       1924.74       1970.01       176.30 o                         
  -6  13   0       7479.19       7321.68       206.78 o                         
  -5  13   0       3304.54       3103.59       130.29 o                         
  -4  13   0        392.46        390.57        49.44 o                         
  -3  13   0        266.02        226.01        63.02 o                         
  -2  13   0       1018.11        977.56       157.87 o                         
  -1  13   0          7.84         51.67        54.64 o                         
   1  13   0        238.45        298.11        71.24 o                         
   2  13   0        108.55        178.51        72.80 o                         
   3  13   0       1038.25       1739.64       163.04 o                         
   4  13   0       1766.95       2917.04       216.43 o                         
 -13  14   0          1.40       -251.24       287.56 o                         
 -11  14   0        245.83         43.01       172.02 o                         
 -10  14   0        610.94        439.80       150.61 o                         
  -9  14   0        611.09        726.01       148.20 o                         
  -8  14   0        102.83         32.70       100.75 o                         
  -7  14   0        374.15        360.68       127.74 o                         
  -6  14   0       5000.16       5320.20       174.04 o                         
  -5  14   0       4088.28       4094.87       116.98 o                         
  -4  14   0       1435.85       1271.23       134.12 o                         
  -3  14   0       2267.05       2100.60       127.11 o                         
  -2  14   0       6959.07       7438.30       193.67 o                         
  -1  14   0       5994.99       5943.26       222.03 o                         
   0  14   0       1950.47       2399.07       130.48 o                         
   1  14   0       1893.10       2375.58       134.09 o                         
   2  14   0       2003.42       2547.36       157.31 o                         
   3  14   0       1706.54       2358.03       190.88 o                         
 -13  15   0       1997.97       1071.14       453.34 o                         
 -12  15   0       2168.07       1928.37       444.52 o                         
 -11  15   0       2117.67       1652.41       367.30 o                         
 -10  15   0       2614.44       2113.41       441.11 o                         
  -9  15   0       3517.14       3350.89       258.24 o                         
  -8  15   0       1344.96       1848.30       443.72 o                         
  -7  15   0        595.33        609.99       110.57 o                         
  -6  15   0         35.68        -21.89        71.82 o                         
  -5  15   0         10.49       -114.68       114.68 o                         
  -4  15   0        537.29       1095.59       382.87 o                         
  -3  15   0         28.17         78.17       140.32 o                         
  -2  15   0        166.67        246.27        62.59 o                         
  -1  15   0        503.98        681.47       149.03 o                         
   0  15   0        659.27        930.16        95.95 o                         
   2  15   0        876.06       1627.53       136.07 o                         
 -11  16   0       1017.46        989.01       277.54 o                         
 -10  16   0       1626.85       1492.55       365.20 o                         
  -9  16   0       1160.19       1159.26       237.58 o                         
  -8  16   0       1763.14       2330.02       351.33 o                         
  -7  16   0       2865.31       3403.05       234.64 o                         
  -6  16   0       4487.18       5224.62       570.48 o                         
  -5  16   0       2400.21       3588.79       957.01 o                         
  -4  16   0       2710.29       3243.67       546.09 o                         
  -3  16   0       2177.94       2793.55       385.46 o                         
  -2  16   0       1952.25       2214.41       173.24 o                         
 -10  17   0         85.03        -65.79       220.50 o                         
  -9  17   0        113.71       -106.67       177.58 o                         
  -8  17   0        144.87         37.90       174.00 o                         
  -7  17   0          2.69         56.93       165.89 o                         
  -6  17   0        108.75         33.56       147.28 o                         
  -5  17   0         11.67         32.72       126.98 o                         
  -4  17   0         67.43         95.33       115.89 o                         
  -3  17   0        924.08       1019.35        89.36 o                         
  -8  18   0       1972.93       2217.09       334.93 o                         
  -7  18   0       1435.37        963.74       206.32 o                         
  -6  18   0       1601.44       1874.36       273.98 o                         
  -5  18   0       1900.21       1708.61       231.52 o                         
  -4  18   0       1314.47       1907.41       357.59 o                         
   3 -18   1        980.38       1693.12       122.44 o                         
   4 -18   1        791.47        590.71       157.30 o                         
   5 -18   1        917.00        764.10       184.19 o                         
   6 -18   1        235.65        397.15       182.42 o                         
   7 -18   1         28.17        -28.80       189.47 o                         
   8 -18   1         23.53        182.27       196.73 o                         
   2 -17   1       1517.99       1999.88       134.03 o                         
   3 -17   1        773.86       1405.17       266.76 o                         
   4 -17   1       1825.63       2544.62       420.03 o                         
   5 -17   1       3952.81       5114.67       547.01 o                         
   6 -17   1       3893.67       4591.34       849.90 o                         
   7 -17   1       1601.56       1454.62       321.06 o                         
   8 -17   1       1672.53       1638.58       331.41 o                         
   9 -17   1       1872.67       2140.01       379.18 o                         
  10 -17   1       1215.11       1101.86       269.10 o                         
  -1 -16   1        758.81       1505.09       156.07 o                         
   0 -16   1       1596.64       1942.55       156.73 o                         
   1 -16   1       2049.93       2723.28       323.58 o                         
   2 -16   1        513.57        970.44       165.82 o                         
   3 -16   1        305.32        772.98       451.56 o                         
   4 -16   1        158.86         76.85       118.54 o                         
   5 -16   1         61.20        140.79       124.85 o                         
   6 -16   1          2.40        -43.11        79.17 o                         
   7 -16   1         30.59        -26.74       121.51 o                         
   8 -16   1        107.29         13.73       143.68 o                         
   9 -16   1       1957.12       1594.51       344.42 o                         
  10 -16   1       1369.00       1279.05       270.14 o                         
  11 -16   1        370.46        237.28       242.86 o                         
  12 -16   1       1159.69        526.40       309.26 o                         
  -2 -15   1        947.78       1805.27       186.00 o                         
  -1 -15   1       1780.31       2120.32       169.58 o                         
   0 -15   1       2282.21       3164.85       169.79 o                         
   1 -15   1       3719.49       3874.14       188.12 o                         
   2 -15   1       2498.79       2616.86       328.71 o                         
   3 -15   1       2893.58       3374.13       218.10 o                         
   4 -15   1       6647.50       7176.91       260.64 o                         
   5 -15   1       3547.03       3656.57       139.35 o                         
   6 -15   1       2205.52       2236.93       142.98 o                         
   7 -15   1       1438.67       1567.47       125.84 o                         
   8 -15   1        879.52        790.67       147.24 o                         
   9 -15   1        925.66        897.40       181.16 o                         
  10 -15   1        400.60        319.26       173.98 o                         
  11 -15   1        932.37       1072.72       260.04 o                         
  12 -15   1        375.27        410.76       272.32 o                         
  13 -15   1          3.24       -163.12       315.90 o                         
  -3 -14   1       1310.07       2259.14       205.70 o                         
  -2 -14   1       1026.49       1659.06       162.67 o                         
  -1 -14   1        481.33        665.61       128.85 o                         
   0 -14   1         53.27         28.44        70.43 o                         
   1 -14   1        117.29        124.68        77.79 o                         
   2 -14   1         40.89         40.43        77.01 o                         
   3 -14   1          9.10        -45.58        59.39 o                         
   4 -14   1        778.35        716.97        71.48 o                         
   5 -14   1       1494.02       1447.53       102.94 o                         
   6 -14   1       1603.05       1447.26       116.73 o                         
   7 -14   1       2654.27       2701.03       225.43 o                         
   8 -14   1       3195.05       3177.34       222.28 o                         
   9 -14   1       3677.14       3905.46       259.78 o                         
  10 -14   1       2855.08       2726.00       249.39 o                         
  11 -14   1       1849.81       1591.21       691.56 o                         
  12 -14   1       2923.12       2229.63       443.53 o                         
  13 -14   1       2170.26       2119.68       506.74 o                         
  -5 -13   1       2081.77       2009.94       257.74 o                         
  -4 -13   1       2214.90       3211.91       227.12 o                         
  -3 -13   1       2478.80       2692.49       197.20 o                         
  -2 -13   1       2006.68       2539.48       174.08 o                         
  -1 -13   1       4615.54       5039.22       227.95 o                         
   0 -13   1       3873.28       3730.48       192.15 o                         
   1 -13   1       5537.91       5622.88       238.13 o                         
   2 -13   1       4786.53       5052.32       232.45 o                         
   3 -13   1       1765.54       1829.34        80.70 o                         
   4 -13   1        536.56        581.27        63.85 o                         
   5 -13   1        878.57        829.58        84.48 o                         
   6 -13   1       2532.73       2745.42       200.89 o                         
   7 -13   1       1188.52       1384.09       153.56 o                         
   8 -13   1         20.48        -35.70       100.45 o                         
   9 -13   1        284.69        343.04       127.34 o                         
  10 -13   1        522.97        328.77       160.52 o                         
  11 -13   1        693.09        709.03       160.44 o                         
  12 -13   1        236.25        212.29       164.16 o                         
  13 -13   1       1230.30       1074.36       324.20 o                         
  14 -13   1        237.07         28.08       327.09 o                         
  -6 -12   1       1879.01       1837.64       279.98 o                         
  -5 -12   1        425.15        316.22        95.04 o                         
  -4 -12   1        306.82        352.92        79.68 o                         
  -3 -12   1        238.25        647.11       135.09 o                         
  -2 -12   1        106.81        104.30        77.76 o                         
  -1 -12   1        486.91        525.71       119.52 o                         
   0 -12   1        254.33        345.07        78.52 o                         
   1 -12   1         40.65         16.32        64.32 o                         
   2 -12   1       1245.79       1159.68        93.57 o                         
   3 -12   1       3478.28       3180.26       114.17 o                         
   4 -12   1       5012.92       4884.06       128.42 o                         
   5 -12   1       3950.99       3978.12       155.91 o                         
   6 -12   1       5472.30       5433.97       196.37 o                         
   7 -12   1       4275.90       4627.82       205.82 o                         
   8 -12   1       3223.31       3239.78       227.59 o                         
   9 -12   1       3835.43       3814.46       256.60 o                         
  10 -12   1       6180.96       6026.10       266.77 o                         
  11 -12   1       4412.86       4760.55       269.46 o                         
  12 -12   1       1826.83       1903.01       249.19 o                         
  13 -12   1        509.61        336.35       218.22 o                         
  14 -12   1       2242.93       1973.48       423.67 o                         
  -7 -11   1       1084.86        832.40       192.58 o                         
  -6 -11   1       1651.99       1782.79       213.57 o                         
  -5 -11   1       3638.54       3609.65       137.61 o                         
  -4 -11   1       4398.66       4122.42       125.00 o                         
  -3 -11   1       4831.39       4705.35       140.14 o                         
  -2 -11   1       4160.16       4392.99       222.03 o                         
  -1 -11   1       1780.64       1678.55       144.55 o                         
   0 -11   1       2187.92       2568.64       160.97 o                         
   1 -11   1       3952.54       3994.52       174.34 o                         
   2 -11   1       1252.43       1329.41       100.70 o                         
   3 -11   1       2330.28       2333.07       102.99 o                         
   4 -11   1       1310.78       1282.24        88.36 o                         
   5 -11   1       3172.94       3067.49       147.24 o                         
   6 -11   1       1701.96       1825.99       146.73 o                         
   7 -11   1         10.28         25.60        88.02 o                         
   8 -11   1         74.95         84.15        97.90 o                         
   9 -11   1        190.64        215.31       100.66 o                         
  10 -11   1        420.91        495.86       121.11 o                         
  11 -11   1        531.40        532.22       135.17 o                         
  12 -11   1       1147.10        936.88       169.83 o                         
  13 -11   1        566.88        417.83       201.45 o                         
  14 -11   1        872.55        698.70       259.65 o                         
  -8 -10   1       1141.66       1321.26       320.13 o                         
  -7 -10   1        413.08        269.71       200.61 o                         
  -6 -10   1          0.83         26.79        70.08 o                         
  -5 -10   1         50.84         76.64        61.89 o                         
  -4 -10   1         11.20         27.41        50.92 o                         
  -3 -10   1         88.77         77.05        45.59 o                         
  -2 -10   1       1784.94       1780.69        80.39 o                         
  -1 -10   1       3609.31       3721.36       103.40 o                         
   0 -10   1       4737.15       4837.43       111.18 o                         
   1 -10   1       5563.80       5589.35       123.97 o                         
   2 -10   1       7213.78       6978.39       187.08 o                         
   3 -10   1       8854.08       9050.04       184.62 o                         
   4 -10   1       7674.17       7386.75       190.43 o                         
   5 -10   1      12151.71      12130.66       254.11 o                         
   6 -10   1       9043.82       9295.17       236.69 o                         
   7 -10   1       4764.53       3952.77       474.12 o                         
   8 -10   1       3774.23       3885.96       191.68 o                         
   9 -10   1       4591.01       4578.34       217.87 o                         
  10 -10   1       6178.02       6688.71       483.24 o                         
  11 -10   1       1849.33       1820.21       202.10 o                         
  12 -10   1        401.23        276.23       148.08 o                         
  13 -10   1        722.75        727.42       186.73 o                         
  14 -10   1       1080.58       1029.25       244.08 o                         
  15 -10   1         64.37          2.51       414.72 o                         
  -9  -9   1       1476.16        972.12       240.16 o                         
  -8  -9   1       2796.15       2547.55       326.58 o                         
  -7  -9   1       3325.62       3459.50       226.34 o                         
  -6  -9   1       3217.08       3518.15       207.03 o                         
  -5  -9   1       2980.39       2866.53       132.46 o                         
  -4  -9   1       4707.06       4726.40       136.69 o                         
  -3  -9   1       5013.98       5161.02       126.68 o                         
  -2  -9   1        418.99        449.18        47.65 o                         
  -1  -9   1        156.26        228.30        38.82 o                         
   0  -9   1       4916.13       4925.63       115.04 o                         
   1  -9   1       5816.63       5986.84       128.45 o                         
   2  -9   1       1445.50       1460.55        81.15 o                         
   3  -9   1          5.04        -14.48        56.64 o                         
   4  -9   1        463.96        354.97        60.44 o                         
   5  -9   1          1.99         17.84        56.42 o                         
   6  -9   1       1354.33       1257.06       148.32 o                         
   7  -9   1       2320.72       2462.37       153.14 o                         
   8  -9   1        825.08        935.27       126.68 o                         
   9  -9   1       2146.23       2445.19       178.26 o                         
  10  -9   1       3019.39       3096.83       212.35 o                         
  11  -9   1       1804.05       1869.25       212.46 o                         
  12  -9   1       2259.88       2132.70       323.78 o                         
  13  -9   1       3743.20       3537.81       305.93 o                         
  14  -9   1       6024.49       6524.11       403.88 o                         
  15  -9   1       2277.10       2036.86       348.29 o                         
 -10  -8   1          3.60        141.80       359.03 o                         
  -9  -8   1         10.12        -43.96       202.33 o                         
  -8  -8   1          1.08        -75.55       126.40 o                         
  -7  -8   1         15.84        -22.11        87.74 o                         
  -6  -8   1        231.41        221.82        97.65 o                         
  -5  -8   1       1556.47       1377.71       123.48 o                         
  -4  -8   1       6513.71       6544.29       154.35 o                         
  -3  -8   1       9099.25       8916.00       165.68 o                         
  -2  -8   1       4337.55       4451.86       105.26 o                         
  -1  -8   1       4324.42       4152.84        93.69 o                         
   0  -8   1       7965.91       8303.30       154.01 o                         
   1  -8   1      17406.09      16298.50       254.45 o                         
   2  -8   1       7592.02       7704.05       154.37 o                         
   3  -8   1       4853.84       4904.43       164.54 o                         
   4  -8   1      14568.70      14362.75       261.42 o                         
   5  -8   1      14224.09      12819.43      1128.71 o                         
   6  -8   1       6595.40       6758.19       236.62 o                         
   7  -8   1       3099.76       3193.03       155.74 o                         
   8  -8   1        720.04        708.63       102.15 o                         
   9  -8   1       3122.91       3181.96       190.72 o                         
  10  -8   1        694.57        674.22       120.98 o                         
  11  -8   1        526.88        490.86       126.91 o                         
  12  -8   1          8.99         96.52       140.24 o                         
  13  -8   1          1.65          7.05       161.06 o                         
  14  -8   1         71.13        101.58       199.56 o                         
  15  -8   1         29.21        -60.63       289.81 o                         
 -10  -7   1       1629.23       1374.18       296.76 o                         
  -9  -7   1       2907.08       2721.52       526.62 o                         
  -8  -7   1       3798.56       3874.58       237.96 o                         
  -7  -7   1        899.97       1029.13       118.03 o                         
  -6  -7   1        733.23        651.67        91.75 o                         
  -5  -7   1        734.87        676.84        87.15 o                         
  -4  -7   1       5074.73       5288.81       162.77 o                         
  -3  -7   1       4051.20       4110.44       115.91 o                         
  -2  -7   1       2594.73       2544.13        82.66 o                         
  -1  -7   1        773.75        825.12        55.72 o                         
   0  -7   1       1238.20       1580.45        71.84 o                         
   1  -7   1        105.67        136.77        35.17 o                         
   2  -7   1        894.74        801.95        68.99 o                         
   3  -7   1       2154.27       2613.52       128.40 o                         
   4  -7   1       4766.33       4783.21       137.29 o                         
   5  -7   1       5858.72       5441.25       157.75 o                         
   6  -7   1       2278.65       2302.00       127.99 o                         
   7  -7   1       2660.78       2659.83       144.16 o                         
   8  -7   1       3348.41       3473.11       168.84 o                         
   9  -7   1       7174.14       7394.71       245.58 o                         
  10  -7   1       8237.84       8237.43       277.68 o                         
  11  -7   1       4556.62       4895.76       250.86 o                         
  12  -7   1       3104.35       2781.12       232.62 o                         
  13  -7   1       2957.57       3250.01       285.69 o                         
  14  -7   1       4048.30       4935.72       428.12 o                         
  15  -7   1       1262.98       1140.14       323.26 o                         
 -11  -6   1          2.33          8.76       242.85 o                         
 -10  -6   1         22.72         33.24       223.56 o                         
  -9  -6   1        207.01        122.91       135.62 o                         
  -8  -6   1       2452.90       2542.82       189.17 o                         
  -7  -6   1       1784.73       1684.76       154.05 o                         
  -6  -6   1       3527.92       3531.42       156.51 o                         
  -5  -6   1       8252.88       8584.02       188.75 o                         
  -4  -6   1       8682.08       8429.73       169.24 o                         
  -3  -6   1      12028.75      12194.07       195.76 o                         
  -2  -6   1       1773.71       1798.52        83.67 o                         
  -1  -6   1      16935.74      16611.59       448.29 o                         
   0  -6   1      21465.17      19002.86       341.30 o                         
   1  -6   1      13133.99      11759.25       504.93 o                         
   2  -6   1      11875.75      11779.39       247.04 o                         
   3  -6   1       5433.26       5246.56       129.43 o                         
   4  -6   1      10581.13      10494.96       253.44 o                         
   5  -6   1       7529.69       7565.68       182.13 o                         
   6  -6   1        892.48        933.09        96.99 o                         
   7  -6   1        206.52        177.62        73.39 o                         
   8  -6   1         90.82         52.96        69.55 o                         
   9  -6   1       1931.26       2095.69       152.59 o                         
  10  -6   1         45.64        137.62        93.34 o                         
  11  -6   1          0.84         -3.76       109.73 o                         
  12  -6   1        304.37        420.32       147.57 o                         
  13  -6   1        286.79        557.71       148.05 o                         
  14  -6   1        532.25        664.73       284.65 o                         
  15  -6   1        167.33        358.69       296.40 o                         
 -11  -5   1       1037.37        790.98       275.68 o                         
 -10  -5   1       1556.61        953.80       211.85 o                         
  -9  -5   1       2340.94       2491.31       229.86 o                         
  -8  -5   1        659.30        652.61       111.52 o                         
  -7  -5   1       1620.49       1570.11       145.17 o                         
  -6  -5   1       6830.92       6688.97       183.80 o                         
  -5  -5   1       1878.85       2094.64       112.40 o                         
  -4  -5   1       3474.91       3570.13       112.04 o                         
  -3  -5   1         11.71         -1.43        35.30 o                         
  -2  -5   1         47.02         14.25        31.11 o                         
  -1  -5   1        522.81        610.30        48.86 o                         
   0  -5   1      11475.72      11444.16       164.08 o                         
   1  -5   1         52.41         83.86        30.07 o                         
   2  -5   1       2062.90       2036.39        98.45 o                         
   3  -5   1       6822.98       6947.74       238.41 o                         
   4  -5   1      17009.95      15700.84       332.13 o                         
   5  -5   1      11000.37      11513.04       231.26 o                         
   6  -5   1       8952.31       9785.70       194.39 o                         
   7  -5   1      20018.29      20223.04       322.29 o                         
   8  -5   1      12783.70      13197.29       261.19 o                         
   9  -5   1      10458.75      10360.47       248.28 o                         
  10  -5   1       5314.65       5333.05       201.81 o                         
  11  -5   1       3645.75       3784.81       212.09 o                         
  12  -5   1       3105.84       3242.73       227.87 o                         
  13  -5   1       1680.59       1644.69       207.40 o                         
  14  -5   1       1372.45       1323.23       232.83 o                         
  15  -5   1        802.21        865.94       393.47 o                         
 -12  -4   1        268.77        204.48       287.01 o                         
 -11  -4   1       1129.08        932.91       203.08 o                         
 -10  -4   1       3816.96       3745.98       255.49 o                         
  -9  -4   1       6497.09       6511.78       239.65 o                         
  -8  -4   1       4986.30       5126.71       228.49 o                         
  -7  -4   1       2624.61       2594.12       148.36 o                         
  -6  -4   1       6113.28       6339.38       196.14 o                         
  -5  -4   1      10633.91      10334.88       195.49 o                         
  -4  -4   1      19171.09      18642.78       271.75 o                         
  -3  -4   1       6727.41       6409.15       126.21 o                         
  -2  -4   1       5479.99       5172.32       101.70 o                         
  -1  -4   1      17344.84      15886.73       207.26 o                         
   0  -4   1       7733.92       7797.35       113.84 o                         
   1  -4   1      14541.65      14666.74       271.23 o                         
   2  -4   1       7565.33       7212.14       440.06 o                         
   3  -4   1       2312.52       2236.29        88.28 o                         
   4  -4   1        788.27        696.60        78.42 o                         
   5  -4   1        549.87        424.04        56.35 o                         
   6  -4   1        828.90        785.81        78.80 o                         
   7  -4   1         22.42         63.64        58.00 o                         
   8  -4   1       1493.28       1253.54       109.33 o                         
   9  -4   1        845.52        979.95       110.49 o                         
  10  -4   1        121.94         57.32        88.48 o                         
  11  -4   1        357.55        252.56       115.69 o                         
  12  -4   1       1649.56       1613.51       171.49 o                         
  13  -4   1       2845.07       2994.11       256.22 o                         
  14  -4   1       1330.55       1177.20       239.36 o                         
 -12  -3   1        310.57         93.03       268.41 o                         
 -11  -3   1        468.10        268.05       158.42 o                         
 -10  -3   1        810.05        756.31       127.92 o                         
  -9  -3   1       2294.78       2425.15       178.24 o                         
  -8  -3   1        674.91        726.39        99.79 o                         
  -7  -3   1       1744.03       1591.47       125.93 o                         
  -6  -3   1        939.23        889.19       109.25 o                         
  -5  -3   1        496.15        460.93        59.28 o                         
  -4  -3   1       4145.08       4337.20       129.42 o                         
  -3  -3   1       1733.01       1986.22        74.90 o                         
  -2  -3   1         57.99         88.88        29.33 o                         
  -1  -3   1       8767.22       8323.27       121.91 o                         
   0  -3   1      78279.52      76373.02       931.77 o                         
   1  -3   1        663.75        695.29        61.28 o                         
   3  -3   1      48028.15      46276.99      1147.54 o                         
   4  -3   1      55832.87      52676.89       633.86 o                         
   5  -3   1      38155.16      37079.38       477.59 o                         
   6  -3   1       6085.03       5918.41       147.10 o                         
   7  -3   1       2704.65       2893.78       127.68 o                         
   8  -3   1       4358.49       4193.70       155.61 o                         
   9  -3   1       3923.64       4051.12       170.45 o                         
  10  -3   1       5110.39       5170.71       209.37 o                         
  11  -3   1       2201.32       2245.56       187.94 o                         
  12  -3   1        166.86        128.82       130.95 o                         
  13  -3   1        105.59        -27.03       167.54 o                         
  14  -3   1        314.85        248.09       238.34 o                         
 -13  -2   1       3369.53       3402.04       565.81 o                         
 -12  -2   1       1216.09        771.70       201.21 o                         
 -11  -2   1       1005.91        804.93       155.57 o                         
 -10  -2   1       4196.90       4555.42       219.08 o                         
  -9  -2   1       6045.47       6439.85       211.75 o                         
  -8  -2   1       5344.09       5343.45       182.07 o                         
  -7  -2   1       2514.94       2526.00       131.40 o                         
  -6  -2   1       7987.25       7843.03       174.53 o                         
  -5  -2   1      16424.26      15366.65       248.45 o                         
  -4  -2   1       9574.83       9401.74       165.89 o                         
  -3  -2   1       7049.52       6714.08       141.68 o                         
  -2  -2   1      11369.92      10731.46       177.97 o                         
  -1  -2   1        154.39        134.89        24.15 o                         
   0  -2   1       1169.72       1516.67        38.88 o                         
   2  -2   1       3017.40       3400.78       149.82 o                         
   3  -2   1       5541.40       5944.66       113.05 o                         
   4  -2   1        672.04        576.05        58.66 o                         
   5  -2   1         72.64         65.80        45.38 o                         
   6  -2   1         30.28         23.28        48.67 o                         
   7  -2   1       1976.28       1982.51       111.45 o                         
   8  -2   1       3047.33       3148.76       143.62 o                         
   9  -2   1       1219.27        998.84       115.76 o                         
  10  -2   1       1314.32       1324.37       136.34 o                         
  11  -2   1       3177.31       3403.73       219.37 o                         
  12  -2   1       2892.91       3109.92       220.66 o                         
  13  -2   1       3212.78       3570.14       324.79 o                         
  14  -2   1        980.47        777.15       292.77 o                         
 -13  -1   1       1313.71       1282.62       351.68 o                         
 -12  -1   1        967.16        912.28       189.60 o                         
 -11  -1   1       1150.23        952.08       142.64 o                         
 -10  -1   1         43.83        -39.50       100.16 o                         
  -9  -1   1          1.44        -29.59        83.68 o                         
  -8  -1   1        241.04        152.41        71.48 o                         
  -7  -1   1         37.63         -0.59        57.44 o                         
  -6  -1   1       7393.57       7509.96       168.77 o                         
  -5  -1   1       3086.80       2903.64       103.03 o                         
  -4  -1   1       5147.30       5294.38       117.81 o                         
  -3  -1   1       7535.02       7702.49       151.80 o                         
  -2  -1   1      21045.36      18995.80       240.19 o                         
  -1  -1   1      56620.20      54668.65       793.98 o                         
   1  -1   1      52173.33      52621.93       950.34 o                         
   2  -1   1      67486.11      66333.37       988.60 o                         
   3  -1   1       6212.71       6225.00       115.46 o                         
   4  -1   1      18656.25      18485.57       260.56 o                         
   5  -1   1      12146.83      11821.30       201.05 o                         
   6  -1   1       5454.63       5569.58       142.71 o                         
   7  -1   1       1508.21       1428.54       104.76 o                         
   8  -1   1       1881.81       1859.46       127.75 o                         
   9  -1   1       1512.47       1556.84       143.42 o                         
  10  -1   1       1502.45       1608.84       158.00 o                         
  11  -1   1        356.65        384.17       121.31 o                         
  12  -1   1          2.09       -134.26       134.26 o                         
  13  -1   1         17.00        -78.94       204.47 o                         
  14  -1   1         49.88         30.35       338.89 o                         
 -14   0   1       2719.51       2030.49       417.28 o                         
 -13   0   1       1858.96       1374.26       249.72 o                         
 -12   0   1       1446.77       1227.15       178.12 o                         
 -11   0   1       4205.36       4420.14       227.31 o                         
 -10   0   1       5930.90       6154.36       226.53 o                         
  -9   0   1       2401.88       2314.14       154.55 o                         
  -8   0   1       5967.20       5900.65       179.78 o                         
  -7   0   1       8957.22       9023.68       226.70 o                         
  -6   0   1       5098.19       5293.30       139.94 o                         
  -5   0   1       6664.22       6707.49       142.10 o                         
  -4   0   1       5091.56       5032.95       112.46 o                         
  -3   0   1      11831.33      11012.77       165.09 o                         
  -2   0   1         41.90         77.18        31.49 o                         
  -1   0   1          9.06         -8.29        12.37 o                         
   1   0   1       2934.71       2508.05        67.57 o                         
   2   0   1         43.49        -16.50        22.48 o                         
   3   0   1       1052.59        875.58        59.24 o                         
   4   0   1       2583.92       2314.00        84.97 o                         
   5   0   1       6932.19       7448.26       154.32 o                         
   6   0   1       3742.10       3615.59       122.98 o                         
   7   0   1       3878.21       3959.43       141.52 o                         
   8   0   1       2778.14       2777.92       143.04 o                         
   9   0   1       6022.78       6517.25       208.65 o                         
  10   0   1       4855.88       4984.80       212.53 o                         
  11   0   1       4269.40       4059.07       227.65 o                         
  12   0   1       1670.85       1539.26       206.92 o                         
  13   0   1       2163.93       1649.05       645.31 o                         
 -14   1   1         40.05        -48.41       335.90 o                         
 -13   1   1        247.27        264.21       239.49 o                         
 -12   1   1        390.99        343.27       136.52 o                         
 -11   1   1        188.62        106.09       117.56 o                         
 -10   1   1       3889.62       3843.50       193.83 o                         
  -9   1   1       1064.16       1172.13       123.61 o                         
  -8   1   1        448.35        461.56        82.42 o                         
  -7   1   1       6617.64       6726.11       167.37 o                         
  -6   1   1       7036.06       6476.68       151.57 o                         
  -5   1   1      16388.17      16829.26       253.22 o                         
  -4   1   1      64790.80      61744.29      1530.87 o                         
  -3   1   1      77037.87      81658.42      1047.71 o                         
  -2   1   1      57119.48      54456.34      1108.27 o                         
  -1   1   1       3536.79       4104.32        69.33 o                         
   1   1   1      22370.95      21247.75       279.28 o                         
   2   1   1        775.45        900.52        47.12 o                         
   3   1   1        437.44        544.75        63.48 o                         
   4   1   1       7488.67       7419.78       140.79 o                         
   5   1   1       7634.34       7209.14       177.89 o                         
   6   1   1        269.27        229.44        57.84 o                         
   7   1   1         99.33         52.91        62.29 o                         
   8   1   1        147.19        148.08        77.44 o                         
   9   1   1       1300.58       1223.22       129.19 o                         
  10   1   1        214.22        133.01       101.43 o                         
  11   1   1        313.74        141.93       116.71 o                         
  12   1   1        671.43        495.22       180.40 o                         
  13   1   1        569.42        716.18       353.97 o                         
 -14   2   1       1453.08       1283.88       384.29 o                         
 -13   2   1       2880.00       2562.55       269.32 o                         
 -12   2   1       2613.90       2824.24       230.90 o                         
 -11   2   1       1979.78       2084.66       196.56 o                         
 -10   2   1        785.18        657.84       111.90 o                         
  -9   2   1       7386.64       7557.74       214.21 o                         
  -8   2   1      10902.70      10716.69       230.48 o                         
  -7   2   1        409.05        460.42        69.35 o                         
  -6   2   1         37.12          1.37        46.51 o                         
  -5   2   1        447.52        404.41        53.76 o                         
  -4   2   1       3750.90       3240.96        93.94 o                         
  -3   2   1       3948.72       3452.60        95.25 o                         
  -2   2   1       1011.74        929.22        51.90 o                         
  -1   2   1       4139.82       3921.04        57.56 o                         
   1   2   1        747.76        878.78        34.01 o                         
   2   2   1       1512.37       1423.24        52.37 o                         
   3   2   1        464.30        421.62        41.97 o                         
   4   2   1      15696.91      13553.48      1143.11 o                         
   5   2   1      10984.62      10500.59       219.92 o                         
   6   2   1       4228.14       4274.17       142.10 o                         
   7   2   1       5233.99       5408.34       168.58 o                         
   8   2   1       5371.55       5348.07       181.23 o                         
   9   2   1       7780.21       7411.50       269.42 o                         
  10   2   1       3484.99       3526.29       270.01 o                         
  11   2   1       1621.02       1457.08       197.65 o                         
  12   2   1       1927.49       2187.09       450.72 o                         
  13   2   1       1294.82        640.77       329.25 o                         
 -14   3   1         97.42         69.31       207.57 o                         
 -13   3   1        435.20        665.04       157.64 o                         
 -12   3   1        656.71        668.80       142.89 o                         
 -11   3   1       2913.41       2968.24       201.09 o                         
 -10   3   1       3227.55       3512.99       186.06 o                         
  -9   3   1       2984.94       2883.66       156.04 o                         
  -8   3   1      10076.02      10513.22       224.41 o                         
  -7   3   1      19565.37      19972.11       316.00 o                         
  -6   3   1      32377.20      32007.22       432.55 o                         
  -5   3   1      42290.84      40649.14       512.30 o                         
  -4   3   1       9442.92       9605.74       159.67 o                         
  -3   3   1       2666.70       2196.55        78.75 o                         
  -2   3   1        326.11        348.88        38.79 o                         
  -1   3   1      20803.39      18992.01       273.68 o                         
   0   3   1       3173.49       3225.23        92.69 o                         
   1   3   1       1904.30       2317.94        55.46 o                         
   2   3   1         80.78         77.42        25.80 o                         
   3   3   1       4104.37       4130.79        94.76 o                         
   4   3   1       1663.92       1526.12        78.89 o                         
   5   3   1        133.58         44.37        45.81 o                         
   6   3   1          8.79          3.00        54.80 o                         
   7   3   1         42.00          1.31        68.11 o                         
   8   3   1         49.48         54.11        85.78 o                         
   9   3   1        467.78        382.87       125.08 o                         
  10   3   1        754.23        805.10       143.85 o                         
  11   3   1       1387.56       1087.59       197.76 o                         
  12   3   1       1601.83       1642.41       358.21 o                         
 -15   4   1        577.58        493.90       377.82 o                         
 -14   4   1       1698.79       1586.97       287.19 o                         
 -13   4   1       2992.76       3513.09       296.38 o                         
 -12   4   1       2177.92       2075.88       204.63 o                         
 -11   4   1        676.56        798.67       123.10 o                         
 -10   4   1        476.91        529.48        97.19 o                         
  -9   4   1       4892.97       4398.97       177.58 o                         
  -8   4   1        531.11        578.18        83.51 o                         
  -7   4   1        426.45        431.21        67.91 o                         
  -6   4   1       1554.16       1447.59        93.35 o                         
  -5   4   1         14.98         -7.75        41.07 o                         
  -4   4   1       5079.31       4732.32       107.75 o                         
  -3   4   1       1436.24       1567.66        61.73 o                         
  -2   4   1       5931.81       6079.59       111.12 o                         
  -1   4   1       3817.62       3920.32        66.30 o                         
   0   4   1      12190.91      11221.19       505.18 o                         
   1   4   1       4541.19       3964.05        66.55 o                         
   2   4   1       1794.07       2042.55        70.99 o                         
   3   4   1      13048.39      12713.55       188.25 o                         
   4   4   1      19700.43      18915.53       313.32 o                         
   5   4   1       7550.48       6968.38       306.50 o                         
   6   4   1       5893.35       6121.35       169.69 o                         
   7   4   1       2792.83       2789.60       155.81 o                         
   8   4   1       8254.54       8347.31       234.25 o                         
   9   4   1       3754.10       3463.21       212.93 o                         
  10   4   1       1467.78        970.76       386.62 o                         
  11   4   1        535.23        672.85       266.51 o                         
  12   4   1        374.57         42.69       300.38 o                         
 -15   5   1       1124.49       1013.17       312.62 o                         
 -14   5   1        864.85       1140.42       200.38 o                         
 -13   5   1       3058.99       3920.88       425.23 o                         
 -12   5   1       1842.38       2058.56       224.74 o                         
 -11   5   1       4463.82       4587.48       216.32 o                         
 -10   5   1      11295.53      11405.66       273.50 o                         
  -9   5   1      28528.00      27808.10      1302.46 o                         
  -8   5   1      17661.63      17874.35       309.15 o                         
  -7   5   1       1950.71       1975.35       110.45 o                         
  -6   5   1       4238.55       4440.78       128.88 o                         
  -5   5   1      17416.31      15843.43       279.65 o                         
  -4   5   1       5709.48       5551.52       134.15 o                         
  -3   5   1       1219.29       1374.55        70.05 o                         
  -2   5   1         88.20        103.28        31.75 o                         
  -1   5   1        962.08        876.54        31.75 o                         
   0   5   1        617.73        621.80        40.35 o                         
   1   5   1       4316.77       3706.35        64.76 o                         
   2   5   1       1353.01       1419.13        56.36 o                         
   3   5   1         73.91         66.72        36.96 o                         
   4   5   1         35.81         60.68        44.82 o                         
   5   5   1        213.83        172.70        57.89 o                         
   6   5   1        772.50        631.62        82.82 o                         
   7   5   1       1976.75       2097.52       155.59 o                         
   8   5   1       4170.67       4176.62       201.48 o                         
   9   5   1       3011.99       2907.37       245.73 o                         
  10   5   1       1065.36        596.87       177.44 o                         
  11   5   1       1421.38       1842.56       406.64 o                         
 -15   6   1        693.22        450.34       290.25 o                         
 -14   6   1       1382.30       2228.13       553.41 o                         
 -13   6   1       1206.78       1314.02       166.42 o                         
 -12   6   1        629.05        496.32       129.42 o                         
 -11   6   1          2.75         27.40       104.85 o                         
 -10   6   1         22.40         38.32        87.94 o                         
  -9   6   1         13.63        131.23        79.36 o                         
  -8   6   1        135.61        120.40        65.39 o                         
  -7   6   1         32.52        -13.79        50.23 o                         
  -6   6   1       9555.59       9456.26       186.40 o                         
  -5   6   1      17563.37      17782.08       375.67 o                         
  -4   6   1       3094.74       3227.07       107.63 o                         
  -3   6   1        839.26        817.74        63.83 o                         
  -2   6   1       7626.97       7634.38       131.47 o                         
  -1   6   1      14886.40      13677.43       346.91 o                         
   0   6   1      19869.48      18370.27       447.07 o                         
   1   6   1      10780.76      10759.86       172.91 o                         
   2   6   1       5985.23       5809.91       102.64 o                         
   3   6   1       7909.07       7666.39       136.77 o                         
   4   6   1      14865.15      14981.49       232.07 o                         
   5   6   1      11649.53      12150.21       253.45 o                         
   6   6   1       2211.31       2185.28       136.68 o                         
   7   6   1         91.04        134.66        86.40 o                         
   8   6   1       1044.54        971.63       126.57 o                         
   9   6   1        589.28        612.69       161.27 o                         
  10   6   1        372.65        395.98       225.30 o                         
 -15   7   1       1897.23       1632.75       329.94 o                         
 -14   7   1       6413.22       7321.90       419.86 o                         
 -13   7   1       8636.84       8509.13       313.49 o                         
 -12   7   1       6124.38       6285.71       262.80 o                         
 -11   7   1       3976.20       4056.08       206.95 o                         
 -10   7   1       4547.49       4698.70       198.69 o                         
  -9   7   1       2923.02       2828.43       148.48 o                         
  -8   7   1       1495.38       1550.94       121.79 o                         
  -7   7   1       3388.81       3397.79       133.62 o                         
  -6   7   1       3050.50       2867.23       132.05 o                         
  -5   7   1        709.48        686.52        80.59 o                         
  -4   7   1        133.08        165.11        46.33 o                         
  -3   7   1        853.91        820.75        65.00 o                         
  -2   7   1        381.59        317.84        33.69 o                         
  -1   7   1        132.85        156.93        43.29 o                         
   0   7   1        595.36        686.41        71.99 o                         
   1   7   1        496.10        590.42        54.50 o                         
   2   7   1        348.84        391.00        36.39 o                         
   3   7   1       1467.94       1418.48        71.22 o                         
   4   7   1       6755.33       6549.99       142.23 o                         
   5   7   1       3610.48       3363.44       126.59 o                         
   6   7   1       2346.51       2539.12       138.38 o                         
   7   7   1       1178.26       1393.17       157.36 o                         
   8   7   1       3143.43       3317.12       231.15 o                         
   9   7   1       2570.94       1900.37       343.61 o                         
  10   7   1       1363.07        981.55       281.32 o                         
 -15   8   1        355.40        503.80       291.63 o                         
 -14   8   1         13.13        214.15       198.29 o                         
 -13   8   1         23.09        133.41       160.40 o                         
 -12   8   1         59.69        -22.81       117.33 o                         
 -11   8   1        104.81        132.11       105.03 o                         
 -10   8   1       1748.31       1669.45       154.72 o                         
  -9   8   1       4386.05       4270.30       196.04 o                         
  -8   8   1        421.38        413.03        91.31 o                         
  -7   8   1       2607.40       2637.48       180.29 o                         
  -6   8   1       9114.09       9037.85       214.92 o                         
  -5   8   1       9628.07       9741.70       209.37 o                         
  -4   8   1       4880.74       4643.61       137.76 o                         
  -3   8   1      10269.07      10522.26       184.09 o                         
  -2   8   1      12985.50      12437.30       184.03 o                         
  -1   8   1       7259.18       6769.54       209.15 o                         
   0   8   1       7881.42       7822.78       231.48 o                         
   1   8   1       7410.98       7574.61       175.47 o                         
   2   8   1       5963.11       5900.78       178.44 o                         
   3   8   1       5053.58       5021.47       107.87 o                         
   4   8   1        620.14        689.64        69.63 o                         
   5   8   1       1521.75       1488.69       104.61 o                         
   6   8   1        316.30        372.71        74.41 o                         
   7   8   1        102.22        -14.20        77.16 o                         
   8   8   1         70.66         33.37       143.28 o                         
   9   8   1        103.04       -200.42       200.42 o                         
 -15   9   1       4395.23       4808.89       939.67 o                         
 -14   9   1       3675.96       3850.48       330.70 o                         
 -13   9   1        882.22        966.80       197.13 o                         
 -12   9   1       1206.15       1250.67       171.05 o                         
 -11   9   1       1233.73       1369.96       185.86 o                         
 -10   9   1       3689.55       3591.35       212.03 o                         
  -9   9   1        999.14        982.75       143.67 o                         
  -8   9   1       1401.82       1365.44       157.29 o                         
  -7   9   1       1440.78       1553.33       169.14 o                         
  -6   9   1         21.93         -8.21        59.90 o                         
  -5   9   1         92.96         29.14        54.55 o                         
  -4   9   1        707.56        644.17        76.25 o                         
  -3   9   1        122.38         69.79        29.71 o                         
  -2   9   1        536.32        528.90        85.63 o                         
  -1   9   1       1477.39       1486.15        99.31 o                         
   0   9   1        786.14        810.60        88.64 o                         
   1   9   1       1770.85       1677.26       112.19 o                         
   2   9   1       4374.66       4005.52       127.80 o                         
   3   9   1       4135.46       4009.78       231.65 o                         
   4   9   1       3781.57       3875.99       109.21 o                         
   5   9   1       3164.23       3393.79       122.43 o                         
   6   9   1       3357.10       3558.94       141.33 o                         
   7   9   1       2352.46       3008.51       490.44 o                         
   8   9   1       1773.97       1588.90       286.03 o                         
 -15  10   1         17.74         91.41       404.49 o                         
 -14  10   1        771.14       1145.02       249.71 o                         
 -13  10   1        503.25        484.04       180.94 o                         
 -12  10   1        883.94        813.95       159.02 o                         
 -11  10   1       2613.83       3002.46       226.98 o                         
 -10  10   1       5549.94       5811.91       247.19 o                         
  -9  10   1       4265.92       4245.11       211.08 o                         
  -8  10   1        825.27        997.50       161.88 o                         
  -7  10   1       7581.18       7683.81       225.76 o                         
  -6  10   1      14701.85      15041.90       296.61 o                         
  -5  10   1       7660.19       7199.31       182.56 o                         
  -4  10   1       5985.45       5893.64       142.36 o                         
  -3  10   1       8476.52       8450.76       129.33 o                         
  -2  10   1       7415.96       7494.49       174.28 o                         
  -1  10   1       5948.24       5965.01       202.05 o                         
   0  10   1       1888.23       2145.65       112.29 o                         
   1  10   1       2990.46       3005.60       147.91 o                         
   2  10   1        383.55        339.14        53.40 o                         
   3  10   1        286.03        272.05        59.83 o                         
   4  10   1        205.40        209.02        66.86 o                         
   5  10   1        333.50        445.14       194.67 o                         
   6  10   1          5.59        -27.32        65.06 o                         
   7  10   1        243.82        237.84       166.54 o                         
   8  10   1        120.92         39.00       179.51 o                         
 -14  11   1       1102.76       1294.35       365.20 o                         
 -13  11   1       1094.40        751.85       194.83 o                         
 -12  11   1       1283.97       1086.03       251.18 o                         
 -11  11   1        135.35        191.17       125.60 o                         
 -10  11   1         18.99        -16.71       113.40 o                         
  -9  11   1         99.34         56.68       105.15 o                         
  -8  11   1       1846.53       1947.52       174.04 o                         
  -7  11   1          3.51        -31.11        78.84 o                         
  -6  11   1       2083.20       1927.64       157.01 o                         
  -5  11   1        269.25        310.11        62.46 o                         
  -4  11   1        150.94        148.53        40.53 o                         
  -3  11   1       2300.85       2369.74       109.15 o                         
  -2  11   1       5043.58       5073.10       139.50 o                         
  -1  11   1       5538.17       5432.47       193.96 o                         
   0  11   1       2899.83       2994.92       134.45 o                         
   1  11   1       3885.05       4047.51       168.55 o                         
   2  11   1       3201.62       3509.69       175.86 o                         
   3  11   1       3701.28       3698.84       186.78 o                         
   4  11   1       4262.90       4811.11       957.94 o                         
   5  11   1       2373.70       2742.72       500.89 o                         
   6  11   1       1531.84       2419.47       799.18 o                         
   7  11   1        615.91        304.56       175.74 o                         
 -14  12   1       1332.44        737.44       327.27 o                         
 -13  12   1        957.44        842.96       218.82 o                         
 -12  12   1       2244.93       2022.08       252.73 o                         
 -11  12   1       3704.84       3770.23       259.44 o                         
 -10  12   1       3965.87       3855.11       370.96 o                         
  -9  12   1       5092.22       5183.38       249.36 o                         
  -8  12   1       5372.78       5414.96       221.03 o                         
  -7  12   1       4338.26       4085.33       305.51 o                         
  -6  12   1       3944.31       3902.00       154.32 o                         
  -5  12   1       6681.90       6754.53       145.09 o                         
  -4  12   1       5260.30       5108.91       119.62 o                         
  -3  12   1         71.76         91.74        47.50 o                         
  -2  12   1         45.89         65.36        40.35 o                         
  -1  12   1       1921.51       2136.24       117.31 o                         
   0  12   1        794.22        798.84        89.38 o                         
   1  12   1        109.27        173.89        54.89 o                         
   2  12   1          1.97        -23.04        65.30 o                         
   3  12   1          5.83        153.98        73.73 o                         
   4  12   1         14.29        -42.52       100.38 o                         
   5  12   1        280.54        172.56       120.61 o                         
   6  12   1        489.12       1104.74       248.89 o                         
 -14  13   1        324.43        238.09       325.49 o                         
 -13  13   1        439.00        549.80       286.43 o                         
 -12  13   1         15.07        -38.26       173.59 o                         
 -11  13   1        257.02        198.03       161.73 o                         
 -10  13   1         82.11        141.58       130.55 o                         
  -9  13   1        121.43         90.26       115.19 o                         
  -8  13   1        252.41        200.24       101.24 o                         
  -7  13   1       1236.64       1334.30       126.41 o                         
  -6  13   1       1906.30       1920.32       128.36 o                         
  -5  13   1       2385.41       2215.12        91.60 o                         
  -4  13   1       2836.20       2959.14       132.56 o                         
  -3  13   1       2180.00       2206.86       110.23 o                         
  -2  13   1       2159.75       2198.72        96.97 o                         
  -1  13   1       5739.84       5939.02       242.82 o                         
   0  13   1       3705.28       3753.43       136.25 o                         
   1  13   1       1908.26       2560.44       120.13 o                         
   2  13   1       1932.68       2372.15       132.63 o                         
   3  13   1       2180.08       3171.19       167.50 o                         
   4  13   1       1944.86       3185.80       208.77 o                         
 -13  14   1       3014.99       2885.02       517.69 o                         
 -12  14   1       2815.51       2905.30       452.33 o                         
 -11  14   1       1416.20       1283.30       307.92 o                         
 -10  14   1       2468.95       2406.81       261.14 o                         
  -9  14   1       4920.20       5183.63       265.41 o                         
  -8  14   1       3380.27       3597.54       190.04 o                         
  -7  14   1        757.03       1012.77       159.10 o                         
  -6  14   1        515.79        497.79        62.94 o                         
  -5  14   1       1182.75       1201.01       119.23 o                         
  -4  14   1        762.91        758.90       104.96 o                         
  -3  14   1         77.09         45.20        48.36 o                         
  -2  14   1        412.79        382.04        55.11 o                         
   2  14   1        155.99         45.75        13.99 o                         
 -12  15   1        160.04        -18.19       252.47 o                         
 -11  15   1        299.83        498.02       224.58 o                         
 -10  15   1        667.61        479.85       214.71 o                         
  -9  15   1       1321.78       1355.35       217.76 o                         
  -8  15   1       1518.39       2023.38       340.23 o                         
  -7  15   1       1184.62       1402.94       149.38 o                         
  -6  15   1       3693.45       4275.94       362.57 o                         
  -5  15   1       6146.80       7220.24       513.74 o                         
  -4  15   1       3017.55       3629.89       143.79 o                         
  -3  15   1        866.27       1078.33       278.29 o                         
 -11  16   1        837.17        477.87       269.69 o                         
 -10  16   1       1186.88        852.11       245.39 o                         
  -9  16   1        372.61        263.45       187.80 o                         
  -8  16   1        155.73         90.75       131.80 o                         
  -7  16   1        236.66        234.01       148.57 o                         
  -6  16   1        201.80        157.55       136.14 o                         
  -5  16   1          0.73          6.91       108.16 o                         
  -4  16   1          5.72        -35.11        86.32 o                         
 -10  17   1       1751.22       1341.29       279.55 o                         
  -9  17   1       2203.62       1652.50       364.49 o                         
  -8  17   1       1270.74        939.90       203.76 o                         
  -7  17   1       1573.73       1284.91       273.70 o                         
  -6  17   1       2913.04       3803.41       484.28 o                         
  -5  17   1       1990.42       2803.66       425.00 o                         
  -7  18   1          5.72       -140.13       167.77 o                         
  -6  18   1        334.71        387.71       151.36 o                         
   3 -18   2        993.42        972.07       240.70 o                         
   4 -18   2       1630.29       1648.60       260.56 o                         
   5 -18   2       1081.61       1137.16       277.19 o                         
   6 -18   2       2214.55       2548.73       332.06 o                         
   7 -18   2       2611.56       2680.80       352.01 o                         
   8 -18   2       1844.53       1689.56       365.38 o                         
   9 -18   2       1973.20        779.82       288.45 o                         
   0 -17   2       1275.77       1873.74       186.10 o                         
   1 -17   2       1793.48       2432.15       156.56 o                         
   2 -17   2       1313.45       1754.22       216.56 o                         
   3 -17   2        294.89        388.16       130.87 o                         
   4 -17   2        199.62        574.15       376.54 o                         
   5 -17   2        684.60       1345.77       507.33 o                         
   6 -17   2        278.14        231.37       123.64 o                         
   7 -17   2         35.19         28.98       164.50 o                         
   8 -17   2         45.95         57.43       189.16 o                         
   9 -17   2        105.31        148.98       228.16 o                         
  10 -17   2        325.46        346.40       257.50 o                         
  -1 -16   2       1199.42       1580.43       194.65 o                         
   0 -16   2       1305.84       2215.27       189.07 o                         
   1 -16   2       1718.24       2486.08       190.14 o                         
   2 -16   2       3148.90       3683.61       526.37 o                         
   3 -16   2       2369.41       3315.36       599.67 o                         
   4 -16   2       1746.37       1940.64       200.75 o                         
   5 -16   2       3849.97       4056.27       164.12 o                         
   6 -16   2       4157.14       4450.86       318.49 o                         
   7 -16   2       1503.26       2031.85       172.05 o                         
   8 -16   2        638.67        558.19       166.53 o                         
   9 -16   2       1014.42        928.31       234.73 o                         
  10 -16   2        899.21       1013.15       242.97 o                         
  11 -16   2        698.08        749.64       284.97 o                         
  12 -16   2        352.62        243.44       282.76 o                         
  -2 -15   2       1447.75       2333.66       201.68 o                         
  -1 -15   2        615.17       1308.10       170.70 o                         
   0 -15   2        522.01       1028.27       146.59 o                         
   1 -15   2       1821.19       2601.56       180.86 o                         
   3 -15   2         14.80          5.31        63.25 o                         
   4 -15   2         12.50         28.40        52.82 o                         
   5 -15   2         11.98         71.81        58.54 o                         
   6 -15   2        260.98        388.03       203.84 o                         
   7 -15   2        424.94        348.27       110.31 o                         
   8 -15   2       1275.10       1478.62       181.27 o                         
   9 -15   2       2244.64       2048.56       287.16 o                         
  10 -15   2       2833.16       2491.41       422.58 o                         
  11 -15   2       1990.01       2156.70       408.49 o                         
  12 -15   2       1945.12       2089.13       448.56 o                         
  13 -15   2       1952.15       1622.14       367.77 o                         
  -3 -14   2       2164.48       2508.34       203.43 o                         
  -2 -14   2       1552.99       2826.54       206.41 o                         
  -1 -14   2       1881.30       2649.04       183.78 o                         
   0 -14   2       4125.73       4953.84       230.88 o                         
   1 -14   2       8125.50       8891.70       332.82 o                         
   2 -14   2       3267.56       3154.19       201.07 o                         
   3 -14   2       1620.19       1549.44       119.33 o                         
   4 -14   2       2688.43       2609.02       116.56 o                         
   5 -14   2       3198.28       3206.16       133.55 o                         
   6 -14   2       1722.11       1857.23       161.28 o                         
   7 -14   2        323.53        396.44       111.08 o                         
   8 -14   2        853.04        934.27       141.65 o                         
   9 -14   2        680.07        951.25       151.79 o                         
  10 -14   2        781.24        719.36       168.65 o                         
  11 -14   2        379.66        343.17       167.15 o                         
  12 -14   2          1.78        183.50       248.87 o                         
  13 -14   2         59.59       -261.74       281.73 o                         
  -6 -13   2        473.92        228.00       163.56 o                         
  -5 -13   2       1321.18        920.91       183.64 o                         
  -4 -13   2       1988.56       2073.59       212.47 o                         
  -3 -13   2       1090.26       1447.05       178.10 o                         
  -2 -13   2         53.26        238.68        88.98 o                         
  -1 -13   2         56.94        116.43        79.64 o                         
   0 -13   2        206.51        348.80        90.66 o                         
   1 -13   2         56.98        121.67        77.78 o                         
   2 -13   2       1180.03       1044.70        91.97 o                         
   3 -13   2        677.61        779.01        88.77 o                         
   4 -13   2       2181.24       2366.25       110.42 o                         
   5 -13   2       2514.00       2430.90       128.11 o                         
   6 -13   2       3139.92       3235.23       182.46 o                         
   7 -13   2       2039.06       1984.71       177.87 o                         
   8 -13   2       4713.55       4842.07       240.43 o                         
   9 -13   2       5225.48       4914.94       548.46 o                         
  10 -13   2       4090.44       3914.21       255.23 o                         
  11 -13   2       2311.70       2226.64       241.80 o                         
  12 -13   2       1853.29       1936.42       376.51 o                         
  13 -13   2       2907.41       3177.50       480.92 o                         
  14 -13   2       2297.78       1766.76       414.54 o                         
  -7 -12   2        988.56        657.68       219.04 o                         
  -6 -12   2        871.24        797.57       190.54 o                         
  -5 -12   2       1426.97       1735.78       353.74 o                         
  -4 -12   2       4549.83       4433.19       137.42 o                         
  -3 -12   2       5364.52       5445.80       219.42 o                         
  -2 -12   2       1895.41       1945.76        98.89 o                         
  -1 -12   2       2531.12       2591.81        97.19 o                         
   0 -12   2       6603.48       6730.85       145.58 o                         
   1 -12   2       4351.19       4494.19       127.75 o                         
   2 -12   2        328.57        380.03        63.69 o                         
   3 -12   2        175.85        160.37        59.60 o                         
   4 -12   2       1502.25       1449.13       101.72 o                         
   5 -12   2       2770.15       2905.66       159.07 o                         
   6 -12   2       1337.66       1538.58       156.47 o                         
   7 -12   2       1130.30       1119.78       140.66 o                         
   8 -12   2        721.75        435.20       160.62 o                         
   9 -12   2         47.52         59.10       111.79 o                         
  10 -12   2         53.08        -19.57       113.07 o                         
  11 -12   2         37.92         -0.10       128.52 o                         
  12 -12   2        132.13         55.55       159.69 o                         
  13 -12   2        892.10        977.16       237.01 o                         
  14 -12   2       1169.05        952.21       361.19 o                         
  -7 -11   2       1034.16       1030.55       205.88 o                         
  -6 -11   2        363.93        295.91       125.11 o                         
  -5 -11   2        374.04        346.97        72.85 o                         
  -4 -11   2          7.48         -8.28        55.79 o                         
  -3 -11   2        108.56         73.19        52.14 o                         
  -2 -11   2        452.46        522.63        73.12 o                         
  -1 -11   2        375.96        268.13        57.77 o                         
   0 -11   2       3481.58       3445.72       117.03 o                         
   1 -11   2       6038.33       6193.37       150.06 o                         
   2 -11   2       1253.09       1253.88        93.40 o                         
   3 -11   2        780.80        873.85        97.74 o                         
   4 -11   2       9431.42       9444.73       187.48 o                         
   5 -11   2       8671.46       8647.09       226.01 o                         
   6 -11   2       5743.50       5528.22       198.86 o                         
   7 -11   2       5555.93       5753.94       259.04 o                         
   8 -11   2       6627.01       6497.26       237.13 o                         
   9 -11   2       6909.52       6760.43       255.55 o                         
  10 -11   2       3978.61       3945.85       232.85 o                         
  11 -11   2       2628.63       2477.25       231.73 o                         
  12 -11   2       2385.09       2462.35       259.17 o                         
  13 -11   2       1613.31       1515.35       223.82 o                         
  14 -11   2        770.20        527.95       264.45 o                         
  -8 -10   2       1788.74       1192.69       243.34 o                         
  -7 -10   2       1858.55       2310.74       276.30 o                         
  -6 -10   2       2727.41       2751.71       187.23 o                         
  -5 -10   2       3566.08       3423.57       143.94 o                         
  -4 -10   2       6172.92       5985.94       161.04 o                         
  -3 -10   2       1983.52       2087.70       106.27 o                         
  -2 -10   2       2252.66       2430.29        98.05 o                         
  -1 -10   2       2027.44       2058.23       177.54 o                         
   0 -10   2       1779.08       1813.22        94.67 o                         
   1 -10   2       3804.31       3506.16       389.45 o                         
   2 -10   2       3273.78       3322.71       118.06 o                         
   3 -10   2       2626.19       2472.20       143.09 o                         
   4 -10   2        153.37        173.29        63.05 o                         
   5 -10   2        520.73        506.02        80.40 o                         
   6 -10   2        774.17        401.68       178.19 o                         
   7 -10   2         87.18         91.88       103.51 o                         
   8 -10   2       1908.69       1806.77       163.60 o                         
   9 -10   2       1258.16       1297.92       156.66 o                         
  10 -10   2        625.29        703.86       127.61 o                         
  11 -10   2        482.89        541.55       146.03 o                         
  12 -10   2       1657.28       2275.17       512.00 o                         
  13 -10   2       2337.40       2559.05       270.43 o                         
  14 -10   2       1629.48       1379.43       261.19 o                         
  -9  -9   2         82.08        107.12       214.53 o                         
  -8  -9   2        102.96         21.99       161.64 o                         
  -7  -9   2        146.44         72.47       115.26 o                         
  -6  -9   2          4.38         54.78        97.10 o                         
  -5  -9   2        714.12        699.55        88.89 o                         
  -4  -9   2       1312.98       1320.42       108.29 o                         
  -3  -9   2       1060.00       1068.44        90.76 o                         
  -2  -9   2       2644.36       2533.68        96.04 o                         
  -1  -9   2      11013.88      10677.68       266.09 o                         
   0  -9   2       9203.70       8866.78       176.85 o                         
   1  -9   2       7811.98       8112.39       168.47 o                         
   2  -9   2       8024.85       8258.50       228.41 o                         
   3  -9   2      13215.02      13239.98       306.21 o                         
   4  -9   2       9311.94       9042.53       203.62 o                         
   5  -9   2      10038.63       9933.45       228.04 o                         
   6  -9   2       8063.62       8180.52       266.76 o                         
   7  -9   2       7620.43       7431.72       222.34 o                         
   8  -9   2       3328.88       3522.03       183.87 o                         
   9  -9   2       5546.28       5735.84       231.61 o                         
  10  -9   2       4406.48       4510.56       231.53 o                         
  11  -9   2       1516.66       1771.20       201.56 o                         
  12  -9   2        273.45        207.56       143.44 o                         
  13  -9   2         16.95       -160.07       160.07 o                         
  14  -9   2        204.25        289.17       236.98 o                         
  15  -9   2        128.09        295.46       294.96 o                         
 -10  -8   2       3003.41       3065.49       426.12 o                         
  -9  -8   2       3331.89       3190.65       395.39 o                         
  -8  -8   2       2304.25       2309.28       243.62 o                         
  -7  -8   2       2034.49       2065.12       177.94 o                         
  -6  -8   2       3699.58       3754.10       172.20 o                         
  -5  -8   2        917.04       1052.52       104.64 o                         
  -4  -8   2       1251.28       1217.15       109.90 o                         
  -3  -8   2       2347.59       2346.43       121.89 o                         
  -2  -8   2       3099.16       3136.39        99.67 o                         
  -1  -8   2       1743.23       1826.59        77.86 o                         
   0  -8   2        815.38        807.23        75.83 o                         
   1  -8   2       6088.79       6471.82       174.62 o                         
   2  -8   2        278.40        262.76        51.47 o                         
   3  -8   2       3659.23       3649.84       156.99 o                         
   4  -8   2       1452.98       1444.87       100.25 o                         
   5  -8   2         57.15         59.52        57.83 o                         
   6  -8   2         85.85         29.55        60.23 o                         
   7  -8   2       5591.86       5922.02       197.59 o                         
   8  -8   2       5973.67       6178.16       217.37 o                         
   9  -8   2       2087.73       2049.36       176.86 o                         
  10  -8   2       3557.79       3781.83       218.32 o                         
  11  -8   2       2127.22       2167.89       215.51 o                         
  12  -8   2       3203.10       3449.22       268.87 o                         
  13  -8   2       1543.34       1407.38       202.97 o                         
  14  -8   2       2818.56       4112.04      1023.88 o                         
  15  -8   2       2497.35       2673.86       436.80 o                         
 -10  -7   2         46.08         17.91       210.34 o                         
  -9  -7   2        133.43         99.88       146.60 o                         
  -8  -7   2        356.72        249.42       114.80 o                         
  -7  -7   2        843.09        857.52       115.81 o                         
  -6  -7   2       2519.10       2702.94       155.35 o                         
  -5  -7   2       4967.03       4753.27       157.34 o                         
  -4  -7   2       4799.38       5139.09       144.41 o                         
  -3  -7   2       4790.21       4797.74       125.97 o                         
  -2  -7   2       6843.59       6589.65       136.24 o                         
  -1  -7   2      14673.96      13969.48       238.37 o                         
   0  -7   2       9930.00       9755.31       312.75 o                         
   1  -7   2      22665.57      21299.11       324.37 o                         
   2  -7   2      12519.93      12478.94       273.92 o                         
   3  -7   2       3899.55       3782.94       153.82 o                         
   4  -7   2       4201.78       3889.80       158.05 o                         
   5  -7   2      11314.39      11297.64       239.54 o                         
   6  -7   2      14126.71      13816.39       281.54 o                         
   7  -7   2       4660.81       4769.32       171.62 o                         
   8  -7   2        157.44        100.94        74.19 o                         
   9  -7   2       1953.60       1774.26       171.65 o                         
  10  -7   2        652.00        635.34       126.00 o                         
  11  -7   2         29.52         71.43       118.11 o                         
  12  -7   2        205.60        141.44       142.61 o                         
  13  -7   2         85.14         55.11       170.95 o                         
  14  -7   2         37.02         14.66       223.45 o                         
  15  -7   2        202.92       -128.94       316.67 o                         
 -11  -6   2       1266.67       1374.04       302.42 o                         
 -10  -6   2       1859.61       1670.36       312.99 o                         
  -9  -6   2       2073.39       1694.46       196.91 o                         
  -8  -6   2       1260.42       1227.52       137.13 o                         
  -7  -6   2        447.50        429.84        97.37 o                         
  -6  -6   2       2005.65       2319.49       142.54 o                         
  -5  -6   2       3158.20       3079.36       131.07 o                         
  -4  -6   2       4098.54       4049.12       136.86 o                         
  -3  -6   2       3130.27       3128.01       102.49 o                         
  -2  -6   2       4736.66       4845.45       110.54 o                         
  -1  -6   2        139.25        152.37        35.05 o                         
   0  -6   2       1138.72       1163.59        71.65 o                         
   1  -6   2       2487.85       2572.15        87.37 o                         
   2  -6   2       1268.22       1219.93        99.12 o                         
   4  -6   2       2079.92       1957.91       126.33 o                         
   5  -6   2       2395.98       2344.11       114.72 o                         
   6  -6   2       7936.15       7857.83       201.78 o                         
   7  -6   2       2757.06       2977.07       150.69 o                         
   8  -6   2       3246.86       3218.28       165.00 o                         
   9  -6   2       5809.98       6221.06       234.78 o                         
  10  -6   2       8416.58       8272.77       357.81 o                         
  11  -6   2       3815.72       4171.55       241.79 o                         
  12  -6   2       1779.09       1778.25       258.76 o                         
  13  -6   2       2605.28       2953.37       419.54 o                         
  14  -6   2       3519.26       3600.48       418.08 o                         
  15  -6   2       1404.84       1099.67       338.70 o                         
 -12  -5   2         66.72        473.48       311.17 o                         
 -11  -5   2         76.35        125.95       238.89 o                         
 -10  -5   2       2692.32       2672.13       276.70 o                         
  -9  -5   2       3054.27       3045.97       238.19 o                         
  -8  -5   2       3166.34       2996.29       184.88 o                         
  -7  -5   2       1236.25       1501.86       152.97 o                         
  -6  -5   2       5345.28       5324.47       190.91 o                         
  -5  -5   2      16780.47      16909.89       275.27 o                         
  -4  -5   2      10802.30      10594.38       191.60 o                         
  -3  -5   2      15481.68      14955.28       226.68 o                         
  -2  -5   2      12157.12      12220.42       186.99 o                         
  -1  -5   2      12419.95      12667.98       183.18 o                         
   0  -5   2      23982.96      21228.74       270.91 o                         
   1  -5   2      14224.36      13797.82       221.59 o                         
   2  -5   2       5808.83       5787.06       229.20 o                         
   3  -5   2       2380.68       2516.30       123.97 o                         
   4  -5   2       6946.76       7045.51       166.66 o                         
   5  -5   2      13548.59      14014.08       266.65 o                         
   6  -5   2       2577.63       2491.48       128.88 o                         
   7  -5   2        539.14        447.89        71.50 o                         
   8  -5   2         40.19          8.08        65.89 o                         
   9  -5   2         55.53         66.48        83.62 o                         
  10  -5   2        182.52        149.66        95.54 o                         
  11  -5   2        414.45        398.77       115.86 o                         
  12  -5   2        703.78        680.31       141.41 o                         
  13  -5   2       1641.58       1688.13       222.55 o                         
  14  -5   2       1696.53       1468.97       279.01 o                         
 -12  -4   2        976.12       1020.44       313.11 o                         
 -11  -4   2        940.30        886.88       184.63 o                         
 -10  -4   2        519.13        466.54       142.58 o                         
  -9  -4   2       2787.79       2747.42       184.83 o                         
  -8  -4   2       4051.85       4010.50       180.57 o                         
  -7  -4   2       2369.32       2481.78       170.89 o                         
  -6  -4   2         12.37         16.72        64.17 o                         
  -5  -4   2        370.28        277.35        55.22 o                         
  -4  -4   2        783.84        807.84        91.93 o                         
  -3  -4   2        292.67        331.07        46.38 o                         
  -2  -4   2       5622.44       5440.74       109.85 o                         
  -1  -4   2       6395.68       6063.71       108.24 o                         
   0  -4   2       2354.76       2466.23        65.44 o                         
   1  -4   2       4925.49       4915.44       288.35 o                         
   2  -4   2      11389.11      10543.99       444.04 o                         
   3  -4   2       6494.61       7231.32       159.23 o                         
   4  -4   2      13586.17      14079.34       252.04 o                         
   5  -4   2       9855.13       9770.13       209.82 o                         
   6  -4   2       4674.72       4997.31       139.01 o                         
   7  -4   2       6623.34       6596.31       173.36 o                         
   8  -4   2      15052.60      15307.53       286.87 o                         
   9  -4   2      10828.47      11075.78       253.55 o                         
  10  -4   2       2769.33       2834.09       179.25 o                         
  11  -4   2       1563.08       1417.88       163.07 o                         
  12  -4   2       1143.08       1162.18       149.57 o                         
  13  -4   2       1874.61       1929.55       231.91 o                         
  14  -4   2        591.09        704.28       264.93 o                         
 -13  -3   2        893.08        853.25       350.44 o                         
 -12  -3   2       1084.86        672.75       240.15 o                         
 -11  -3   2       3016.34       3196.92       262.25 o                         
 -10  -3   2       3455.07       3389.32       210.72 o                         
  -9  -3   2       4729.09       4611.89       200.12 o                         
  -8  -3   2       7065.00       7265.64       209.83 o                         
  -7  -3   2       5857.55       6076.09       177.77 o                         
  -6  -3   2       8420.30       8192.60       183.83 o                         
  -5  -3   2       8834.90       9512.15       214.42 o                         
  -4  -3   2      22406.21      21040.91       297.12 o                         
  -3  -3   2       8317.34       8054.41       166.52 o                         
  -2  -3   2       7132.55       7651.66       149.00 o                         
  -1  -3   2       3711.22       3751.57       335.05 o                         
   0  -3   2      30566.50      26234.36       364.57 o                         
   2  -3   2       2228.97       2501.40       153.96 o                         
   3  -3   2        128.52        137.20        42.37 o                         
   4  -3   2       1182.64        944.99        72.61 o                         
   5  -3   2        170.63        156.66        50.29 o                         
   6  -3   2          8.13         -4.47        49.00 o                         
   7  -3   2        731.21        804.38        85.16 o                         
   8  -3   2        617.04        608.93        87.31 o                         
   9  -3   2       4758.26       4843.75       187.06 o                         
  10  -3   2       1357.28       1398.30       143.82 o                         
  11  -3   2       2485.78       2475.02       192.29 o                         
  12  -3   2       2152.62       2206.00       209.47 o                         
  13  -3   2       2037.31       1954.54       268.09 o                         
  14  -3   2       1344.15       1181.49       291.56 o                         
 -13  -2   2       1258.58       1509.65       365.42 o                         
 -12  -2   2       2201.72       1990.55       305.20 o                         
 -11  -2   2       1122.34       1157.92       144.66 o                         
 -10  -2   2        386.76        295.18       115.90 o                         
  -9  -2   2       1406.02       1180.46       130.74 o                         
  -8  -2   2        156.75        116.72        75.28 o                         
  -7  -2   2        213.36        217.81        69.97 o                         
  -6  -2   2        650.04        838.02        84.52 o                         
  -5  -2   2        965.78        981.75        82.29 o                         
  -4  -2   2      10152.42       9681.64       171.09 o                         
  -3  -2   2       2384.19       2623.70       114.88 o                         
  -2  -2   2       2513.79       2576.69        71.85 o                         
  -1  -2   2       2140.40       2352.73        71.75 o                         
   0  -2   2      32072.99      35162.55       641.73 o                         
   1  -2   2      55572.63      54053.03      3085.17 o                         
   2  -2   2        283.25        241.69        53.96 o                         
   3  -2   2       1750.69       1817.65        73.56 o                         
   4  -2   2       3997.02       3577.07       100.46 o                         
   5  -2   2      30825.29      29558.77       398.14 o                         
   6  -2   2       8726.57       8738.04       180.98 o                         
   7  -2   2       4006.33       4200.86       143.54 o                         
   8  -2   2       5118.61       5178.69       171.12 o                         
   9  -2   2       3915.03       3889.58       178.12 o                         
  10  -2   2       2449.51       2547.72       180.57 o                         
  11  -2   2        701.35        792.21       124.23 o                         
  12  -2   2        242.79        179.92       131.24 o                         
  13  -2   2        502.86        391.29       202.61 o                         
  14  -2   2         84.82       -214.79       354.97 o                         
 -13  -1   2       1991.51       1598.89       335.81 o                         
 -12  -1   2       2561.65       2678.57       270.97 o                         
 -11  -1   2       1885.09       1656.94       180.94 o                         
 -10  -1   2       3589.78       3383.13       198.19 o                         
  -9  -1   2      13350.00      13724.10       294.31 o                         
  -8  -1   2      11191.03      11222.72       243.01 o                         
  -7  -1   2       2166.85       2159.37       116.34 o                         
  -6  -1   2       5196.23       5403.53       145.91 o                         
  -5  -1   2      10555.05       9968.80       182.90 o                         
  -4  -1   2      17832.72      17140.95       248.01 o                         
  -3  -1   2       1871.85       2049.69        73.42 o                         
  -2  -1   2       4642.00       4351.53       100.94 o                         
  -1  -1   2         41.12         69.41        24.26 o                         
   0  -1   2       1369.73       1326.04        45.57 o                         
   1  -1   2        416.29        570.79        77.44 o                         
   2  -1   2        875.45        765.23        65.04 o                         
   3  -1   2       1220.58       1063.99        63.13 o                         
   4  -1   2        690.99        795.57        69.56 o                         
   5  -1   2        947.45        899.08        81.96 o                         
   6  -1   2       1184.53       1358.39        94.80 o                         
   7  -1   2       2696.93       2746.33       125.95 o                         
   8  -1   2      11686.07      11885.82       250.42 o                         
   9  -1   2       6013.29       5647.24       200.78 o                         
  10  -1   2       1232.16       1191.47       136.57 o                         
  11  -1   2       1307.22       1257.86       148.90 o                         
  12  -1   2       2405.78       2584.53       251.15 o                         
  13  -1   2       2634.13       2558.08       354.92 o                         
  14  -1   2       1424.64       1195.94       360.15 o                         
 -14   0   2       1294.26       1233.96       432.99 o                         
 -13   0   2        842.20        624.36       214.86 o                         
 -12   0   2        505.10        368.52       139.05 o                         
 -11   0   2         47.79        108.20       115.36 o                         
 -10   0   2        105.59         88.83        97.38 o                         
  -9   0   2       1953.61       1883.14       155.01 o                         
  -8   0   2       2874.03       2934.42       143.93 o                         
  -7   0   2        519.35        582.39        83.32 o                         
  -6   0   2       2106.25       2201.47       102.57 o                         
  -5   0   2      12450.97      11959.00       203.22 o                         
  -4   0   2       6608.70       6781.55       133.15 o                         
  -3   0   2       7532.78       7784.11       132.20 o                         
  -2   0   2       7472.57       7715.77       120.23 o                         
  -1   0   2      54383.73      55616.73       815.36 o                         
   0   0   2      24115.23      23041.78       570.44 o                         
   1   0   2       2375.68       2799.58        82.16 o                         
   2   0   2      14343.42      13472.54       211.50 o                         
   3   0   2      12251.85      11177.54       169.49 o                         
   4   0   2      25221.95      24507.44       379.82 o                         
   5   0   2       7617.15       7349.97       153.84 o                         
   6   0   2       2370.42       2580.34       111.05 o                         
   7   0   2       4030.35       3898.23       141.54 o                         
   8   0   2       1187.70       1298.97       125.45 o                         
   9   0   2       1185.71       1313.15       130.69 o                         
  10   0   2       1261.23       1047.33       131.47 o                         
  11   0   2          8.22       -104.32       110.60 o                         
  12   0   2        199.53        161.98       162.64 o                         
  13   0   2        199.33        243.05       278.95 o                         
 -14   1   2       3055.94       2984.03       441.86 o                         
 -13   1   2       2902.17       2560.81       274.32 o                         
 -12   1   2       2464.80       2328.79       208.93 o                         
 -11   1   2       3772.76       3782.10       213.34 o                         
 -10   1   2       8080.62       8430.81       246.57 o                         
  -9   1   2       9095.16       9139.30       229.93 o                         
  -8   1   2       1287.20       1252.96       114.92 o                         
  -7   1   2       2283.95       2410.41       120.34 o                         
  -6   1   2       9452.91       9601.42       187.91 o                         
  -5   1   2       9857.70      10109.64       181.11 o                         
  -4   1   2       1158.90       1025.05        68.00 o                         
  -3   1   2         37.29         -4.11        31.18 o                         
  -2   1   2       2433.32       2372.72        61.54 o                         
  -1   1   2       2822.16       2328.65        46.51 o                         
   0   1   2       6367.16       5911.04       108.38 o                         
   1   1   2       9793.87       9005.77       119.28 o                         
   2   1   2        181.02        188.17        28.59 o                         
   3   1   2      11954.04      11676.02       202.15 o                         
   4   1   2      13980.49      13068.07       272.66 o                         
   5   1   2       7375.36       7925.14       161.25 o                         
   6   1   2       2229.80       1947.45       111.20 o                         
   7   1   2       3492.36       3457.94       141.61 o                         
   8   1   2       8775.40       8380.12       214.01 o                         
   9   1   2       3882.37       4016.05       184.89 o                         
  10   1   2       3717.31       3669.02       200.12 o                         
  11   1   2       3309.11       3382.39       249.82 o                         
  12   1   2       2548.15       2578.45       449.51 o                         
  13   1   2       2043.96       2201.67       527.29 o                         
 -14   2   2         29.32       -207.63       228.13 o                         
 -13   2   2        177.09        441.55       199.77 o                         
 -12   2   2         68.85         21.34       127.37 o                         
 -11   2   2        559.67        545.61       124.18 o                         
 -10   2   2       4054.83       3877.46       194.34 o                         
  -9   2   2       7446.99       7744.47       214.66 o                         
  -8   2   2       2381.48       2432.35       133.78 o                         
  -7   2   2       3292.71       3412.68       128.70 o                         
  -6   2   2      15682.96      16133.09       259.01 o                         
  -5   2   2      29523.48      27752.58       371.78 o                         
  -4   2   2       9247.15       9037.59       153.75 o                         
  -3   2   2       2066.87       2062.83        67.24 o                         
  -2   2   2      11802.24      11562.75       154.25 o                         
  -1   2   2       9175.03       9269.16       115.15 o                         
   0   2   2      14759.91      16164.84       389.13 o                         
   1   2   2       6945.68       5887.04        99.57 o                         
   2   2   2      10718.16      10681.63       149.43 o                         
   3   2   2       1504.87       1618.98        67.10 o                         
   4   2   2       2633.69       2536.91        88.81 o                         
   5   2   2       4050.51       4357.38       142.85 o                         
   6   2   2       4320.99       4090.47       159.02 o                         
   7   2   2        782.99        657.10        89.33 o                         
   8   2   2        993.92        942.37       123.56 o                         
   9   2   2        215.20        181.59        97.73 o                         
  10   2   2         23.51         25.04       102.67 o                         
  11   2   2        897.58        631.53       159.27 o                         
  12   2   2        783.31        755.07       298.33 o                         
 -15   3   2       2101.82       1687.51       349.97 o                         
 -14   3   2       1651.47       1664.11       238.98 o                         
 -13   3   2       3450.13       3934.68       264.51 o                         
 -12   3   2       3042.98       3057.46       232.62 o                         
 -11   3   2       3142.66       3270.32       209.21 o                         
 -10   3   2       1340.11       1220.13       134.61 o                         
  -9   3   2       1601.42       1511.62       146.85 o                         
  -8   3   2       2861.23       3106.42       140.33 o                         
  -7   3   2       1113.43       1041.09        93.34 o                         
  -6   3   2       5088.15       4669.05       127.95 o                         
  -5   3   2       3478.98       3310.90       103.64 o                         
  -4   3   2       6374.12       5487.60       191.06 o                         
  -3   3   2         84.24         61.01        28.21 o                         
  -2   3   2      12080.57      11381.89       150.50 o                         
  -1   3   2       1166.84       1136.32        30.31 o                         
   1   3   2       3359.93       3918.74        61.69 o                         
   2   3   2       7500.03       7386.60       131.65 o                         
   3   3   2       5114.56       4858.41       101.62 o                         
   4   3   2       8096.00       7650.97       146.06 o                         
   5   3   2       8646.63       8538.59       171.01 o                         
   6   3   2       4358.24       4290.84       145.61 o                         
   7   3   2       5062.34       5131.76       173.37 o                         
   8   3   2       6292.19       6284.65       241.28 o                         
   9   3   2       4845.25       4900.78       212.63 o                         
  10   3   2       3757.51       3749.66       317.31 o                         
  11   3   2        645.82        735.26       251.32 o                         
  12   3   2        338.40        126.57       293.15 o                         
 -15   4   2       1329.87       1392.24       412.37 o                         
 -14   4   2        948.55        693.20       215.70 o                         
 -13   4   2        450.38        334.30       150.32 o                         
 -12   4   2        443.35        368.00       143.24 o                         
 -11   4   2       3872.43       4044.43       213.61 o                         
 -10   4   2      10259.84      10565.43       265.39 o                         
  -9   4   2       9039.44       9097.54       226.89 o                         
  -8   4   2       5113.69       5030.92       158.92 o                         
  -7   4   2       6160.34       6375.81       162.46 o                         
  -6   4   2       1748.24       1441.33        88.30 o                         
  -5   4   2       9305.38       9449.02       170.07 o                         
  -4   4   2      16349.09      16475.90       269.30 o                         
  -3   4   2       9752.44       8786.77       149.66 o                         
  -2   4   2       9057.23       8778.22       369.87 o                         
  -1   4   2       6945.25       6944.43       156.17 o                         
   0   4   2      16696.75      15036.15       340.39 o                         
   1   4   2       2997.27       3208.26        51.70 o                         
   2   4   2        238.67        325.02        31.26 o                         
   3   4   2       3193.89       3495.89       101.76 o                         
   4   4   2        435.74        427.36        50.72 o                         
   5   4   2        398.70        335.90        58.15 o                         
   6   4   2         55.00        101.42        64.63 o                         
   7   4   2       2006.65       1944.63       145.83 o                         
   8   4   2       1065.91        966.38       121.22 o                         
   9   4   2        974.00        753.24       129.60 o                         
  10   4   2        508.19        403.47       171.46 o                         
  11   4   2       1014.09       1048.80       290.78 o                         
 -15   5   2       1248.44       1114.80       325.01 o                         
 -14   5   2        855.01       1394.97       481.52 o                         
 -13   5   2       2534.73       2810.25       241.06 o                         
 -12   5   2       2120.05       2198.87       207.52 o                         
 -11   5   2        418.74        343.43       121.23 o                         
 -10   5   2         22.28         -4.05        89.12 o                         
  -9   5   2          3.32        -18.45        76.32 o                         
  -8   5   2        310.11        278.42        68.70 o                         
  -7   5   2       1676.25       1488.72       101.08 o                         
  -6   5   2       4978.51       5148.68       135.72 o                         
  -5   5   2         93.74         39.82        42.64 o                         
  -4   5   2       5095.99       4808.45       106.61 o                         
  -3   5   2       6420.59       6730.06       131.83 o                         
  -2   5   2      12159.08      11447.03       172.54 o                         
  -1   5   2       6995.26       6933.93       126.14 o                         
   0   5   2       5996.18       5675.38       197.81 o                         
   1   5   2       9804.87       9052.27       186.74 o                         
   2   5   2       7041.71       7012.83       109.85 o                         
   3   5   2       8833.29       8775.29       144.76 o                         
   4   5   2       8321.43       8377.27       162.90 o                         
   5   5   2      11377.40      10978.94       204.36 o                         
   6   5   2       8672.19       9090.52       205.53 o                         
   7   5   2       1320.91       1388.05       134.83 o                         
   8   5   2       2716.01       2683.68       181.40 o                         
   9   5   2       2141.59       1983.27       209.61 o                         
  10   5   2        743.15        652.49       238.37 o                         
  11   5   2         17.20         63.21       242.48 o                         
 -15   6   2       1588.27       1296.35       337.43 o                         
 -14   6   2       2473.82       2258.47       305.12 o                         
 -13   6   2       3634.78       3981.18       264.32 o                         
 -12   6   2       5429.71       5684.93       249.54 o                         
 -11   6   2       4814.32       5035.96       224.06 o                         
 -10   6   2       5645.84       5737.02       205.32 o                         
  -9   6   2       5370.91       5525.64       187.08 o                         
  -8   6   2       5270.41       5590.52       170.65 o                         
  -7   6   2       4107.55       3934.62       134.86 o                         
  -6   6   2       1991.08       2283.51       122.23 o                         
  -5   6   2      12339.22      12211.60       200.60 o                         
  -4   6   2       8777.78       7760.89       160.92 o                         
  -3   6   2       4021.81       4156.87       118.73 o                         
  -2   6   2       1228.56       1343.77        47.46 o                         
  -1   6   2       1400.03       1571.03        71.49 o                         
   0   6   2       4889.01       4903.16       136.31 o                         
   1   6   2        624.59        603.63        45.76 o                         
   2   6   2        276.77        362.60        33.56 o                         
   3   6   2       1378.33       1425.31        76.01 o                         
   4   6   2        672.07        658.25        69.92 o                         
   5   6   2       1609.92       1736.77       105.87 o                         
   6   6   2       4112.86       3879.61       176.96 o                         
   7   6   2       1244.61       1135.62       120.84 o                         
   8   6   2       1069.83       1114.02       135.00 o                         
   9   6   2       3017.22       3030.12       273.12 o                         
  10   6   2       2298.76       2287.72       387.63 o                         
 -15   7   2        200.22       -156.38       260.62 o                         
 -14   7   2        149.65        182.76       195.42 o                         
 -13   7   2         82.09         73.68       146.67 o                         
 -12   7   2         56.75        -41.22       120.19 o                         
 -11   7   2        315.85        264.17       112.22 o                         
 -10   7   2       1791.05       1806.81       154.11 o                         
  -9   7   2       4403.38       4206.62       167.49 o                         
  -8   7   2        298.48        341.39        75.29 o                         
  -7   7   2       1843.83       1708.15       127.38 o                         
  -6   7   2       5554.65       5471.29       164.12 o                         
  -5   7   2       7214.10       7133.09       169.92 o                         
  -4   7   2       5619.17       5874.25       137.48 o                         
  -3   7   2       1834.17       1780.98        69.25 o                         
  -2   7   2       7626.82       7409.22       154.15 o                         
  -1   7   2      16654.24      15055.98       365.79 o                         
   0   7   2      13318.27      12775.31       312.88 o                         
   1   7   2      13343.14      12819.76       566.45 o                         
   2   7   2       5220.69       5017.45       133.15 o                         
   3   7   2       4965.03       4897.30       101.20 o                         
   4   7   2       5026.88       5071.41       122.65 o                         
   5   7   2       2879.68       3052.43       119.25 o                         
   6   7   2        269.47        258.72        71.00 o                         
   7   7   2        112.78        219.59        77.18 o                         
   8   7   2        602.68       1140.37       411.23 o                         
   9   7   2        261.80        389.71       204.79 o                         
  10   7   2         24.69         66.36       258.59 o                         
 -15   8   2       2703.89       2090.09       335.94 o                         
 -14   8   2       2946.39       2882.60       345.92 o                         
 -13   8   2       1101.55        989.03       165.50 o                         
 -12   8   2       1669.04       1679.71       184.83 o                         
 -11   8   2       1949.64       1973.49       173.56 o                         
 -10   8   2       3602.45       3583.47       182.60 o                         
  -9   8   2       3206.93       3423.76       163.20 o                         
  -8   8   2       4684.19       4756.44       186.42 o                         
  -7   8   2       1826.54       1936.15       161.84 o                         
  -6   8   2        473.33        591.75        78.22 o                         
  -5   8   2       4092.79       3917.72       129.78 o                         
  -4   8   2       2830.50       2876.01        98.76 o                         
  -3   8   2       2195.59       2280.08        73.83 o                         
  -2   8   2          5.05         22.88        25.75 o                         
  -1   8   2       1104.14       1096.09        69.47 o                         
   0   8   2        483.25        487.83        57.97 o                         
   1   8   2       2701.33       2729.03       165.37 o                         
   2   8   2       1822.08       1833.58       117.24 o                         
   3   8   2       1734.83       1833.17       113.70 o                         
   4   8   2       3402.28       3421.97       100.28 o                         
   5   8   2       1385.65       1241.21        98.95 o                         
   6   8   2       1724.25       1883.44       122.48 o                         
   7   8   2       1482.44       1712.19       193.94 o                         
   8   8   2       3726.47       3468.93       338.16 o                         
   9   8   2       2372.51       3384.64       388.04 o                         
 -15   9   2        108.87          4.56       278.30 o                         
 -14   9   2          1.80        -25.76       201.33 o                         
 -13   9   2         98.34        184.40       164.02 o                         
 -12   9   2        869.25        808.14       160.82 o                         
 -11   9   2       1664.48       1655.77       192.85 o                         
 -10   9   2       1701.01       1582.33       169.49 o                         
  -9   9   2       3350.34       3368.80       186.80 o                         
  -8   9   2       2407.44       2397.88       167.65 o                         
  -7   9   2       4528.19       4662.18       180.70 o                         
  -6   9   2       2883.88       2784.67       138.32 o                         
  -5   9   2      10280.93      10609.78       259.98 o                         
  -4   9   2       6316.26       6167.58       139.04 o                         
  -3   9   2       5581.22       5575.68       145.19 o                         
  -2   9   2       9098.39       8819.82       179.55 o                         
  -1   9   2      14486.00      14254.02       356.17 o                         
   0   9   2       8232.35       8039.26       219.01 o                         
   1   9   2       1199.38       1317.61        91.05 o                         
   2   9   2        434.98        455.23        66.53 o                         
   3   9   2       2006.54       2003.11       105.77 o                         
   4   9   2       1245.12       1411.10       296.13 o                         
   5   9   2        495.21        610.07        64.10 o                         
   6   9   2         40.18         36.35        64.83 o                         
   7   9   2        249.67        122.75       238.47 o                         
   8   9   2          1.19         87.93       172.59 o                         
 -15  10   2        753.45        471.40       367.54 o                         
 -14  10   2       2993.66       3167.93       391.82 o                         
 -13  10   2       2423.53       2459.59       269.76 o                         
 -12  10   2       1461.06       1398.53       201.65 o                         
 -11  10   2       1311.88       1398.03       166.58 o                         
 -10  10   2       2216.84       2242.91       196.36 o                         
  -9  10   2       1886.81       2037.12       197.26 o                         
  -8  10   2        772.57        680.44       108.45 o                         
  -7  10   2        133.80        111.79        77.83 o                         
  -6  10   2        800.65        785.49        95.26 o                         
  -5  10   2         38.55         30.82        48.64 o                         
  -4  10   2         24.92         33.63        30.68 o                         
  -3  10   2        431.94        477.02        67.73 o                         
  -2  10   2       4516.86       4560.93       116.57 o                         
  -1  10   2       3296.40       3316.60        84.23 o                         
   0  10   2       3147.46       3051.32       111.17 o                         
   1  10   2        819.13        870.44        83.54 o                         
   2  10   2       2612.83       2827.76       143.57 o                         
   3  10   2       4402.17       4325.36       225.09 o                         
   4  10   2       4486.29       4712.80       467.97 o                         
   5  10   2       2779.10       3081.33       618.25 o                         
   6  10   2       1457.34       1616.67       576.81 o                         
   7  10   2       1580.00       1240.11       200.15 o                         
 -14  11   2       1385.80       1502.84       368.63 o                         
 -13  11   2       1251.69       1058.04       212.74 o                         
 -12  11   2        862.40        725.11       161.40 o                         
 -11  11   2       1732.14       1789.89       220.25 o                         
 -10  11   2       5491.34       5871.72       318.17 o                         
  -9  11   2       4998.75       5348.64       236.03 o                         
  -8  11   2       2838.78       2771.35       188.22 o                         
  -7  11   2       2482.28       2411.02       158.88 o                         
  -6  11   2       6378.82       6651.72       184.11 o                         
  -5  11   2      12439.20      12398.69       233.57 o                         
  -4  11   2       7458.37       7593.98       196.17 o                         
  -3  11   2       3426.35       3324.68       112.83 o                         
  -2  11   2       1856.62       1793.87        73.19 o                         
  -1  11   2       1743.93       1748.59        57.08 o                         
   1  11   2        409.60        355.20        71.42 o                         
   2  11   2         67.45        141.50        51.53 o                         
   3  11   2         58.30        112.54       115.69 o                         
   4  11   2         75.21         -3.11        85.13 o                         
   5  11   2          5.46        -17.29       101.06 o                         
   6  11   2          9.16         40.50       134.73 o                         
 -14  12   2        969.77        605.50       310.69 o                         
 -13  12   2        364.25        311.16       274.96 o                         
 -12  12   2        514.19        653.58       164.56 o                         
 -11  12   2        644.32        730.61       187.55 o                         
 -10  12   2        169.36        120.67       126.31 o                         
  -9  12   2          1.07         -6.88       107.13 o                         
  -8  12   2         21.23         60.54        95.63 o                         
  -7  12   2         32.30         17.65        75.45 o                         
  -6  12   2       2049.19       2035.46       122.98 o                         
  -5  12   2       4707.59       4870.98       111.98 o                         
  -4  12   2       1846.50       1839.75       106.06 o                         
  -3  12   2        568.34        593.06        71.32 o                         
  -2  12   2       2572.81       2583.48       111.66 o                         
   2  12   2       1699.35       2094.25       107.53 o                         
   3  12   2       3081.75       3992.44       175.62 o                         
   4  12   2       1774.51       2398.01       183.92 o                         
   5  12   2       1365.07       1666.87       294.78 o                         
 -14  13   2       2241.80       1428.48       368.65 o                         
 -13  13   2        645.07        266.54       275.49 o                         
 -12  13   2       1334.52       1128.97       274.00 o                         
 -11  13   2       3216.45       3089.62       284.81 o                         
 -10  13   2       4870.11       5087.34       278.78 o                         
  -9  13   2       2804.53       2690.16       216.70 o                         
  -8  13   2       3321.11       3530.61       235.00 o                         
  -7  13   2       3357.79       3515.07       177.47 o                         
  -6  13   2       2344.63       2348.65       103.50 o                         
  -5  13   2        673.84        795.81       106.29 o                         
  -4  13   2        954.31        947.47        95.87 o                         
  -3  13   2       1019.12        904.29        76.37 o                         
 -13  14   2        396.69        199.01       282.78 o                         
 -12  14   2        166.85        133.23       253.58 o                         
 -11  14   2        235.21        222.35       216.68 o                         
 -10  14   2        529.25        496.89       154.91 o                         
  -9  14   2        690.70        622.78       144.03 o                         
  -8  14   2        556.46        478.74       123.76 o                         
  -7  14   2       1340.09       1656.80       258.73 o                         
  -6  14   2       2726.02       3092.95       149.48 o                         
  -5  14   2       1345.91       1427.33       111.98 o                         
  -4  14   2       1202.35       1306.55        98.14 o                         
  -3  14   2       2638.42       2920.68       233.20 o                         
 -12  15   2       2831.15       1992.53       454.83 o                         
 -11  15   2       2493.13       1901.34       377.11 o                         
 -10  15   2       2305.88       2356.23       363.26 o                         
  -9  15   2       1238.36       1296.38       212.45 o                         
  -8  15   2        694.04        945.30       249.02 o                         
  -7  15   2        674.08        857.51       254.97 o                         
  -6  15   2        319.85        257.12       122.78 o                         
  -5  15   2        443.29        732.33       233.01 o                         
  -4  15   2        454.46        615.37       224.89 o                         
 -11  16   2       1954.23       1924.46       407.00 o                         
 -10  16   2        707.93        423.97       229.89 o                         
  -9  16   2       1278.82       1016.19       224.87 o                         
  -8  16   2       1472.78       1321.95       162.67 o                         
  -7  16   2       1849.58       2481.09       584.58 o                         
  -6  16   2       2440.31       3262.62       744.49 o                         
  -5  16   2       2648.26       3515.18       563.55 o                         
 -10  17   2        528.54        282.34       391.22 o                         
  -9  17   2        719.21        744.31       232.42 o                         
  -7  17   2          1.31         19.13       138.10 o                         
  -6  17   2          4.60          9.19       123.49 o                         
   2 -18   3       1098.71       1267.90       265.75 o                         
   3 -18   3        719.68        683.34       167.12 o                         
   4 -18   3        686.82        674.00       181.44 o                         
   5 -18   3        544.26        494.80       186.15 o                         
   6 -18   3        496.63        466.63       195.18 o                         
   7 -18   3        293.27         27.42       201.12 o                         
   8 -18   3         33.93        204.52       183.36 o                         
   9 -18   3         22.78       -205.36       271.81 o                         
   1 -17   3       1161.55       1541.28       189.65 o                         
   2 -17   3        364.55        160.33       124.17 o                         
   3 -17   3        995.74       1050.97       236.34 o                         
   4 -17   3       2887.40       3226.33       383.74 o                         
   5 -17   3       3353.31       3718.26       294.27 o                         
   6 -17   3       2439.47       2561.33       550.34 o                         
   7 -17   3       1723.06       1475.13       296.93 o                         
   8 -17   3       1606.33       1568.32       337.65 o                         
   9 -17   3       1355.58       1310.00       277.35 o                         
  10 -17   3       1610.75       1258.59       309.81 o                         
  -1 -16   3       1172.58       2091.00       209.09 o                         
   0 -16   3       1160.52       1583.15       185.46 o                         
   1 -16   3       1122.28       1975.14       185.53 o                         
   2 -16   3       1177.36       1900.70       188.47 o                         
   3 -16   3        631.71        786.68       185.63 o                         
   4 -16   3         68.83         -3.01        78.83 o                         
   5 -16   3          0.99        -89.35        89.35 o                         
   6 -16   3         30.73         25.81       126.21 o                         
   7 -16   3         12.92        -48.19       142.99 o                         
   8 -16   3        611.08        537.03       164.06 o                         
   9 -16   3       1041.47        987.36       250.60 o                         
  10 -16   3       1034.62        976.99       282.60 o                         
  11 -16   3        529.99        390.41       252.05 o                         
  12 -16   3       1104.35       1225.82       334.04 o                         
  -1 -15   3       1449.71       2152.84       190.43 o                         
   0 -15   3       2753.86       3427.52       214.29 o                         
   1 -15   3       2616.91       3374.67       200.44 o                         
   2 -15   3       2882.22       3434.71       217.48 o                         
   3 -15   3       3297.23       3730.25       296.15 o                         
   4 -15   3       3442.35       3428.55       133.97 o                         
   5 -15   3       3135.77       3276.05       159.15 o                         
   6 -15   3       2810.23       2702.89       186.50 o                         
   7 -15   3       1136.69       1236.04       139.32 o                         
   8 -15   3       1098.98       1305.98       180.83 o                         
   9 -15   3        841.34        642.75       165.15 o                         
  10 -15   3       1433.84       1150.97       262.34 o                         
  11 -15   3       1785.98       1838.61       339.88 o                         
  12 -15   3        649.70        260.34       292.61 o                         
  13 -15   3         29.72       -297.02       297.02 o                         
  -3 -14   3       1150.35       1340.27       206.63 o                         
  -2 -14   3       1199.14       1577.91       187.52 o                         
  -1 -14   3        456.00       1159.68       146.60 o                         
   0 -14   3         59.37        261.17        80.48 o                         
   1 -14   3        249.74        283.78        57.62 o                         
   2 -14   3          9.20        183.85        75.88 o                         
   3 -14   3         15.70          8.20        60.88 o                         
   4 -14   3       1055.11        934.37        92.42 o                         
   5 -14   3        985.85        855.51        99.38 o                         
   6 -14   3       1529.88       1292.70       130.11 o                         
   7 -14   3       2436.66       2518.31       206.69 o                         
   8 -14   3       2483.42       2349.01       226.16 o                         
   9 -14   3       4010.06       3875.32       307.28 o                         
  10 -14   3       2506.87       2558.48       260.56 o                         
  11 -14   3       1874.04       1402.99       202.13 o                         
  12 -14   3       3110.53       3213.22       479.52 o                         
  13 -14   3       1646.87       1474.63       341.78 o                         
  -6 -13   3       1050.73        758.85       189.58 o                         
  -5 -13   3       1167.67        846.00       179.40 o                         
  -4 -13   3       2017.30       2095.33       156.12 o                         
  -3 -13   3       2377.62       2341.76       154.77 o                         
  -2 -13   3       3216.79       3237.55       176.53 o                         
  -1 -13   3       3258.79       3251.55       128.35 o                         
   0 -13   3       2556.12       2577.56       120.61 o                         
   1 -13   3       8092.79       8326.16       189.68 o                         
   2 -13   3       4111.42       4188.22       150.03 o                         
   3 -13   3       1265.39       1466.29       117.61 o                         
   4 -13   3       1129.59       1177.59       131.72 o                         
   5 -13   3       1712.99       1548.30       129.24 o                         
   6 -13   3       3488.86       3393.47       190.22 o                         
   7 -13   3        407.27        520.14       116.55 o                         
   8 -13   3        655.11        590.99       211.04 o                         
   9 -13   3        491.07        582.10       131.89 o                         
  10 -13   3        344.46        452.37       134.99 o                         
  11 -13   3        171.29        134.83       156.09 o                         
  12 -13   3        273.06        156.80       176.49 o                         
  13 -13   3        270.47        321.89       286.30 o                         
  14 -13   3        106.22        315.72       330.41 o                         
  -7 -12   3       1532.23       1791.94       326.10 o                         
  -6 -12   3        448.13        338.78       173.13 o                         
  -5 -12   3        219.20        182.29        80.32 o                         
  -4 -12   3       1080.48       1278.75       124.29 o                         
  -3 -12   3        596.42        693.45        78.89 o                         
  -2 -12   3        200.10        126.13        61.89 o                         
  -1 -12   3       1034.32        994.78       105.87 o                         
   0 -12   3         74.63         82.62        57.40 o                         
   1 -12   3        126.53         46.89        58.59 o                         
   2 -12   3       1927.28       1742.51       115.59 o                         
   3 -12   3       3472.15       3304.60       146.31 o                         
   4 -12   3       4079.75       4208.61       174.46 o                         
   5 -12   3       4003.96       4255.52       186.00 o                         
   6 -12   3       5332.63       5444.90       212.35 o                         
   7 -12   3       2722.13       2692.64       221.11 o                         
   8 -12   3       2099.11       2070.78       239.48 o                         
   9 -12   3       5170.14       5158.08       240.63 o                         
  10 -12   3       4567.39       4519.71       250.27 o                         
  11 -12   3       3852.32       4270.91       269.44 o                         
  12 -12   3       2119.50       1751.52       228.25 o                         
  13 -12   3       1265.66       1413.57       253.58 o                         
  14 -12   3       2393.57       2959.55       601.07 o                         
  -8 -11   3        460.16        529.65       280.52 o                         
  -7 -11   3       1268.64        863.31       205.65 o                         
  -6 -11   3       3407.37       3541.39       240.30 o                         
  -5 -11   3       2519.70       2398.69       142.15 o                         
  -4 -11   3       4235.73       3994.45       146.04 o                         
  -3 -11   3       5161.58       5083.72       148.79 o                         
  -2 -11   3       2400.00       2459.94       130.08 o                         
  -1 -11   3       1443.45       1612.03       114.97 o                         
   0 -11   3       2886.34       2990.64       126.39 o                         
   1 -11   3       3973.72       4009.03       137.06 o                         
   2 -11   3       1286.66       1446.56       110.72 o                         
   3 -11   3        910.11        944.84        98.22 o                         
   4 -11   3       3236.99       3322.17       156.99 o                         
   5 -11   3       6822.23       6863.99       210.64 o                         
   6 -11   3       1057.02       1156.89       121.12 o                         
   7 -11   3         92.94        134.59       110.75 o                         
   8 -11   3        194.47        320.01        96.27 o                         
   9 -11   3         99.94         62.50       102.45 o                         
  10 -11   3         22.99        -73.62       114.79 o                         
  11 -11   3        546.31        612.18       147.38 o                         
  12 -11   3       1422.61       1553.01       195.75 o                         
  13 -11   3        643.39        455.15       208.99 o                         
  14 -11   3       1161.21       1167.56       326.58 o                         
  -8 -10   3       1166.30       1832.64       351.84 o                         
  -7 -10   3        420.56        240.39       146.11 o                         
  -6 -10   3          4.59         68.55       107.39 o                         
  -5 -10   3        145.79        109.04        73.87 o                         
  -4 -10   3          2.89        -12.78        61.36 o                         
  -3 -10   3        780.04        738.82        83.74 o                         
  -2 -10   3        220.80        212.87        53.85 o                         
  -1 -10   3        971.01       1003.96       100.14 o                         
   0 -10   3       3088.96       3123.21       124.04 o                         
   1 -10   3       8667.25       8793.51       195.59 o                         
   2 -10   3       6169.31       6122.92       166.04 o                         
   3 -10   3       5499.30       5583.82       165.54 o                         
   4 -10   3       7003.79       6944.36       246.56 o                         
   5 -10   3      11948.11      11868.35       264.78 o                         
   6 -10   3       8792.42       8527.64       244.79 o                         
   7 -10   3       4625.11       4585.74       189.73 o                         
   8 -10   3       3275.91       3170.25       184.55 o                         
   9 -10   3       8030.19       8169.49       269.62 o                         
  10 -10   3       5726.65       5838.61       266.31 o                         
  11 -10   3       1463.82       1581.39       275.21 o                         
  12 -10   3        876.73        847.00       171.00 o                         
  13 -10   3       1017.95        940.51       183.88 o                         
  14 -10   3       1272.03       1173.61       270.85 o                         
  -9  -9   3       2308.50       2294.94       399.85 o                         
  -8  -9   3       3446.42       3375.96       331.75 o                         
  -7  -9   3       2811.91       3046.58       232.37 o                         
  -6  -9   3       2029.94       1783.85       162.61 o                         
  -5  -9   3       4587.45       4524.11       172.96 o                         
  -4  -9   3       5298.98       5255.96       167.31 o                         
  -3  -9   3       1934.73       1863.37       126.28 o                         
  -2  -9   3        596.29        733.88        89.75 o                         
  -1  -9   3       2942.98       2997.93       119.95 o                         
   0  -9   3       4252.01       4543.41       169.32 o                         
   1  -9   3       5277.84       5537.30       148.64 o                         
   2  -9   3       4033.39       4164.79       134.43 o                         
   3  -9   3        440.49        426.18        84.59 o                         
   4  -9   3        123.91        116.85        83.69 o                         
   5  -9   3         25.62        -23.98        61.47 o                         
   6  -9   3       1155.28       1149.14       127.09 o                         
   7  -9   3         20.52          9.68        73.74 o                         
   8  -9   3       1452.28       1358.32       146.58 o                         
   9  -9   3       1847.29       2075.32       175.02 o                         
  10  -9   3       3252.45       3433.27       229.37 o                         
  11  -9   3       1119.19       1135.44       158.41 o                         
  12  -9   3       1676.14       1937.77       409.39 o                         
  13  -9   3       3290.48       3639.38       312.69 o                         
  14  -9   3       2969.76       3019.28       379.04 o                         
 -10  -8   3         46.57       -168.25       225.53 o                         
  -9  -8   3          5.21        -95.28       196.80 o                         
  -8  -8   3          0.15         85.47       139.00 o                         
  -7  -8   3        230.98        159.58       101.61 o                         
  -6  -8   3        252.89        178.63        87.07 o                         
  -5  -8   3       2977.15       3167.02       153.85 o                         
  -4  -8   3       3384.09       3255.37       135.20 o                         
  -3  -8   3       4145.03       4170.87       131.50 o                         
  -2  -8   3       4488.45       4513.50       123.12 o                         
  -1  -8   3       6450.32       6704.73       138.50 o                         
   0  -8   3      19334.92      18794.34       308.23 o                         
   1  -8   3       8225.69       8049.94       173.87 o                         
   2  -8   3       5121.00       4941.29       138.86 o                         
   3  -8   3       9102.44       9322.15       252.09 o                         
   5  -8   3      22192.29      21882.98       562.85 o                         
   6  -8   3       4656.80       4845.89       172.60 o                         
   7  -8   3       1672.65       1794.76       141.08 o                         
   8  -8   3       3176.59       3144.19       173.47 o                         
   9  -8   3       3246.11       3330.20       194.32 o                         
  10  -8   3       1937.84       2188.24       195.79 o                         
  11  -8   3        735.80        655.61       146.76 o                         
  12  -8   3         78.75        201.17       160.45 o                         
  13  -8   3        140.63        182.66       177.45 o                         
  14  -8   3          0.19         67.60       295.08 o                         
 -11  -7   3        889.63        463.96       473.67 o                         
 -10  -7   3       1779.82       2072.47       392.26 o                         
  -9  -7   3       3731.38       3780.81       287.46 o                         
  -8  -7   3       3830.02       4029.46       221.69 o                         
  -7  -7   3        633.18        723.31       106.87 o                         
  -6  -7   3        525.62        496.63        92.34 o                         
  -5  -7   3       3027.19       3142.11       144.77 o                         
  -4  -7   3       3303.56       3525.59       131.04 o                         
  -3  -7   3       2535.63       2567.99       106.33 o                         
  -2  -7   3       1546.18       1499.48        84.40 o                         
  -1  -7   3       2727.39       3138.49        95.25 o                         
   0  -7   3         42.99         43.90        43.18 o                         
   1  -7   3        586.21        538.02        69.36 o                         
   2  -7   3        139.11         89.15        62.44 o                         
   3  -7   3       2060.76       2005.11       194.78 o                         
   4  -7   3        560.09        441.81       129.07 o                         
   5  -7   3       7592.27       7463.53       190.99 o                         
   6  -7   3        345.05        491.90        80.34 o                         
   7  -7   3       3696.58       3896.85       169.90 o                         
   8  -7   3       9362.77       9619.63       259.81 o                         
   9  -7   3       3020.08       3259.01       196.74 o                         
  10  -7   3       2207.59       2149.98       200.47 o                         
  11  -7   3       1608.72       1513.52       198.79 o                         
  12  -7   3       3976.88       4380.94       272.73 o                         
  13  -7   3       2704.67       3039.97       309.11 o                         
  14  -7   3       1613.56       1468.66       283.75 o                         
 -11  -6   3         74.23        250.41       253.92 o                         
 -10  -6   3        170.81         86.29       185.78 o                         
  -9  -6   3        598.23        399.50       150.75 o                         
  -8  -6   3       1647.57       1502.52       173.13 o                         
  -7  -6   3        468.88        355.79        94.16 o                         
  -6  -6   3       3008.36       3270.48       156.21 o                         
  -5  -6   3       8414.88       8485.59       193.41 o                         
  -4  -6   3      13336.42      13074.00       636.93 o                         
  -3  -6   3       3530.16       3631.27       113.21 o                         
  -2  -6   3       3461.99       3467.62       101.55 o                         
  -1  -6   3      15884.31      14577.79       215.43 o                         
   0  -6   3      18328.35      17475.58       281.38 o                         
   1  -6   3      20098.60      18860.34       298.62 o                         
   3  -6   3       3990.51       4148.88       163.45 o                         
   4  -6   3       3985.49       3995.48       134.89 o                         
   5  -6   3       6148.47       6145.35       171.20 o                         
   6  -6   3       3732.47       3827.41       147.65 o                         
   7  -6   3       1543.66       1458.48       123.85 o                         
   8  -6   3         82.61        124.61        84.41 o                         
   9  -6   3        489.05        543.85       109.84 o                         
  10  -6   3        961.32        836.51       133.56 o                         
  11  -6   3         74.89         72.81       123.01 o                         
  12  -6   3        606.06        543.88       154.49 o                         
  13  -6   3        415.33        296.73       176.25 o                         
  14  -6   3        369.32        321.73       261.42 o                         
 -12  -5   3       1107.21       1340.39       332.28 o                         
 -11  -5   3        758.08        481.73       262.04 o                         
 -10  -5   3       1273.00       1195.48       171.29 o                         
  -9  -5   3       2008.94       1942.92       173.94 o                         
  -8  -5   3       1473.34       1738.80       156.91 o                         
  -7  -5   3       2790.27       2773.70       182.71 o                         
  -6  -5   3       6860.88       6909.97       185.60 o                         
  -5  -5   3       2524.51       2487.43       137.09 o                         
  -4  -5   3        229.35        256.85        73.38 o                         
  -3  -5   3          3.77         50.61        40.79 o                         
  -2  -5   3        724.73        646.47        66.50 o                         
  -1  -5   3       2362.32       2389.56        78.65 o                         
   0  -5   3        200.06        229.95        35.79 o                         
   1  -5   3        439.24        362.67        55.17 o                         
   2  -5   3       4197.14       4719.51       152.39 o                         
   3  -5   3       2537.62       2606.24       133.80 o                         
   4  -5   3       7605.27       6848.42       167.33 o                         
   5  -5   3      13144.45      13624.42       265.61 o                         
   6  -5   3       6400.50       6191.06       183.35 o                         
   7  -5   3       5528.77       5785.06       188.23 o                         
   8  -5   3       2354.83       2326.59       156.85 o                         
   9  -5   3       8349.64       8622.72       267.96 o                         
  10  -5   3       7843.30       8150.09       280.75 o                         
  11  -5   3       4406.31       4579.75       259.34 o                         
  12  -5   3       1854.59       1808.81       220.28 o                         
  13  -5   3       2115.65       2027.97       328.54 o                         
  14  -5   3       1841.44       1747.18       316.59 o                         
 -12  -4   3        330.82        535.39       314.57 o                         
 -11  -4   3        125.20        -45.50       159.98 o                         
 -10  -4   3       2212.99       2158.72       198.00 o                         
  -9  -4   3       6364.99       6896.78       233.62 o                         
  -8  -4   3       5163.00       5436.85       194.79 o                         
  -7  -4   3       2630.17       2650.32       146.27 o                         
  -6  -4   3      12013.98      11790.11       230.58 o                         
  -5  -4   3      14351.62      13855.16       277.13 o                         
  -4  -4   3       9361.09       8880.24       171.95 o                         
  -3  -4   3       9883.68       9797.49       197.54 o                         
  -2  -4   3      15770.57      15535.72       258.83 o                         
  -1  -4   3      15454.90      14683.54       238.28 o                         
   0  -4   3       8819.28       9001.69       162.57 o                         
   1  -4   3       9499.35       9499.91       211.87 o                         
   2  -4   3       8787.99       8753.21       301.23 o                         
   3  -4   3        255.20        282.12        66.92 o                         
   4  -4   3       8575.97       8431.28       184.62 o                         
   5  -4   3       1010.24        898.85        93.73 o                         
   6  -4   3       1179.21       1098.06       107.88 o                         
   7  -4   3         94.85         54.11        60.55 o                         
   8  -4   3       1883.74       2000.31       134.72 o                         
   9  -4   3        120.78        105.78        83.69 o                         
  10  -4   3        269.06        222.52       102.71 o                         
  11  -4   3       1566.29       1871.55       186.64 o                         
  12  -4   3       3559.92       3492.59       281.83 o                         
  13  -4   3       2022.44       2090.20       298.80 o                         
  14  -4   3        977.03        911.10       275.48 o                         
 -13  -3   3        782.15        683.56       376.69 o                         
 -12  -3   3        638.46        514.63       232.79 o                         
 -11  -3   3       1375.82        974.48       166.22 o                         
 -10  -3   3       1313.25       1097.80       136.84 o                         
  -9  -3   3       1409.47       1503.63       152.50 o                         
  -8  -3   3       1761.03       1720.14       148.32 o                         
  -7  -3   3       2450.69       2334.40       135.83 o                         
  -6  -3   3        941.91        878.38        87.31 o                         
  -5  -3   3       5445.93       5477.28       141.30 o                         
  -4  -3   3         13.78         82.81        46.45 o                         
  -3  -3   3        392.16        295.05        52.11 o                         
  -2  -3   3        732.76        656.98        59.75 o                         
  -1  -3   3      22744.36      22368.90       286.54 o                         
   0  -3   3       7936.86       7282.77       119.25 o                         
   1  -3   3       2169.18       2731.00       154.14 o                         
   2  -3   3      12956.78      12621.73       266.77 o                         
   3  -3   3      12050.91      10846.13       201.82 o                         
   4  -3   3      27240.74      27079.18       420.26 o                         
   5  -3   3      10760.67      10771.68       227.69 o                         
   6  -3   3       4363.82       4809.66       138.70 o                         
   7  -3   3      10489.97      10619.37       221.99 o                         
   8  -3   3       2604.79       2648.77       140.35 o                         
   9  -3   3       6879.37       7177.84       216.16 o                         
  10  -3   3       4187.23       4146.80       196.62 o                         
  11  -3   3       1560.13       1525.67       205.05 o                         
  12  -3   3        574.02        508.24       148.60 o                         
  13  -3   3       1113.10       1230.56       358.32 o                         
  14  -3   3       1215.74       1285.76       398.59 o                         
 -13  -2   3       1158.04       1436.80       376.84 o                         
 -12  -2   3       1129.95        987.29       189.02 o                         
 -11  -2   3       2929.63       2555.42       207.99 o                         
 -10  -2   3       6458.04       6752.74       243.53 o                         
  -9  -2   3       5977.31       5861.80       211.27 o                         
  -8  -2   3       2853.25       2953.58       149.18 o                         
  -7  -2   3       5368.25       5414.80       259.82 o                         
  -6  -2   3      16422.81      16102.11       269.56 o                         
  -5  -2   3      13360.12      13668.01       228.15 o                         
  -4  -2   3       9104.83       9290.12       169.95 o                         
  -3  -2   3       2065.14       2035.08        77.86 o                         
  -2  -2   3       1452.78       1632.14        78.94 o                         
  -1  -2   3       8313.36       8503.12       137.57 o                         
   0  -2   3      13506.18      12530.19       196.58 o                         
   1  -2   3         64.18         67.41        43.08 o                         
   2  -2   3         77.14         34.77        47.64 o                         
   3  -2   3        314.71        441.54        60.11 o                         
   4  -2   3        405.38        279.29        47.94 o                         
   5  -2   3        193.86        231.26        52.13 o                         
   6  -2   3         18.52          8.86        50.72 o                         
   7  -2   3       4186.63       4420.94       149.76 o                         
   8  -2   3       5617.73       5459.67       177.34 o                         
   9  -2   3       1796.76       1782.08       153.29 o                         
  10  -2   3       1814.97       2024.59       176.57 o                         
  11  -2   3       1742.57       1707.18       175.10 o                         
  12  -2   3       1970.65       2178.51       258.61 o                         
  13  -2   3       1870.92       1705.35       273.23 o                         
  14  -2   3       1524.10       1052.36       357.35 o                         
 -13  -1   3       1262.32       1016.68       264.95 o                         
 -12  -1   3       1275.31       1287.35       212.97 o                         
 -11  -1   3        827.30        580.47       136.00 o                         
 -10  -1   3         66.25        -56.71       100.25 o                         
  -9  -1   3         54.81        103.22        87.15 o                         
  -8  -1   3        309.68        244.74        79.93 o                         
  -7  -1   3        324.16        281.77        70.53 o                         
  -6  -1   3       1986.08       2025.82       105.05 o                         
  -5  -1   3       6631.30       6416.64       144.63 o                         
  -4  -1   3       5610.13       5801.46       127.40 o                         
  -3  -1   3       3125.86       3077.10        88.70 o                         
  -2  -1   3      14890.18      14913.15       205.08 o                         
  -1  -1   3        219.94        261.44        34.14 o                         
   0  -1   3       5988.86       6256.08       114.46 o                         
   1  -1   3      25478.67      23480.68       410.13 o                         
   2  -1   3      13263.42      12194.07       203.35 o                         
   3  -1   3      18520.96      19298.14       375.60 o                         
   4  -1   3       8115.58       7991.47       151.86 o                         
   5  -1   3      14770.51      14930.94       240.57 o                         
   6  -1   3       9493.63       9458.77       192.58 o                         
   7  -1   3       3750.86       3961.74       143.18 o                         
   8  -1   3        955.10        969.86       101.21 o                         
   9  -1   3       3652.37       3556.55       174.03 o                         
  10  -1   3       4374.70       4395.46       208.04 o                         
  11  -1   3        588.22        483.40       127.26 o                         
  12  -1   3         51.19        127.90       159.90 o                         
  13  -1   3         35.81        419.52       317.30 o                         
 -14   0   3       2171.19       1769.02       410.24 o                         
 -13   0   3       3331.89       3698.65       510.77 o                         
 -12   0   3       2998.56       3474.78       244.31 o                         
 -11   0   3       3947.30       3936.30       250.05 o                         
 -10   0   3       4077.93       3916.08       197.86 o                         
  -9   0   3       5340.55       5479.96       194.90 o                         
  -8   0   3      13893.56      14542.33       280.76 o                         
  -7   0   3       5888.55       5839.62       162.24 o                         
  -6   0   3        266.75        227.63        54.40 o                         
  -5   0   3       3194.98       3194.95       106.65 o                         
  -4   0   3      13076.05      12581.37       197.70 o                         
  -3   0   3       6731.61       6586.23       122.68 o                         
  -2   0   3       3812.05       3886.98        97.94 o                         
  -1   0   3      15316.97      13057.54       198.02 o                         
   0   0   3         34.37        132.89        40.01 o                         
   1   0   3         72.46        -14.22        32.22 o                         
   2   0   3         54.45         22.72        43.53 o                         
   3   0   3       3193.27       2786.04        96.62 o                         
   4   0   3       3567.68       3639.83       103.47 o                         
   5   0   3      12091.00      11632.11       258.93 o                         
   6   0   3       6585.74       6977.52       165.65 o                         
   7   0   3       2824.45       2877.30       133.38 o                         
   8   0   3       3382.11       3578.28       159.01 o                         
   9   0   3       2608.61       2707.22       165.65 o                         
  10   0   3       3809.87       3913.54       203.08 o                         
  11   0   3       2132.23       1917.67       193.48 o                         
  12   0   3       2403.72       2391.28       351.68 o                         
  13   0   3       3481.81       3865.85       555.15 o                         
 -14   1   3         48.00        236.16       264.79 o                         
 -13   1   3        242.13         69.76       181.98 o                         
 -12   1   3          0.85         48.16       138.73 o                         
 -11   1   3        838.40        638.12       125.97 o                         
 -10   1   3       1950.26       2119.27       177.73 o                         
  -9   1   3         65.07         90.18        81.41 o                         
  -8   1   3        927.59        903.03       102.80 o                         
  -7   1   3       6376.81       6112.42       162.67 o                         
  -6   1   3       2978.59       2922.20       110.67 o                         
  -5   1   3      26156.56      25864.49       354.00 o                         
  -4   1   3      10667.81      11169.16       180.02 o                         
  -3   1   3        871.42        781.29        57.87 o                         
  -2   1   3       2123.36       2113.21        71.59 o                         
  -1   1   3      31915.01      32452.88       418.69 o                         
   0   1   3     159378.06     157409.33      2587.06 o                         
   1   1   3       5334.22       5381.87        99.40 o                         
   2   1   3       5031.31       5391.28        97.14 o                         
   3   1   3       6371.55       6760.68       124.01 o                         
   4   1   3      16322.03      16029.80       276.17 o                         
   5   1   3       5825.82       5211.22       178.54 o                         
   6   1   3       1815.61       1700.71       116.83 o                         
   7   1   3        338.98        366.03        74.88 o                         
   8   1   3       1569.61       1519.19       139.36 o                         
   9   1   3        751.88        716.83       108.42 o                         
  10   1   3         27.14        -17.43       101.60 o                         
  11   1   3        155.55          4.20       138.92 o                         
  12   1   3         94.99       -170.04       253.46 o                         
  13   1   3        310.66        406.72       306.60 o                         
 -14   2   3       1531.39       1074.98       239.06 o                         
 -13   2   3       4892.38       5238.60       347.72 o                         
 -12   2   3       3167.03       3142.62       236.50 o                         
 -11   2   3       1920.13       1758.15       182.02 o                         
 -10   2   3       1575.19       1810.20       158.53 o                         
  -9   2   3       5128.75       5232.33       187.10 o                         
  -8   2   3       5149.46       4939.73       157.96 o                         
  -7   2   3        361.19        384.83        66.87 o                         
  -6   2   3        118.38         84.07        50.18 o                         
  -5   2   3       8769.31       8351.30       161.03 o                         
  -4   2   3       2692.42       2756.07        85.95 o                         
  -3   2   3        851.47        657.50        52.88 o                         
  -2   2   3       2794.75       2927.01        65.45 o                         
  -1   2   3         95.51        126.13        18.64 o                         
   0   2   3       5347.98       6106.03       113.97 o                         
   1   2   3       8828.38       9308.76       142.73 o                         
   2   2   3      10563.74      10367.09       148.51 o                         
   3   2   3      13129.28      12762.49       188.03 o                         
   4   2   3       6773.53       6238.56       131.23 o                         
   5   2   3       4649.81       4528.79       126.43 o                         
   6   2   3       3034.61       3003.52       145.26 o                         
   7   2   3       2321.53       2187.44       155.47 o                         
   8   2   3       6589.35       6618.76       233.55 o                         
   9   2   3       8234.02       8139.33       285.56 o                         
  10   2   3       3233.86       3361.76       220.36 o                         
  11   2   3       1884.88       1680.82       223.41 o                         
  12   2   3       1738.80       1432.83       321.69 o                         
 -15   3   3        408.88        308.28       320.97 o                         
 -14   3   3         95.16        180.25       209.29 o                         
 -13   3   3        215.75         97.54       159.93 o                         
 -12   3   3        756.14        818.97       140.50 o                         
 -11   3   3       1297.76       1389.74       155.58 o                         
 -10   3   3       3266.35       2973.67       175.73 o                         
  -9   3   3       4992.29       4995.66       182.91 o                         
  -8   3   3       8681.09       8892.81       210.78 o                         
  -7   3   3       1266.54       1186.09        93.14 o                         
  -6   3   3       4305.26       4271.17       124.67 o                         
  -5   3   3      20666.13      20288.00       289.38 o                         
  -4   3   3      19199.85      17045.31       240.18 o                         
  -3   3   3      13902.52      14044.52       193.76 o                         
  -2   3   3       2288.38       2156.29        54.49 o                         
  -1   3   3      10559.05       9995.12       189.09 o                         
   0   3   3      30906.94      31053.90       728.12 o                         
   1   3   3       4793.26       4889.35        72.43 o                         
   2   3   3       7714.48       8259.39       126.43 o                         
   3   3   3       2949.55       3079.00        83.39 o                         
   4   3   3       3875.58       3516.13       102.38 o                         
   5   3   3        533.56        519.38        62.18 o                         
   6   3   3         37.27        -25.42        58.31 o                         
   7   3   3          9.76         34.65        77.62 o                         
   8   3   3         44.45        -38.15        88.46 o                         
   9   3   3        607.61        622.27       121.32 o                         
  10   3   3         84.01         -5.83       142.50 o                         
  11   3   3        143.91        170.23       229.25 o                         
  12   3   3        901.05        811.31       315.18 o                         
 -15   4   3       1536.37       1141.05       440.88 o                         
 -14   4   3       2302.48       2597.90       319.53 o                         
 -13   4   3       1988.49       2602.25       495.94 o                         
 -12   4   3        763.63        692.16       159.39 o                         
 -11   4   3       1051.11       1041.63       130.24 o                         
 -10   4   3        304.53        357.88       100.45 o                         
  -9   4   3        194.60         91.05        78.47 o                         
  -8   4   3        677.45        855.38        95.00 o                         
  -7   4   3       1063.57        909.38        85.06 o                         
  -6   4   3         13.33        -22.13        44.57 o                         
  -5   4   3       6858.81       6672.69       162.60 o                         
  -4   4   3        668.19        648.01        58.29 o                         
  -3   4   3         41.36         21.97        27.86 o                         
  -2   4   3       3253.31       3638.31        66.93 o                         
  -1   4   3      16126.54      14757.80       249.22 o                         
   1   4   3       2639.94       2498.25        71.00 o                         
   2   4   3       2447.13       2313.77        59.75 o                         
   3   4   3       5475.55       5199.57       105.03 o                         
   4   4   3      11645.12      11479.10       280.33 o                         
   5   4   3       8286.01       8367.41       173.51 o                         
   6   4   3       4105.85       3984.45       147.99 o                         
   7   4   3       5336.87       5253.38       181.56 o                         
   8   4   3       4091.91       4094.24       196.61 o                         
   9   4   3       2497.23       2662.44       240.72 o                         
  10   4   3       1311.02       1022.84       218.67 o                         
  11   4   3        846.74        789.45       270.01 o                         
 -15   5   3        553.47        487.45       316.72 o                         
 -14   5   3       1665.95       2030.10       469.96 o                         
 -13   5   3       1879.65       1900.28       214.06 o                         
 -12   5   3       1671.86       1660.39       181.36 o                         
 -11   5   3       3098.35       3125.17       193.47 o                         
 -10   5   3       2829.69       2994.67       176.86 o                         
  -9   5   3       4803.80       4922.04       177.97 o                         
  -8   5   3       5727.14       5383.46       165.18 o                         
  -7   5   3       9685.04      10381.55       208.35 o                         
  -6   5   3      18555.44      17756.12       274.86 o                         
  -5   5   3      12975.55      12634.65       235.65 o                         
  -4   5   3      10660.98      11237.95       174.49 o                         
  -3   5   3       4834.98       4741.60       129.62 o                         
  -2   5   3       5347.12       5607.83        97.83 o                         
  -1   5   3      14220.88      13239.72       303.22 o                         
   1   5   3       4845.16       4911.98       105.59 o                         
   2   5   3         36.10         50.83        22.60 o                         
   3   5   3         58.51         92.55        33.30 o                         
   4   5   3        825.11        769.90        69.02 o                         
   5   5   3         15.86        -43.73        59.21 o                         
   6   5   3         22.38        -30.34        63.70 o                         
   7   5   3        973.17       1031.04       110.71 o                         
   8   5   3       1159.34       1158.78       133.62 o                         
   9   5   3       1134.61       1097.16       189.19 o                         
  10   5   3        781.02        814.55       249.39 o                         
  11   5   3       1784.39       1537.67       363.85 o                         
 -15   6   3        537.94        448.56       293.21 o                         
 -14   6   3       1314.67       1186.52       218.86 o                         
 -13   6   3        281.04        292.91       146.05 o                         
 -12   6   3         59.86        134.03       117.44 o                         
 -11   6   3          7.92        -29.53        99.38 o                         
 -10   6   3         80.03        -33.48        83.74 o                         
  -9   6   3         59.61        -19.21        71.65 o                         
  -8   6   3         63.63         59.81        68.17 o                         
  -7   6   3        869.70        757.36        83.68 o                         
  -6   6   3       4328.67       4602.17       128.67 o                         
  -5   6   3      11056.80      11169.23       188.04 o                         
  -4   6   3       7718.37       7424.92       154.61 o                         
  -3   6   3       3720.60       3843.47        92.01 o                         
  -2   6   3       5213.23       5000.23       110.82 o                         
   1   6   3       6537.77       6373.42       298.06 o                         
   2   6   3      10405.03      10827.30       325.02 o                         
   3   6   3      13566.75      13194.08       187.00 o                         
   4   6   3       8982.78       8878.53       159.81 o                         
   5   6   3       4882.20       4651.10       133.35 o                         
   6   6   3       2185.39       2248.66       128.42 o                         
   7   6   3        578.00        570.51       109.00 o                         
   8   6   3        833.67        832.46       146.22 o                         
   9   6   3        757.71        482.05       237.95 o                         
  10   6   3        551.29        307.34       241.65 o                         
 -15   7   3       2955.11       2431.84       477.77 o                         
 -14   7   3       3762.21       4130.55       362.44 o                         
 -13   7   3       1045.69        880.62       162.40 o                         
 -12   7   3       1077.28       1156.92       155.41 o                         
 -11   7   3       4887.01       5136.63       217.17 o                         
 -10   7   3       9138.23       9160.58       243.13 o                         
  -9   7   3       7201.31       6978.19       201.05 o                         
  -8   7   3       2628.88       2843.26       140.24 o                         
  -7   7   3       5557.99       5482.91       155.74 o                         
  -6   7   3       6268.63       6116.86       149.02 o                         
  -5   7   3       5605.95       5951.07       153.06 o                         
  -4   7   3       4646.96       4572.11       121.02 o                         
  -3   7   3       4664.72       4495.94        96.50 o                         
  -2   7   3        162.36        161.67        27.47 o                         
   1   7   3         37.63         93.26        23.99 o                         
   2   7   3       1617.63       1491.85        75.14 o                         
   3   7   3       2706.47       2683.11       109.56 o                         
   4   7   3        590.59        618.88        56.88 o                         
   5   7   3        888.17       1042.58        94.38 o                         
   6   7   3       2431.81       2596.15       215.48 o                         
   7   7   3       1604.60       1829.95       228.40 o                         
   8   7   3       2844.93       3266.22       189.30 o                         
   9   7   3       2007.78       1918.16       355.72 o                         
 -15   8   3         66.36        937.70       495.36 o                         
 -14   8   3         72.97         51.20       197.86 o                         
 -13   8   3          4.05       -155.90       155.90 o                         
 -12   8   3         14.05       -130.06       130.06 o                         
 -11   8   3        848.14        731.35       117.05 o                         
 -10   8   3       2432.95       2463.29       169.38 o                         
  -9   8   3       1569.11       1679.37       144.33 o                         
  -8   8   3        270.42        274.66        89.13 o                         
  -7   8   3       3647.77       3809.25       163.43 o                         
  -6   8   3       7693.32       7780.83       196.35 o                         
  -5   8   3       8304.53       7533.56       223.61 o                         
  -4   8   3       3594.38       3486.25       102.92 o                         
  -3   8   3       3226.23       3277.12       102.57 o                         
  -2   8   3       6986.70       6842.07       136.80 o                         
   1   8   3       7171.93       7243.62       200.98 o                         
   2   8   3       2334.30       2121.94        81.74 o                         
   3   8   3       1156.25       1258.83        87.65 o                         
   4   8   3       1971.25       1973.72       121.43 o                         
   5   8   3        879.54        996.54        91.42 o                         
   6   8   3        127.00        202.70        67.32 o                         
   7   8   3        157.84        165.36       161.53 o                         
   8   8   3        242.05        122.42       171.67 o                         
   9   8   3         42.12        156.82       210.47 o                         
 -15   9   3       2204.87       2027.56       444.15 o                         
 -14   9   3       2050.68       1704.89       500.17 o                         
 -13   9   3       2416.88       2444.09       267.36 o                         
 -12   9   3       3188.30       3036.32       221.38 o                         
 -11   9   3       2372.11       2240.00       194.18 o                         
 -10   9   3       3009.40       2585.82       198.80 o                         
  -9   9   3       2363.88       2447.45       189.03 o                         
  -8   9   3       6331.67       6461.61       269.27 o                         
  -7   9   3       5181.77       4950.55       182.57 o                         
  -6   9   3        499.52        624.73        79.05 o                         
  -5   9   3        165.57        228.42        52.19 o                         
  -4   9   3         13.33         -4.70        45.16 o                         
  -3   9   3          2.13        -22.09        32.47 o                         
  -2   9   3       1153.80       1188.87        51.23 o                         
   1   9   3        595.11        683.29        59.03 o                         
   2   9   3       1507.27       1616.95       123.56 o                         
   3   9   3       2658.90       2794.10       215.87 o                         
   4   9   3       3198.66       3289.43       251.94 o                         
   5   9   3       2889.40       3386.23       680.40 o                         
   6   9   3       2420.39       2867.32       364.11 o                         
   7   9   3       1080.88       1103.37       185.37 o                         
   8   9   3       2281.89       2287.69       326.27 o                         
 -15  10   3        661.91        303.93       360.14 o                         
 -14  10   3        491.76        179.72       224.13 o                         
 -13  10   3         25.45         28.53       164.22 o                         
 -12  10   3        692.67        585.28       155.40 o                         
 -11  10   3       2679.01       2767.64       223.98 o                         
 -10  10   3       4345.21       4530.68       233.32 o                         
  -9  10   3       1002.93        476.75       299.79 o                         
  -8  10   3       1492.69       1457.57       163.55 o                         
  -7  10   3       6440.48       6491.08       204.11 o                         
  -6  10   3       6341.81       6202.31       174.07 o                         
  -5  10   3       8560.09       8707.28       217.73 o                         
  -4  10   3       7567.95       7662.85       189.04 o                         
  -3  10   3       8195.29       8301.41       178.20 o                         
  -2  10   3       3662.61       3727.68        83.30 o                         
   2  10   3         93.71        159.39        54.76 o                         
   3  10   3        224.90        367.82        98.87 o                         
   4  10   3        864.32        949.41       185.90 o                         
   5  10   3        438.52        353.20       119.82 o                         
   6  10   3        108.41         35.85       130.00 o                         
   7  10   3         69.70        286.07       166.60 o                         
 -14  11   3       1285.34       1109.53       367.18 o                         
 -13  11   3       2547.98       2286.55       332.60 o                         
 -12  11   3       1487.27       1350.76       204.62 o                         
 -11  11   3        748.40        786.79       144.56 o                         
 -10  11   3       1528.70       1030.45       419.62 o                         
  -9  11   3       1346.03       1277.88       162.00 o                         
  -8  11   3       1160.88       1121.51       134.05 o                         
  -7  11   3        395.87        423.34       101.33 o                         
  -6  11   3       1025.91        949.27       101.51 o                         
  -5  11   3        593.13        586.36        63.95 o                         
  -4  11   3        214.68        242.05        50.96 o                         
  -3  11   3       1253.86       1191.68        95.07 o                         
   4  11   3       2824.52       2484.15       172.58 o                         
   5  11   3       1963.85       2216.33       190.57 o                         
   6  11   3       1300.50       1267.64       227.35 o                         
 -14  12   3       1069.64        932.09       349.09 o                         
 -13  12   3        658.88        483.18       293.00 o                         
 -12  12   3       1390.11       1124.17       195.27 o                         
 -11  12   3       1491.74       1127.78       516.51 o                         
 -10  12   3       3459.26       3426.97       247.53 o                         
  -9  12   3       4046.58       3998.54       225.91 o                         
  -8  12   3       5644.60       5544.96       217.12 o                         
  -7  12   3       5079.11       5297.81       179.88 o                         
  -6  12   3       5167.17       5394.31       154.22 o                         
  -5  12   3       4427.39       4382.03       156.75 o                         
  -4  12   3       2231.19       2334.38       102.43 o                         
  -3  12   3        240.63        266.89        44.39 o                         
 -13  13   3       1274.86       1145.74       335.63 o                         
 -12  13   3         75.66        101.63       237.31 o                         
 -11  13   3         32.36       -147.91       147.91 o                         
 -10  13   3          3.04        -66.55       126.52 o                         
  -9  13   3        343.16        346.97       119.68 o                         
  -8  13   3        843.26       1255.23       272.66 o                         
  -7  13   3        608.91        822.12       196.51 o                         
  -6  13   3        793.40        710.94        64.83 o                         
  -5  13   3       2151.16       1964.71       118.49 o                         
  -4  13   3       2545.86       2616.03       106.22 o                         
 -13  14   3       1658.99       1197.10       336.42 o                         
 -12  14   3       1480.74       1248.46       289.77 o                         
 -11  14   3       2413.87       2312.38       383.17 o                         
 -10  14   3       4608.89       4131.42       411.32 o                         
  -9  14   3       3274.55       4001.56       494.73 o                         
  -8  14   3        660.82        636.91       133.61 o                         
  -7  14   3        653.54        873.65       187.47 o                         
  -6  14   3       1987.87       2032.37       131.48 o                         
  -5  14   3        608.72        912.12       165.88 o                         
  -4  14   3        178.21        357.69       106.69 o                         
 -12  15   3        238.51       -112.30       256.25 o                         
 -11  15   3        616.91        242.72       244.04 o                         
 -10  15   3        523.39        562.56       215.82 o                         
  -9  15   3        399.15        259.54       143.70 o                         
  -8  15   3        358.90        257.58        87.72 o                         
  -7  15   3       1304.80       1724.77       373.42 o                         
  -6  15   3       4026.11       4370.05       337.70 o                         
  -5  15   3       2994.82       3465.32       378.18 o                         
 -11  16   3        836.24        883.31       274.81 o                         
 -10  16   3       1071.43        916.22       225.85 o                         
  -9  16   3       1032.29       1003.50       227.07 o                         
  -8  16   3        199.48         42.37       161.43 o                         
  -7  16   3        185.79        198.69       141.82 o                         
  -6  16   3        171.60        142.28       113.75 o                         
  -9  17   3       1210.03        983.37       232.63 o                         
  -8  17   3       1216.68       1202.60       285.57 o                         
  -7  17   3       1726.01       1350.17       251.01 o                         
  -6  17   3       2230.26       3079.75       494.31 o                         
   2 -18   4        257.27        194.16       141.43 o                         
   3 -18   4        721.20        507.98       172.97 o                         
   4 -18   4        872.36        754.16       193.35 o                         
   5 -18   4       1264.04       1074.44       215.06 o                         
   6 -18   4       2869.13       2477.36       351.77 o                         
   7 -18   4       1821.08       1933.22       343.29 o                         
   8 -18   4       2068.93       2253.04       391.51 o                         
   9 -18   4       1285.81       1160.32       409.98 o                         
   3 -17   4        430.00        285.28       144.32 o                         
   4 -17   4        255.76         77.76       117.96 o                         
   5 -17   4        452.45        437.90       138.40 o                         
   6 -17   4         47.99         16.28       158.01 o                         
   7 -17   4         31.80         22.03       178.28 o                         
   8 -17   4        176.86        105.40       196.82 o                         
   9 -17   4        688.42        791.93       258.11 o                         
  10 -17   4        528.55        166.70       244.21 o                         
   0 -16   4        884.29       1263.71       198.97 o                         
   1 -16   4       2159.31       2922.18       222.69 o                         
   2 -16   4       2513.84       2576.14       312.30 o                         
   3 -16   4       1374.44       1368.47       180.08 o                         
   4 -16   4       2999.78       2920.41       142.39 o                         
   5 -16   4       3805.35       4675.02       429.66 o                         
   6 -16   4       3664.84       4198.14       296.83 o                         
   7 -16   4       1335.91       1069.81       150.98 o                         
   8 -16   4       2010.13       1567.64       383.06 o                         
   9 -16   4       2470.71       2928.40       382.25 o                         
  10 -16   4       1764.88       1182.30       285.12 o                         
  11 -16   4        629.24        373.62       264.80 o                         
  12 -16   4        551.87        384.97       307.03 o                         
  -1 -15   4        352.93        765.99       180.41 o                         
   0 -15   4        911.45       1235.07       210.32 o                         
   1 -15   4       1027.71       1248.17       142.38 o                         
   2 -15   4         57.10         59.16        69.35 o                         
   3 -15   4          4.23         92.29        82.89 o                         
   4 -15   4         40.25         26.85       100.90 o                         
   5 -15   4        125.88         94.52        80.48 o                         
   6 -15   4        401.99        273.39        94.62 o                         
   7 -15   4        450.46        397.70       127.17 o                         
   8 -15   4        416.00        395.59       139.92 o                         
   9 -15   4       1807.42       1743.50       232.49 o                         
  10 -15   4       1070.19       1032.75       385.74 o                         
  11 -15   4        490.69        486.21       278.22 o                         
  12 -15   4        896.91        904.01       324.14 o                         
  -3 -14   4       1433.62       1158.44       205.37 o                         
  -2 -14   4       1446.08       1435.25       134.73 o                         
  -1 -14   4       2947.93       3022.19       142.81 o                         
   0 -14   4       4516.49       4798.05       227.91 o                         
   1 -14   4       4533.01       4616.89       164.61 o                         
   2 -14   4       3641.29       3711.37       195.09 o                         
   3 -14   4       2091.83       1954.17       143.93 o                         
   4 -14   4       5158.07       5100.81       268.19 o                         
   5 -14   4       6456.63       6371.71       193.58 o                         
   6 -14   4       3424.88       3398.81       172.82 o                         
   7 -14   4       1623.23       1548.13       160.08 o                         
   8 -14   4       1444.31       1405.04       177.51 o                         
   9 -14   4       1714.75       1661.61       245.06 o                         
  10 -14   4        587.24        463.18       155.75 o                         
  11 -14   4        278.01        231.36       174.20 o                         
  12 -14   4        115.92        258.86       238.47 o                         
  13 -14   4          0.13        242.07       353.55 o                         
  -6 -13   4        722.94         77.18       185.10 o                         
  -5 -13   4        710.46        419.81       169.38 o                         
  -4 -13   4       1533.42       1828.44       519.67 o                         
  -3 -13   4        426.80        313.14        85.05 o                         
  -2 -13   4        234.10        234.60        75.26 o                         
  -1 -13   4         76.90         48.72        95.42 o                         
   0 -13   4         50.33         30.56        68.54 o                         
   1 -13   4         21.38          7.04        62.43 o                         
   2 -13   4       1157.56       1072.38       112.73 o                         
   3 -13   4        693.21        662.39       106.58 o                         
   4 -13   4       1127.80       1017.27       122.95 o                         
   5 -13   4       2344.01       2336.71       146.43 o                         
   6 -13   4       1641.29       1477.37       176.59 o                         
   7 -13   4       1636.26       1446.58       172.98 o                         
   8 -13   4       2367.67       2656.83       256.66 o                         
   9 -13   4       4293.83       4594.13       245.82 o                         
  10 -13   4       1957.99       2112.10       215.41 o                         
  11 -13   4        997.81        847.22       175.59 o                         
  12 -13   4       2590.17       2407.50       400.99 o                         
  13 -13   4       3057.28       2176.93       407.94 o                         
  -7 -12   4        230.45        348.55       185.15 o                         
  -6 -12   4        518.04        295.60       183.57 o                         
  -5 -12   4       2419.95       2357.46       162.91 o                         
  -4 -12   4       4483.14       4473.89       164.07 o                         
  -3 -12   4       3762.77       3664.25       143.73 o                         
  -2 -12   4       2682.44       2632.95       148.75 o                         
  -1 -12   4       4950.77       5060.61       171.21 o                         
   0 -12   4       4206.82       4086.43       152.17 o                         
   1 -12   4       9340.51       9596.74       224.37 o                         
   2 -12   4       2533.37       2519.55       185.93 o                         
   3 -12   4       1211.98       1109.25       141.58 o                         
   4 -12   4       3384.82       3665.93       177.14 o                         
   5 -12   4       2281.57       2265.15       162.37 o                         
   6 -12   4       1517.25       1553.98       165.70 o                         
   7 -12   4        967.68        754.00       136.28 o                         
   8 -12   4         78.14        115.40       100.04 o                         
   9 -12   4          5.28         -5.32       103.14 o                         
  10 -12   4         10.48        156.80       127.60 o                         
  11 -12   4        136.89         53.16       136.88 o                         
  12 -12   4        635.92        701.35       208.90 o                         
  13 -12   4       1510.28       1908.21       311.75 o                         
  14 -12   4        590.18        512.34       331.06 o                         
  -8 -11   4        417.09        168.95       213.46 o                         
  -7 -11   4        633.52        518.74       186.65 o                         
  -6 -11   4        600.67        580.95       149.55 o                         
  -5 -11   4         63.08         28.99        77.50 o                         
  -4 -11   4          6.43         73.28        63.84 o                         
  -3 -11   4         21.40          8.78        80.43 o                         
  -2 -11   4         76.13         23.61        69.34 o                         
  -1 -11   4       1651.99       1521.34       128.24 o                         
   0 -11   4       2045.06       2205.99       131.07 o                         
   1 -11   4       1817.10       1871.76       161.51 o                         
   2 -11   4        123.29        112.43        72.29 o                         
   3 -11   4        735.50        728.37        91.07 o                         
   4 -11   4       5827.46       5810.94       251.99 o                         
   5 -11   4       6393.25       6058.89       206.44 o                         
   6 -11   4       1999.19       1923.80       167.25 o                         
   7 -11   4       1749.78       1790.69       160.63 o                         
   8 -11   4       7110.35       7076.73       249.85 o                         
   9 -11   4       6011.26       6223.40       253.15 o                         
  10 -11   4       4735.86       4755.21       248.36 o                         
  11 -11   4       3990.09       4353.63       272.20 o                         
  12 -11   4       1582.22       1566.43       224.46 o                         
  13 -11   4        629.60        569.25       204.38 o                         
  14 -11   4       1950.83       2012.30       750.93 o                         
  -8 -10   4       1545.09       1209.36       247.32 o                         
  -7 -10   4       1589.86       1050.20       163.01 o                         
  -6 -10   4       2389.45       2358.81       190.16 o                         
  -5 -10   4       5352.07       5138.53       189.13 o                         
  -4 -10   4       4863.35       4897.20       172.01 o                         
  -3 -10   4       4011.14       3923.44       168.14 o                         
  -2 -10   4       4417.33       4122.64       157.38 o                         
  -1 -10   4       4496.03       4719.06       202.59 o                         
   0 -10   4       4836.38       4908.27       162.93 o                         
   1 -10   4       5325.50       5474.45       166.20 o                         
   2 -10   4       2498.52       2493.40       133.27 o                         
   3 -10   4       3227.72       3393.70       147.93 o                         
   4 -10   4        227.16        271.47       101.44 o                         
   5 -10   4        130.84        102.37        68.68 o                         
   6 -10   4       2241.91       2237.63       154.84 o                         
   7 -10   4         68.84         25.52        79.74 o                         
   8 -10   4       3551.18       3712.45       190.94 o                         
   9 -10   4       1240.91       1289.56       156.08 o                         
  10 -10   4        388.10        521.99       125.51 o                         
  11 -10   4        612.78        560.67       146.35 o                         
  12 -10   4       2384.70       2580.75       303.12 o                         
  13 -10   4       1589.13       1460.41       222.74 o                         
  14 -10   4       1336.37        798.38       281.25 o                         
  -9  -9   4         39.26         51.86       217.11 o                         
  -8  -9   4        169.79         73.20       154.76 o                         
  -7  -9   4         89.19       -101.83       115.24 o                         
  -6  -9   4        178.96        122.75        95.07 o                         
  -5  -9   4        507.38        390.75        91.67 o                         
  -4  -9   4        294.76        317.39        77.46 o                         
  -3  -9   4        391.23        415.75        70.17 o                         
  -2  -9   4       1408.56       1445.78       102.49 o                         
  -1  -9   4       5759.77       5632.10       139.70 o                         
   0  -9   4       4058.03       4121.67       143.02 o                         
   1  -9   4       4736.28       4969.45       151.29 o                         
   2  -9   4       6178.95       6129.87       167.46 o                         
   3  -9   4       7325.02       7441.87       240.35 o                         
   4  -9   4       7213.94       6266.61       628.87 o                         
   5  -9   4       6737.87       6902.74       199.65 o                         
   6  -9   4      13388.25      13553.93       298.84 o                         
   7  -9   4      10506.49      10776.31       274.27 o                         
   8  -9   4       2673.56       3040.72       178.60 o                         
   9  -9   4       2923.00       2836.05       189.31 o                         
  10  -9   4       5274.99       5569.75       259.89 o                         
  11  -9   4       2091.50       2120.82       236.05 o                         
  12  -9   4        457.50        410.38       158.04 o                         
  13  -9   4        596.00        802.72       193.38 o                         
  14  -9   4        780.93       1180.15       496.65 o                         
 -10  -8   4       2691.08       2900.34       430.56 o                         
  -9  -8   4       2606.73       2642.92       358.01 o                         
  -8  -8   4       2819.09       2884.97       249.65 o                         
  -7  -8   4       4086.47       3885.89       200.95 o                         
  -6  -8   4       3107.96       3184.19       174.49 o                         
  -5  -8   4       3455.19       3481.02       159.19 o                         
  -4  -8   4       5066.57       5109.34       160.99 o                         
  -3  -8   4       6726.18       6852.14       166.11 o                         
  -2  -8   4       4086.54       4258.22       166.44 o                         
  -1  -8   4        445.20        553.23        61.48 o                         
   0  -8   4       2770.29       2922.11       121.25 o                         
   1  -8   4        966.65        911.31        93.62 o                         
   2  -8   4        246.35        253.34        59.56 o                         
   3  -8   4         16.40         34.68        60.01 o                         
   4  -8   4       1009.13        852.43       211.60 o                         
   5  -8   4         15.12          8.36        58.31 o                         
   6  -8   4       2187.49       2361.97       143.47 o                         
   7  -8   4       7366.79       7654.68       228.01 o                         
   8  -8   4       1042.85       1100.57       127.80 o                         
   9  -8   4       2971.90       3081.41       204.67 o                         
  10  -8   4       5665.34       5662.05       260.93 o                         
  11  -8   4       3248.63       3452.38       258.56 o                         
  12  -8   4       1545.87       1607.97       210.56 o                         
  13  -8   4       1613.41       1789.88       517.31 o                         
  14  -8   4       3380.59       3602.85       423.68 o                         
 -11  -7   4         61.54        133.89       278.11 o                         
 -10  -7   4        283.91        298.53       252.13 o                         
  -9  -7   4        368.85        294.59       159.57 o                         
  -8  -7   4         95.45        174.85       114.30 o                         
  -7  -7   4        293.18        227.12        95.73 o                         
  -6  -7   4       1744.78       1664.13       147.55 o                         
  -5  -7   4       1956.39       2217.52       135.69 o                         
  -4  -7   4       2076.59       2009.14       118.36 o                         
  -3  -7   4       4947.50       4986.09       139.13 o                         
  -2  -7   4       8424.10       8338.73       166.07 o                         
  -1  -7   4       4276.63       4451.74       115.70 o                         
   0  -7   4       7846.41       7726.98       173.82 o                         
   1  -7   4       8960.12       8546.22       183.78 o                         
   3  -7   4       8626.41       8678.41       352.84 o                         
   4  -7   4      14062.44      14264.28       342.87 o                         
   5  -7   4      12471.23      12538.52       262.78 o                         
   6  -7   4       8204.03       8459.69       336.89 o                         
   7  -7   4        768.00        917.11       117.58 o                         
   8  -7   4        404.75        513.55       101.20 o                         
   9  -7   4       5473.48       5497.52       224.70 o                         
  10  -7   4       1035.40       1405.63       217.12 o                         
  11  -7   4         14.14         90.55       130.02 o                         
  12  -7   4        105.71        254.18       149.90 o                         
  13  -7   4         52.44        446.51       381.90 o                         
  14  -7   4          4.77        -44.07       239.43 o                         
 -11  -6   4       1794.30       2205.34       435.68 o                         
 -10  -6   4       1721.09       1274.58       274.72 o                         
  -9  -6   4       3150.25       3402.24       257.58 o                         
  -8  -6   4       4040.91       4021.99       233.31 o                         
  -7  -6   4        982.31        995.95       129.67 o                         
  -6  -6   4       1323.11       1264.00       122.33 o                         
  -5  -6   4       2037.81       2110.65       141.66 o                         
  -4  -6   4       9616.40       9079.17       215.98 o                         
  -3  -6   4       3080.30       2876.96       107.33 o                         
  -2  -6   4          9.74         -5.09        39.91 o                         
  -1  -6   4        580.58        526.39        57.70 o                         
   0  -6   4        197.21        188.44        48.15 o                         
   1  -6   4          6.05         -9.60        32.79 o                         
   2  -6   4       1064.26       1105.64       113.56 o                         
   3  -6   4      12235.90      11951.17       289.46 o                         
   4  -6   4       3118.12       3249.01       163.46 o                         
   5  -6   4       4349.95       4108.43       150.05 o                         
   6  -6   4       2912.97       3204.19       147.46 o                         
   7  -6   4       7635.02       7553.42       221.78 o                         
   8  -6   4       2203.98       2419.08       161.41 o                         
   9  -6   4       7035.26       7581.06       261.08 o                         
  10  -6   4       4508.62       4640.08       238.32 o                         
  11  -6   4       1467.03       1426.67       194.81 o                         
  12  -6   4       2283.09       2439.13       262.63 o                         
  13  -6   4       3432.31       4666.88       785.21 o                         
  14  -6   4       3284.41       3217.21       432.72 o                         
 -12  -5   4         27.64         38.67       305.25 o                         
 -11  -5   4         97.39        228.96       196.29 o                         
 -10  -5   4        720.83        671.67       150.20 o                         
  -9  -5   4        812.87       1033.63       259.32 o                         
  -8  -5   4       2173.05       1971.57       166.73 o                         
  -7  -5   4        155.00        140.69        77.52 o                         
  -6  -5   4       4526.59       4610.83       161.13 o                         
  -5  -5   4       8078.54       7707.65       210.08 o                         
  -4  -5   4      12299.89      12713.70       223.61 o                         
  -3  -5   4       6321.83       6018.05       137.30 o                         
  -2  -5   4       4272.79       4228.53       126.90 o                         
  -1  -5   4      35993.32      36132.31       521.61 o                         
   0  -5   4      22585.35      20822.18      1019.91 o                         
   1  -5   4      19539.37      18305.52       295.67 o                         
   2  -5   4       3626.47       3999.88       155.44 o                         
   3  -5   4       1966.54       1731.30       126.09 o                         
   4  -5   4       7858.77       8272.62       190.42 o                         
   5  -5   4       9659.40      10019.87       223.75 o                         
   6  -5   4       3904.12       4480.34       162.98 o                         
   7  -5   4         16.09         33.14        70.16 o                         
   8  -5   4        471.23        431.96        93.26 o                         
   9  -5   4       1238.14       1319.06       151.78 o                         
  10  -5   4        103.68        215.15       113.56 o                         
  11  -5   4         78.44        107.03       123.54 o                         
  12  -5   4        908.49        862.32       172.18 o                         
  13  -5   4        667.49        812.32       219.30 o                         
  14  -5   4       1219.45       1204.71       293.93 o                         
 -12  -4   4       1298.51       1113.12       314.15 o                         
 -11  -4   4       1847.81       1882.46       245.72 o                         
 -10  -4   4       1925.89       1711.44       170.90 o                         
  -9  -4   4       3752.33       3712.73       201.01 o                         
  -8  -4   4       2070.02       2219.73       160.15 o                         
  -7  -4   4        722.60        670.78        88.53 o                         
  -6  -4   4       2455.42       2384.31       126.88 o                         
  -5  -4   4         77.87        162.08        58.65 o                         
  -4  -4   4        420.18        427.76        57.46 o                         
  -3  -4   4        107.80        103.52        51.17 o                         
  -2  -4   4        870.93        820.49        71.81 o                         
  -1  -4   4       7991.22       8074.49       141.82 o                         
   0  -4   4      13712.26      13604.51       313.66 o                         
   1  -4   4       6625.08       6423.57       482.69 o                         
   2  -4   4       2919.78       3100.16       133.49 o                         
   3  -4   4       6502.39       7517.50       211.12 o                         
   4  -4   4       9036.47       8670.39       193.00 o                         
   5  -4   4      12344.50      12395.58       251.07 o                         
   6  -4   4       8927.72       8720.04       216.81 o                         
   7  -4   4       5147.87       5379.01       186.24 o                         
   8  -4   4       7501.12       7875.85       242.24 o                         
   9  -4   4      10832.11      11172.09       307.50 o                         
  10  -4   4       3804.72       3881.54       224.00 o                         
  11  -4   4       2202.48       2272.65       216.33 o                         
  12  -4   4       1783.51       1704.60       228.46 o                         
  13  -4   4       2012.01       2077.68       309.79 o                         
  14  -4   4       1862.30       2225.49       478.91 o                         
 -13  -3   4        449.46        533.44       321.82 o                         
 -12  -3   4        570.20        646.99       270.31 o                         
 -11  -3   4       1199.80       1251.72       182.60 o                         
 -10  -3   4       2347.57       2213.34       196.75 o                         
  -9  -3   4       5246.41       5566.50       215.02 o                         
  -8  -3   4       6921.65       7016.45       207.87 o                         
  -7  -3   4       3041.85       3131.54       145.40 o                         
  -6  -3   4       4582.63       4676.54       145.68 o                         
  -5  -3   4      10957.97      11414.82       211.62 o                         
  -4  -3   4      23048.46      22255.93       319.38 o                         
  -3  -3   4      21937.97      22046.32       305.97 o                         
  -2  -3   4       4840.38       5207.74       113.53 o                         
  -1  -3   4      12005.08      11230.53       196.45 o                         
   0  -3   4       2575.71       2847.34        94.33 o                         
   1  -3   4       5432.75       5609.51       162.34 o                         
   2  -3   4      10665.37      10537.88       241.24 o                         
   3  -3   4       1471.18       1983.98       119.64 o                         
   4  -3   4       1373.84       1263.41        94.69 o                         
   5  -3   4        487.69        502.79        70.09 o                         
   6  -3   4        124.84        192.27        62.03 o                         
   7  -3   4          4.33        -32.09        58.18 o                         
   8  -3   4       2581.44       2548.89       145.97 o                         
   9  -3   4       2886.32       2947.44       162.27 o                         
  10  -3   4        781.97        866.30       136.18 o                         
  11  -3   4       1100.86       1259.00       173.32 o                         
  12  -3   4       2153.98       2082.55       289.42 o                         
  13  -3   4       2884.74       3110.02       370.25 o                         
  14  -3   4       1137.46        614.60       373.28 o                         
 -13  -2   4       1979.71       2194.31       508.35 o                         
 -12  -2   4       1079.07       1031.03       203.12 o                         
 -11  -2   4        416.72        245.46       133.62 o                         
 -10  -2   4        339.67        257.52       113.83 o                         
  -9  -2   4        762.66        585.08       106.30 o                         
  -8  -2   4        342.46        339.42        87.60 o                         
  -7  -2   4         57.24         75.15        68.58 o                         
  -6  -2   4         47.05         90.04        56.75 o                         
  -5  -2   4       1868.36       1804.52        97.82 o                         
  -4  -2   4       1440.68       1646.92        86.35 o                         
  -3  -2   4       4990.93       5020.87       116.19 o                         
  -2  -2   4       2834.65       3271.27        89.12 o                         
  -1  -2   4      23547.30      22805.07       293.43 o                         
   0  -2   4      62081.96      65141.90       986.94 o                         
   1  -2   4       1217.90       1355.32        93.24 o                         
   2  -2   4        451.79        673.43        88.09 o                         
   3  -2   4       7015.00       6589.05       153.04 o                         
   4  -2   4      25117.57      23591.85       377.91 o                         
   5  -2   4      15419.16      15352.62       286.63 o                         
   6  -2   4       4680.56       5108.60       145.58 o                         
   7  -2   4       2928.49       3039.51       137.88 o                         
   8  -2   4       5542.89       5777.74       186.59 o                         
   9  -2   4       4214.40       4346.17       188.72 o                         
  10  -2   4       3598.04       3437.33       199.84 o                         
  11  -2   4       2329.27       1924.22       200.37 o                         
  12  -2   4        618.52        374.72       194.11 o                         
  13  -2   4        194.01         21.72       218.09 o                         
 -14  -1   4        956.69        618.17       401.50 o                         
 -13  -1   4       2352.19       3001.84       406.87 o                         
 -12  -1   4       1037.92        845.03       174.61 o                         
 -11  -1   4       1287.66       1410.40       153.43 o                         
 -10  -1   4       4614.69       4817.39       217.84 o                         
  -9  -1   4      10542.48      10832.00       264.98 o                         
  -8  -1   4       5580.98       5693.92       184.49 o                         
  -7  -1   4       5069.44       5416.19       163.16 o                         
  -6  -1   4       6397.04       6570.92       159.94 o                         
  -5  -1   4      15962.49      15553.87       248.97 o                         
  -4  -1   4      12415.49      11889.36       196.88 o                         
  -3  -1   4        851.37        940.38        68.12 o                         
  -2  -1   4       2437.72       2640.18        78.24 o                         
  -1  -1   4        767.25        792.05        56.41 o                         
   0  -1   4      11584.38      11514.11       188.18 o                         
   1  -1   4       3003.42       2718.29       105.43 o                         
   2  -1   4          9.61        -44.21        44.21 o                         
   3  -1   4         45.33         98.42        54.15 o                         
   4  -1   4        565.52        465.63        58.83 o                         
   5  -1   4       1431.89       1607.43        91.72 o                         
   6  -1   4       1078.00       1131.66        97.72 o                         
   7  -1   4       2494.55       2652.05       129.69 o                         
   8  -1   4       5761.81       5732.05       183.86 o                         
   9  -1   4       4091.59       4071.59       186.96 o                         
  10  -1   4       1085.11       1129.33       141.44 o                         
  11  -1   4       2285.75       2304.19       210.39 o                         
  12  -1   4       2367.35       2694.90       378.70 o                         
  13  -1   4       2837.06       2905.26       530.67 o                         
 -14   0   4        810.29       1151.35       337.68 o                         
 -13   0   4        361.98        368.03       199.64 o                         
 -12   0   4         29.33        -87.51       136.42 o                         
 -11   0   4         76.33        -93.42       115.61 o                         
 -10   0   4         61.10         20.26       100.04 o                         
  -9   0   4        724.17        678.09       101.52 o                         
  -8   0   4        707.38        794.57        94.31 o                         
  -7   0   4        256.20        326.09        86.37 o                         
  -6   0   4       5117.92       5086.79       138.85 o                         
  -5   0   4       3003.77       2893.46       103.45 o                         
  -4   0   4      12609.86      12380.76       199.09 o                         
  -3   0   4       9421.54       9369.82       155.32 o                         
  -2   0   4      10368.08      10094.80       178.08 o                         
  -1   0   4      11708.53      10722.18       177.04 o                         
   0   0   4      21694.68      21447.55       306.65 o                         
   1   0   4       7764.32       7734.24       172.95 o                         
   2   0   4       8894.86       9162.43       207.18 o                         
   3   0   4      17674.61      16815.37       340.25 o                         
   4   0   4      13081.64      12449.70       202.70 o                         
   5   0   4       8606.12       9415.99       213.04 o                         
   6   0   4       5551.62       5535.15       151.25 o                         
   7   0   4       5360.00       5686.24       171.48 o                         
   8   0   4       3547.41       3398.21       160.58 o                         
   9   0   4        598.22        451.65        98.86 o                         
  10   0   4       1575.47       1648.33       178.75 o                         
  11   0   4         74.81         30.09       129.29 o                         
  12   0   4        118.74        -29.68       205.84 o                         
  13   0   4         21.38        -28.76       308.42 o                         
 -14   1   4       3415.19       3622.71       442.21 o                         
 -13   1   4       2141.22       1918.87       243.86 o                         
 -12   1   4       1687.75       2011.50       251.71 o                         
 -11   1   4       6802.93       6957.43       251.70 o                         
 -10   1   4       7887.22       8309.07       249.51 o                         
  -9   1   4       3500.72       3612.13       171.46 o                         
  -8   1   4       3801.78       4074.06       156.76 o                         
  -7   1   4       4888.45       4709.49       147.76 o                         
  -6   1   4       2708.94       2724.47       109.85 o                         
  -5   1   4       2648.87       2687.67        99.72 o                         
  -4   1   4       5152.17       5501.53       120.44 o                         
  -3   1   4      11085.21      10531.60       190.53 o                         
  -2   1   4       5687.00       5151.02       111.39 o                         
  -1   1   4         54.76         81.59        24.71 o                         
   0   1   4      10316.02       9809.29       192.20 o                         
   1   1   4       3011.16       3228.10        98.93 o                         
   2   1   4       2358.91       2341.77        80.64 o                         
   3   1   4       5926.95       5752.63       116.31 o                         
   4   1   4       6369.62       6633.65       137.93 o                         
   5   1   4       6805.09       6728.61       178.23 o                         
   6   1   4       2575.46       2469.17       119.36 o                         
   7   1   4       6625.10       6658.43       217.69 o                         
   8   1   4       4126.84       4225.31       174.06 o                         
   9   1   4       2872.94       2965.73       183.02 o                         
  10   1   4       4745.74       4803.95       222.69 o                         
  11   1   4       4310.80       4157.57       278.56 o                         
  12   1   4       1722.98       1474.67       315.80 o                         
 -14   2   4        606.60        375.48       255.05 o                         
 -13   2   4         13.25         19.17       145.37 o                         
 -12   2   4         86.43        -67.38       126.27 o                         
 -11   2   4        972.21        865.65       136.75 o                         
 -10   2   4       4351.40       4162.54       191.15 o                         
  -9   2   4       2529.52       2593.34       151.62 o                         
  -8   2   4       1300.23       1235.56       111.29 o                         
  -7   2   4       4751.64       4998.69       147.59 o                         
  -6   2   4      11639.12      10870.70       202.38 o                         
  -5   2   4      13815.13      13256.66       216.57 o                         
  -4   2   4      19365.66      18373.41       259.61 o                         
  -3   2   4       4517.66       4831.07       115.01 o                         
  -2   2   4      19566.51      18381.52       234.51 o                         
  -1   2   4      41052.30      43324.74       536.46 o                         
   0   2   4      10313.31      10025.43       185.50 o                         
   1   2   4       2494.49       2584.56        66.74 o                         
   2   2   4       5743.42       5297.28       113.16 o                         
   3   2   4       4012.90       4114.47        97.52 o                         
   4   2   4      11450.96      12326.73       199.08 o                         
   5   2   4       6842.21       6706.67       153.54 o                         
   6   2   4       2685.22       2500.48       127.21 o                         
   7   2   4        198.96        182.78        77.65 o                         
   8   2   4         39.55        -38.03        82.88 o                         
   9   2   4        262.06        176.60       103.73 o                         
  10   2   4          8.58         10.50       155.18 o                         
  11   2   4        718.86        718.37       260.48 o                         
  12   2   4       1030.26       1104.68       308.22 o                         
 -15   3   4       2138.89       1425.20       477.80 o                         
 -14   3   4       2195.15       2604.94       308.11 o                         
 -13   3   4       3078.03       3357.32       257.88 o                         
 -12   3   4       2334.58       2550.17       243.18 o                         
 -11   3   4       1987.62       2249.96       194.58 o                         
 -10   3   4        820.76        673.13       110.16 o                         
  -9   3   4       3047.42       3298.85       161.52 o                         
  -8   3   4       3425.44       3065.87       141.42 o                         
  -7   3   4        212.35        256.78        61.81 o                         
  -6   3   4        115.26        190.35        50.90 o                         
  -5   3   4       1864.13       2116.04        92.45 o                         
  -4   3   4        964.10        850.96        64.97 o                         
  -3   3   4        525.09        587.56        52.95 o                         
  -2   3   4      10039.96       9833.31       137.26 o                         
  -1   3   4      27868.79      25020.16       414.37 o                         
   0   3   4       2827.98       3213.14       109.05 o                         
   1   3   4        336.31        318.55        35.66 o                         
   2   3   4       5811.03       5760.31       114.49 o                         
   3   3   4       8206.47       8093.47       159.02 o                         
   4   3   4       7663.54       7312.37       145.02 o                         
   5   3   4       4636.40       4523.08       132.24 o                         
   6   3   4       5445.90       5686.29       164.54 o                         
   7   3   4       5010.58       4892.39       176.00 o                         
   8   3   4       4872.87       4848.96       199.75 o                         
   9   3   4       5717.25       5544.81       232.84 o                         
  10   3   4       2275.55       2404.25       264.55 o                         
  11   3   4        564.38        488.57       259.87 o                         
 -15   4   4       1049.14        991.67       326.23 o                         
 -14   4   4        259.25        366.54       254.68 o                         
 -13   4   4        235.08        255.35       144.04 o                         
 -12   4   4        905.96        897.83       139.61 o                         
 -11   4   4       4374.09       4095.26       219.24 o                         
 -10   4   4       4589.08       4671.07       190.91 o                         
  -9   4   4       2988.31       2900.51       157.29 o                         
  -8   4   4       5639.68       6164.00       172.99 o                         
  -7   4   4       6188.23       6024.53       160.67 o                         
  -6   4   4       7538.77       7369.00       160.73 o                         
  -5   4   4      15250.92      15646.81       238.47 o                         
  -4   4   4      13803.39      13003.22       195.81 o                         
  -3   4   4      16705.53      15910.55       212.97 o                         
  -2   4   4       4257.41       4573.89        76.27 o                         
  -1   4   4       5448.72       4998.10       100.57 o                         
   0   4   4      11100.16      10652.62       257.80 o                         
   1   4   4       9275.59       8843.58       240.64 o                         
   2   4   4       2041.99       2187.97        58.61 o                         
   3   4   4        286.39        336.71        39.14 o                         
   4   4   4       1695.75       1606.30        86.14 o                         
   5   4   4        472.81        354.79        64.61 o                         
   6   4   4        551.91        505.27        78.47 o                         
   7   4   4        167.37        164.31        80.35 o                         
   8   4   4        463.22        444.38       100.11 o                         
   9   4   4        659.50        575.45       147.71 o                         
  10   4   4       1008.95       1390.00       341.71 o                         
  11   4   4       1165.76        799.65       268.30 o                         
 -15   5   4        306.54         87.31       297.97 o                         
 -14   5   4       1302.64       1097.65       221.29 o                         
 -13   5   4       2095.99       2461.71       230.56 o                         
 -12   5   4       1006.50       1018.01       142.52 o                         
 -11   5   4        128.92        103.67       107.66 o                         
 -10   5   4        326.44        418.79        97.24 o                         
  -9   5   4       3202.70       2897.49       150.61 o                         
  -8   5   4        698.59        733.69        83.81 o                         
  -7   5   4        414.78        373.88        65.51 o                         
  -6   5   4        299.53        385.21        66.92 o                         
  -5   5   4       4009.44       3652.07       106.06 o                         
  -4   5   4       5153.82       5661.46       114.86 o                         
  -3   5   4       3979.20       4231.92        96.79 o                         
  -2   5   4       4421.41       3872.90        95.99 o                         
  -1   5   4       6278.16       5952.19       105.90 o                         
   1   5   4       9346.10       8621.67       228.82 o                         
   2   5   4       2518.36       2387.77        85.94 o                         
   3   5   4       3319.68       3352.16        83.99 o                         
   4   5   4      13615.74      13339.00       207.97 o                         
   5   5   4       9468.64       9746.00       188.43 o                         
   6   5   4       3450.53       3442.99       166.83 o                         
   7   5   4       2012.16       2020.36       152.02 o                         
   8   5   4       3251.43       3385.24       193.19 o                         
   9   5   4       1797.59       1564.57       203.00 o                         
  10   5   4        801.63        754.95       251.46 o                         
 -15   6   4       1583.27       1514.12       327.34 o                         
 -14   6   4        939.19        948.55       217.26 o                         
 -13   6   4       2425.63       2382.66       232.38 o                         
 -12   6   4       1883.73       1831.30       188.91 o                         
 -11   6   4       3362.56       3267.74       202.09 o                         
 -10   6   4       6022.89       5944.34       212.39 o                         
  -9   6   4      12019.29      12521.58       263.53 o                         
  -8   6   4       8158.34       8150.97       198.94 o                         
  -7   6   4       5719.98       5329.58       334.11 o                         
  -6   6   4       6433.22       6512.77       174.75 o                         
  -5   6   4      11741.25      11265.74       188.20 o                         
  -4   6   4       8293.39       8115.50       186.22 o                         
  -3   6   4       5973.71       6615.63       124.05 o                         
  -2   6   4       2146.88       2229.87        67.79 o                         
   1   6   4        186.77        156.09        35.15 o                         
   2   6   4        503.15        557.68        59.00 o                         
   3   6   4        353.46        281.37        33.88 o                         
   4   6   4        243.05        310.84        48.42 o                         
   5   6   4        888.37        805.39        72.61 o                         
   6   6   4       2245.03       2361.77       127.24 o                         
   7   6   4       1608.17       1921.41       188.29 o                         
   8   6   4       2939.94       3214.48       185.55 o                         
   9   6   4       2890.75       2694.73       362.84 o                         
  10   6   4       1366.25       1093.56       266.75 o                         
 -15   7   4         35.17       -159.44       273.49 o                         
 -14   7   4        851.12        791.31       282.70 o                         
 -13   7   4        958.11        642.62       226.62 o                         
 -12   7   4        335.05        284.70       125.00 o                         
 -11   7   4         70.42         83.51       102.20 o                         
 -10   7   4        341.95        317.92        96.56 o                         
  -9   7   4        869.74        829.59       102.79 o                         
  -8   7   4       1624.62       1641.35       123.45 o                         
  -7   7   4       4101.05       4253.84       160.88 o                         
  -6   7   4       4415.80       4305.77       128.32 o                         
  -5   7   4       4927.24       4937.38       118.96 o                         
  -4   7   4       3776.63       3804.16       105.48 o                         
  -3   7   4       3795.58       3499.89        87.37 o                         
  -2   7   4      11558.36      10889.14       194.61 o                         
   1   7   4       7456.19       6313.08       166.30 o                         
   2   7   4       1279.79       1272.22        98.79 o                         
   3   7   4       6947.62       6838.21       253.05 o                         
   4   7   4       7505.35       7841.28       134.27 o                         
   5   7   4       3557.93       3743.81       152.61 o                         
   6   7   4        458.49        532.22        79.34 o                         
   7   7   4        145.11        175.88        77.44 o                         
   8   7   4       1114.51       1054.64       172.24 o                         
   9   7   4         49.26        253.38       203.27 o                         
 -15   8   4       1333.06       1222.90       316.98 o                         
 -14   8   4       3335.88       2448.44       319.09 o                         
 -13   8   4       3703.08       3457.40       292.46 o                         
 -12   8   4       2505.34       2631.42       212.61 o                         
 -11   8   4       3304.53       3389.58       200.13 o                         
 -10   8   4       6292.20       6449.51       216.04 o                         
  -9   8   4       4481.39       4334.03       174.62 o                         
  -8   8   4       2578.16       2418.95       140.04 o                         
  -7   8   4       2986.03       3120.82       136.10 o                         
  -6   8   4       2412.75       2442.02       127.35 o                         
  -5   8   4       3781.15       3644.30       121.05 o                         
  -4   8   4       1637.52       1728.12        76.99 o                         
  -3   8   4        605.86        543.61        57.03 o                         
  -2   8   4        521.65        490.41        32.79 o                         
   2   8   4        357.38        330.26        74.30 o                         
   3   8   4       3027.68       2979.10       111.60 o                         
   4   8   4       3822.47       3831.87       145.64 o                         
   5   8   4       2551.05       2741.32       147.49 o                         
   6   8   4       2008.85       1920.90       153.17 o                         
   7   8   4       1726.00       2516.74       322.12 o                         
   8   8   4       2859.49       2813.84       330.72 o                         
 -15   9   4        119.41       -349.07       349.07 o                         
 -14   9   4          1.51        -16.89       247.84 o                         
 -13   9   4          7.84        -90.52       157.12 o                         
 -12   9   4        176.73        165.41       114.50 o                         
 -11   9   4       1410.65       1204.36       135.75 o                         
 -10   9   4       3004.82       3047.70       183.06 o                         
  -9   9   4       2452.65       2384.33       162.60 o                         
  -8   9   4        643.47        738.81       110.89 o                         
  -7   9   4       2404.17       2372.49       148.16 o                         
  -6   9   4       6594.27       6377.73       210.81 o                         
  -5   9   4       8194.85       8071.81       173.12 o                         
  -4   9   4       5899.31       5877.17       154.33 o                         
  -3   9   4       4879.54       4804.27       120.70 o                         
   2   9   4       1515.22       1375.11        87.09 o                         
   3   9   4       2491.10       2269.87       142.07 o                         
   4   9   4       1089.94        995.97       153.88 o                         
   5   9   4        770.56        576.46       121.89 o                         
   6   9   4        108.66        124.88       117.27 o                         
   7   9   4          5.01        -31.94       144.02 o                         
   8   9   4         18.61         91.53       174.84 o                         
 -14  10   4       3882.42       3470.43       530.18 o                         
 -13  10   4       2405.19       2177.11       375.01 o                         
 -12  10   4       1931.43       1714.90       204.45 o                         
 -11  10   4       1784.67       1465.09       193.47 o                         
 -10  10   4       4134.94       3983.37       285.56 o                         
  -9  10   4       1216.38       1131.46       141.19 o                         
  -8  10   4       1185.57       1290.41       144.68 o                         
  -7  10   4        695.31        725.62        93.19 o                         
  -6  10   4         12.26         -9.60        54.42 o                         
  -5  10   4         87.71          7.39        43.02 o                         
  -4  10   4         60.63         66.88        37.27 o                         
  -3  10   4         36.87         58.88        27.32 o                         
   3  10   4       4146.20       3908.81       163.46 o                         
   4  10   4       3563.33       3556.63       191.25 o                         
   5  10   4       1971.80       1793.38       193.45 o                         
   6  10   4       2164.34       2062.88       230.91 o                         
   7  10   4       1846.07       1891.01       286.17 o                         
 -14  11   4       1547.74       1608.77       370.64 o                         
 -13  11   4        717.00        700.71       206.87 o                         
 -12  11   4        547.16        549.05       162.87 o                         
 -11  11   4       1880.30       2050.99       258.09 o                         
 -10  11   4       4813.30       5083.92       272.20 o                         
  -9  11   4       3313.46       3566.10       211.26 o                         
  -8  11   4       1771.36       1985.86       170.60 o                         
  -7  11   4       5190.86       5096.89       176.82 o                         
  -6  11   4       8778.50       8671.48       196.02 o                         
  -5  11   4       5279.32       5142.54       164.63 o                         
  -4  11   4       2717.12       2717.13       190.13 o                         
  -3  11   4       4412.55       4555.82       139.54 o                         
   4  11   4         11.66        -67.80        67.80 o                         
   6  11   4         22.70        171.42       129.52 o                         
 -14  12   4       1599.73       1671.39       377.18 o                         
 -13  12   4        842.50        507.10       283.27 o                         
 -12  12   4        968.91        640.00       245.10 o                         
 -11  12   4        213.57        147.67       152.35 o                         
 -10  12   4         30.46         26.73       124.88 o                         
  -9  12   4          6.98          0.55       103.44 o                         
  -8  12   4         52.31         31.19        77.07 o                         
  -7  12   4        632.80        614.91        90.51 o                         
  -6  12   4       1203.00       1075.27        93.99 o                         
  -5  12   4        642.89        789.37       106.12 o                         
  -4  12   4        334.38        363.44        50.30 o                         
 -13  13   4        490.28        373.13       280.16 o                         
 -12  13   4       1705.11       1859.90       399.77 o                         
 -11  13   4       4126.49       4073.43       421.88 o                         
 -10  13   4       4508.82       4464.71       284.81 o                         
  -9  13   4       3382.48       3636.30       262.52 o                         
  -8  13   4       1705.68       1537.88       140.15 o                         
  -7  13   4       1697.32       1766.16       142.95 o                         
  -6  13   4       2580.22       2884.34       143.22 o                         
  -5  13   4       2219.27       2393.58       115.38 o                         
  -4  13   4       1414.32       1519.23        85.59 o                         
 -13  14   4        386.61        128.69       337.38 o                         
 -12  14   4          1.32       -210.89       245.28 o                         
 -11  14   4        826.73        670.28       242.19 o                         
 -10  14   4        655.20        695.95       186.86 o                         
  -9  14   4         28.74        -62.74       126.25 o                         
  -8  14   4        100.29         48.14       153.52 o                         
  -7  14   4       1213.72       2167.66       608.97 o                         
  -6  14   4       2422.27       3045.27       339.62 o                         
  -5  14   4       2114.26       2567.27       314.94 o                         
 -11  15   4        934.78        795.26       255.08 o                         
 -10  15   4       1139.84       1156.28       248.67 o                         
  -9  15   4       1769.55       1773.95       238.02 o                         
  -8  15   4       1256.24       2085.15       488.75 o                         
  -7  15   4        673.94        652.55       150.72 o                         
  -6  15   4        495.31        577.18       113.29 o                         
 -10  16   4        891.00        726.26       244.72 o                         
  -9  16   4       1105.01        873.91       210.03 o                         
  -8  16   4       1262.77       1358.22       276.51 o                         
  -7  16   4       1860.46       2961.34       520.06 o                         
  -6  16   4       2704.18       2965.70       501.57 o                         
  -8  17   4        133.24          3.51       159.64 o                         
  -7  17   4         30.47       -105.34       114.16 o                         
   3 -18   5        514.34        487.19       168.54 o                         
   4 -18   5        162.40        135.69       161.59 o                         
   5 -18   5        241.59         44.57       188.19 o                         
   6 -18   5        822.11        991.05       222.65 o                         
   7 -18   5        255.27        174.72       211.14 o                         
   8 -18   5         29.63        141.69       225.87 o                         
   9 -18   5        482.34        494.82       301.61 o                         
   2 -17   5        876.84       1130.83       275.50 o                         
   3 -17   5       1832.98       1779.53       386.51 o                         
   4 -17   5       2873.58       3467.02       373.96 o                         
   5 -17   5       1727.37       1919.17       455.79 o                         
   6 -17   5       2144.18       1864.01       317.28 o                         
   7 -17   5       2681.84       2079.37       338.22 o                         
   8 -17   5       3002.34       2547.33       387.11 o                         
   9 -17   5       2745.71       2084.14       402.75 o                         
  10 -17   5       2821.25       3171.37       472.99 o                         
  11 -17   5       1587.99       1291.17       477.40 o                         
   0 -16   5        680.97        647.63       162.47 o                         
   1 -16   5        755.62       1245.60       290.59 o                         
   2 -16   5        839.44       1472.39       413.63 o                         
   3 -16   5        132.63        193.69       110.57 o                         
   4 -16   5         28.99        -82.29       249.51 o                         
   5 -16   5         13.54         21.68       162.80 o                         
   6 -16   5         50.90        -72.36       115.42 o                         
   7 -16   5        256.76        105.31       137.90 o                         
   8 -16   5        116.53        114.88       150.51 o                         
   9 -16   5         27.93        124.64       203.66 o                         
  10 -16   5         64.64       -117.53       226.71 o                         
  11 -16   5        364.06        105.47       267.95 o                         
  12 -16   5        749.51        170.67       330.63 o                         
  -2 -15   5        657.15        516.95       214.63 o                         
  -1 -15   5       2072.22       2424.51       165.66 o                         
   0 -15   5       2632.92       2725.58       396.49 o                         
   1 -15   5       3197.36       3341.03       168.45 o                         
   2 -15   5       2975.89       2896.88       166.95 o                         
   3 -15   5       2636.10       2990.89       484.19 o                         
   4 -15   5       4214.54       4224.44       303.71 o                         
   5 -15   5       4703.08       4384.93       188.08 o                         
   6 -15   5       5447.75       5220.56       210.26 o                         
   7 -15   5       2910.10       2873.28       242.12 o                         
   8 -15   5       1169.63       1016.05       184.51 o                         
   9 -15   5       1754.40       1700.65       262.28 o                         
  10 -15   5       2037.81       1907.67       280.25 o                         
  11 -15   5       1723.23       1308.54       300.23 o                         
  12 -15   5        343.13        218.66       297.59 o                         
  -3 -14   5       1288.14       2082.94       637.62 o                         
  -2 -14   5        523.65        485.20        95.27 o                         
  -1 -14   5        155.45        128.69        82.60 o                         
   0 -14   5        368.16        462.54       172.15 o                         
   1 -14   5        454.28        576.27        99.42 o                         
   2 -14   5         14.73        -36.01        74.85 o                         
   3 -14   5        679.51        608.05       135.98 o                         
   4 -14   5       1229.06       1078.97       126.95 o                         
   5 -14   5         30.95         10.35        76.27 o                         
   6 -14   5         67.99         18.32        88.71 o                         
   7 -14   5        217.07        235.15       122.54 o                         
   8 -14   5       1830.71       1795.99       252.88 o                         
   9 -14   5       2234.32       2119.85       213.39 o                         
  10 -14   5       1574.87       1389.04       182.49 o                         
  11 -14   5       1793.14       1562.53       262.30 o                         
  12 -14   5       1930.79       1642.99       345.61 o                         
  13 -14   5       2110.46       1200.23       372.46 o                         
  -6 -13   5        378.66        331.61       177.82 o                         
  -5 -13   5       2069.19       1691.93       284.65 o                         
  -4 -13   5       2195.49       2335.62       202.13 o                         
  -3 -13   5       3063.82       2818.01       171.34 o                         
  -2 -13   5       2442.32       2306.77       195.40 o                         
  -1 -13   5       2662.17       2831.92       157.84 o                         
   0 -13   5       5309.10       5622.88       192.93 o                         
   1 -13   5       9135.52       8801.71       234.18 o                         
   2 -13   5       6477.35       6284.71       262.22 o                         
   3 -13   5       6594.45       6661.92       221.04 o                         
   4 -13   5       2014.43       1855.33       175.48 o                         
   5 -13   5       4274.63       4110.00       214.25 o                         
   6 -13   5       4099.65       4102.66       215.20 o                         
   7 -13   5        642.11        586.95       134.62 o                         
   8 -13   5        358.13        350.80       116.01 o                         
   9 -13   5        627.51        437.64       128.56 o                         
  10 -13   5        559.12        396.89       139.87 o                         
  11 -13   5          9.20        -14.14       150.52 o                         
  12 -13   5        351.34        219.36       194.26 o                         
  13 -13   5        255.85        281.57       264.94 o                         
  -7 -12   5        583.83        537.19       220.42 o                         
  -6 -12   5         93.89        -28.30       164.02 o                         
  -5 -12   5        253.68        234.26       139.50 o                         
  -4 -12   5       1485.18       1381.29       162.52 o                         
  -3 -12   5        435.07        402.01        73.47 o                         
  -2 -12   5        110.68        -36.13        75.97 o                         
  -1 -12   5        464.40        339.78        89.48 o                         
   0 -12   5         56.20         21.75       100.18 o                         
   1 -12   5         16.93         34.63        78.49 o                         
   2 -12   5       1495.97       1534.54       154.06 o                         
   3 -12   5        591.21        557.60       100.20 o                         
   4 -12   5        646.19        652.83       107.09 o                         
   5 -12   5       1097.55       1291.28       187.92 o                         
   6 -12   5       4619.56       4505.88       209.34 o                         
   7 -12   5       1383.39       1216.50       153.93 o                         
   8 -12   5       1719.59       1637.73       169.77 o                         
   9 -12   5       4542.60       4606.37       241.42 o                         
  10 -12   5       5988.15       6153.55       287.37 o                         
  11 -12   5       4039.89       3831.81       281.15 o                         
  12 -12   5       2904.87       2974.09       311.27 o                         
  13 -12   5       3065.29       3006.77       404.66 o                         
  14 -12   5       2123.77       1640.50       424.71 o                         
  -8 -11   5        882.18        425.90       233.29 o                         
  -7 -11   5       2422.92       2422.17       327.89 o                         
  -6 -11   5       2585.00       2212.27       218.66 o                         
  -5 -11   5       2296.02       2249.22       173.21 o                         
  -4 -11   5       5284.54       4996.27       184.03 o                         
  -3 -11   5       6631.97       6455.06       189.12 o                         
  -2 -11   5       3820.76       4059.96       190.22 o                         
  -1 -11   5       3627.70       3437.42       171.50 o                         
   0 -11   5       9388.44       9017.48       230.32 o                         
   1 -11   5      10438.77      10527.05       245.94 o                         
   2 -11   5        468.91        488.11        88.92 o                         
   3 -11   5        469.35        498.74        88.69 o                         
   4 -11   5       2567.08       2539.12       217.43 o                         
   5 -11   5       5162.75       5085.29       266.18 o                         
   6 -11   5        131.83        112.99        86.66 o                         
   7 -11   5        166.06        156.29        89.70 o                         
   8 -11   5        560.85        433.52       114.03 o                         
   9 -11   5        142.60        218.56       108.83 o                         
  10 -11   5        541.76        613.88       137.76 o                         
  11 -11   5        385.13        414.06       138.69 o                         
  12 -11   5        784.49        697.19       185.11 o                         
  13 -11   5       1581.34       1393.03       289.74 o                         
  14 -11   5       1892.57       2464.96       388.82 o                         
  -9 -10   5        380.77        272.45       282.75 o                         
  -8 -10   5        757.94        573.20       216.78 o                         
  -7 -10   5        799.24        609.71       149.84 o                         
  -6 -10   5         12.59         42.78        98.41 o                         
  -5 -10   5         22.42         23.99        89.27 o                         
  -4 -10   5        277.53        142.73        80.70 o                         
  -3 -10   5        672.11        458.90        84.03 o                         
  -2 -10   5         33.62         36.80        62.44 o                         
  -1 -10   5        106.16         97.32        77.16 o                         
   0 -10   5        150.30        182.59        74.57 o                         
   1 -10   5       5029.29       4980.69       169.38 o                         
   2 -10   5       1646.79       1563.49       129.35 o                         
   3 -10   5        856.51        841.03       112.60 o                         
   4 -10   5       5397.43       5322.02       239.48 o                         
   5 -10   5      11109.55      11057.87       339.57 o                         
   6 -10   5       6788.57       6863.81       221.91 o                         
   7 -10   5       3088.68       3466.15       187.86 o                         
   8 -10   5      11504.90      11539.95       311.51 o                         
   9 -10   5      11055.81      11284.26       325.89 o                         
  10 -10   5       4347.30       4671.56       253.18 o                         
  11 -10   5       1634.27       1580.75       202.91 o                         
  12 -10   5       1569.99       1250.37       193.99 o                         
  13 -10   5       1514.95       1448.76       229.69 o                         
  14 -10   5        453.71        707.50       293.34 o                         
  -9  -9   5       3376.60       2849.41       408.97 o                         
  -8  -9   5       3207.24       3128.09       279.38 o                         
  -7  -9   5       2277.42       2121.44       229.03 o                         
  -6  -9   5       3368.54       3058.63       189.84 o                         
  -5  -9   5       6303.15       5928.22       199.66 o                         
  -4  -9   5      12876.00      12659.36       254.84 o                         
  -3  -9   5       4632.64       4574.81       155.64 o                         
  -2  -9   5       1559.14       1441.32       106.75 o                         
  -1  -9   5       3246.55       3172.61       147.23 o                         
   0  -9   5       6370.51       6201.20       341.10 o                         
   1  -9   5       3885.39       4143.57       150.57 o                         
   2  -9   5       1673.60       1612.11       118.45 o                         
   3  -9   5         25.48         -8.21        74.79 o                         
   4  -9   5          4.82        -51.01        97.39 o                         
   5  -9   5        586.00        578.87       111.47 o                         
   6  -9   5        164.00        194.41        79.44 o                         
   7  -9   5         11.99         19.32        82.46 o                         
   8  -9   5       2605.35       2773.72       179.11 o                         
   9  -9   5       3475.38       3583.73       214.47 o                         
  10  -9   5       1836.64       1865.65       207.37 o                         
  11  -9   5        854.54        907.71       159.32 o                         
  12  -9   5       2420.56       2510.43       278.14 o                         
  13  -9   5       3347.31       3290.93       336.90 o                         
  14  -9   5       1971.45       2006.94       421.03 o                         
 -10  -8   5        285.16        311.78       246.43 o                         
  -9  -8   5         62.35        -15.48       177.34 o                         
  -8  -8   5          4.81        -60.67       136.29 o                         
  -7  -8   5         10.42         57.63       101.91 o                         
  -6  -8   5        473.08        462.93       101.92 o                         
  -5  -8   5        707.44        629.35        93.08 o                         
  -4  -8   5        732.23        858.96        93.01 o                         
  -3  -8   5        499.18        575.43        72.24 o                         
  -2  -8   5         98.01         70.41        53.55 o                         
  -1  -8   5      10004.29       9638.31       184.73 o                         
   0  -8   5       9928.39       9556.81       211.24 o                         
   1  -8   5       6488.80       6309.71       206.25 o                         
   2  -8   5       5589.24       5671.95       201.69 o                         
   3  -8   5      13569.44      14256.65       495.23 o                         
   4  -8   5      21093.50      22121.92       480.33 o                         
   5  -8   5      14338.65      14703.69       299.49 o                         
   6  -8   5       5806.96       6254.64       201.36 o                         
   7  -8   5       8338.36       8497.61       248.76 o                         
   8  -8   5       4027.40       3975.81       202.29 o                         
   9  -8   5       4300.40       4361.88       220.13 o                         
  10  -8   5       2419.87       2509.87       226.00 o                         
  11  -8   5        647.20        699.21       149.05 o                         
  12  -8   5         70.71        193.49       153.05 o                         
  13  -8   5          7.24        108.05       198.99 o                         
  14  -8   5        187.29        275.00       257.76 o                         
 -11  -7   5       1118.41       1089.13       306.19 o                         
 -10  -7   5       3437.63       3409.39       428.89 o                         
  -9  -7   5       4410.10       4880.79       343.45 o                         
  -8  -7   5       4058.19       3918.24       243.39 o                         
  -7  -7   5       3807.07       3558.08       193.70 o                         
  -6  -7   5       6502.53       6006.86       558.93 o                         
  -5  -7   5       3014.90       3033.34       167.38 o                         
  -4  -7   5       1915.75       1880.30       135.39 o                         
  -3  -7   5        372.28        354.50        60.51 o                         
  -2  -7   5       1311.73       1325.96        91.70 o                         
  -1  -7   5        963.55        902.48        92.72 o                         
   0  -7   5         10.62         51.76        44.46 o                         
   1  -7   5        144.16        124.47        53.46 o                         
   2  -7   5        113.22        189.69       103.69 o                         
   3  -7   5       3312.96       3816.33       173.60 o                         
   4  -7   5       4284.86       4015.76       185.91 o                         
   5  -7   5       1148.16       1248.70       111.86 o                         
   6  -7   5        352.50        425.30        84.52 o                         
   7  -7   5       8408.72       8815.54       246.83 o                         
   8  -7   5       7861.63       7850.28       247.45 o                         
   9  -7   5       2512.88       2409.45       192.64 o                         
  10  -7   5       2081.32       2045.61       202.11 o                         
  11  -7   5       3146.21       3412.05       253.92 o                         
  12  -7   5       4758.49       5010.84       309.09 o                         
  13  -7   5       2356.12       3363.00       614.80 o                         
  14  -7   5       1935.44       2218.99       379.66 o                         
 -11  -6   5         15.47       -219.58       247.84 o                         
 -10  -6   5        254.42        178.61       157.71 o                         
  -9  -6   5        474.81        525.32       119.49 o                         
  -8  -6   5        193.28         78.71        96.60 o                         
  -7  -6   5        100.40         93.85        87.16 o                         
  -6  -6   5        388.50        433.07        88.51 o                         
  -5  -6   5       4536.77       4787.24       180.47 o                         
  -4  -6   5       5570.86       5425.29       153.92 o                         
  -3  -6   5       1736.62       1674.61        97.85 o                         
  -2  -6   5       3379.28       3191.42       106.68 o                         
  -1  -6   5      15683.53      15559.12       239.64 o                         
   0  -6   5      27567.83      26250.58       410.24 o                         
   1  -6   5      20341.21      21612.34       429.55 o                         
   2  -6   5      26090.30      27172.48       526.47 o                         
   3  -6   5       9233.51       9740.76       260.42 o                         
   4  -6   5       2394.00       2221.18       154.82 o                         
   5  -6   5       9900.87      10170.53       234.71 o                         
   6  -6   5       7622.53       7726.21       214.65 o                         
   7  -6   5       3980.67       3955.06       175.73 o                         
   8  -6   5        800.60        645.73       104.62 o                         
   9  -6   5       1330.38       1407.31       170.78 o                         
  10  -6   5       1768.50       1806.75       183.81 o                         
  11  -6   5        146.88        202.02       137.00 o                         
  12  -6   5        185.00        278.37       156.64 o                         
  13  -6   5        187.76        209.38       211.77 o                         
  14  -6   5         45.28         58.22       279.78 o                         
 -12  -5   5       1173.32        871.06       317.09 o                         
 -11  -5   5       1721.70       1471.78       232.13 o                         
 -10  -5   5       3791.22       3753.31       264.08 o                         
  -9  -5   5       4203.70       4146.88       213.28 o                         
  -8  -5   5       1944.58       2003.84       167.83 o                         
  -7  -5   5       1277.93       1318.92       140.14 o                         
  -6  -5   5       2148.52       2221.24       136.35 o                         
  -5  -5   5        371.58        465.64        71.79 o                         
  -4  -5   5        415.71        406.27        88.25 o                         
  -3  -5   5        103.88         64.20        54.32 o                         
  -2  -5   5        844.71        769.90        88.06 o                         
  -1  -5   5       3170.68       3266.76       114.56 o                         
   0  -5   5       2383.63       2695.49       131.37 o                         
   1  -5   5         39.96         14.68        44.29 o                         
   2  -5   5       1229.42       1560.45       119.85 o                         
   3  -5   5      17134.05      16105.06       358.90 o                         
   4  -5   5       7262.98       6797.86       223.19 o                         
   5  -5   5       5180.97       5111.85       161.59 o                         
   6  -5   5       2690.69       2932.42       138.42 o                         
   7  -5   5       2851.13       3031.23       159.21 o                         
   8  -5   5       4426.14       4330.09       187.23 o                         
   9  -5   5       9530.91       9766.19       290.17 o                         
  10  -5   5       9981.80      10835.17       329.16 o                         
  11  -5   5       2615.09       2858.45       246.16 o                         
  12  -5   5       1264.89       1082.02       176.74 o                         
  13  -5   5       2222.71       2404.13       351.48 o                         
  14  -5   5       3474.07       3723.80       454.57 o                         
 -12  -4   5         56.26         83.80       277.74 o                         
 -11  -4   5         32.08        -32.86       154.55 o                         
 -10  -4   5       1266.43       1314.42       148.60 o                         
  -9  -4   5       1806.96       1827.30       178.66 o                         
  -8  -4   5       1600.28       1514.76       139.53 o                         
  -7  -4   5       1310.16       1342.16       118.72 o                         
  -6  -4   5       6655.30       6789.57       180.46 o                         
  -5  -4   5      18217.05      17420.07       286.90 o                         
  -4  -4   5      19972.49      21010.08       314.17 o                         
  -3  -4   5      12548.22      12799.35       214.34 o                         
  -2  -4   5      19812.07      21263.63       299.65 o                         
  -1  -4   5      21556.30      21631.03       429.69 o                         
   0  -4   5      12925.35      13454.53       238.60 o                         
   1  -4   5      32600.37      30710.51       561.21 o                         
   2  -4   5       3186.78       3620.02       150.60 o                         
   3  -4   5       2423.87       2374.36       132.68 o                         
   4  -4   5       5480.23       5590.14       158.66 o                         
   5  -4   5       4086.97       4240.38       147.24 o                         
   6  -4   5       2077.09       2267.47       132.56 o                         
   7  -4   5         15.08         19.66        63.81 o                         
   8  -4   5         98.04        113.92        86.68 o                         
   9  -4   5         90.48         63.09        99.77 o                         
  10  -4   5        508.78        533.35       125.83 o                         
  11  -4   5       1002.32        982.19       156.94 o                         
  12  -4   5       1879.20       1849.31       225.55 o                         
  13  -4   5       1855.09       2370.99       345.08 o                         
  14  -4   5       1176.52       1301.98       426.02 o                         
 -13  -3   5       1963.83       1914.61       414.76 o                         
 -12  -3   5       1636.36       1569.05       321.64 o                         
 -11  -3   5       1551.79       1442.16       195.02 o                         
 -10  -3   5        637.59        763.97       128.00 o                         
  -9  -3   5        681.29        733.66       113.13 o                         
  -8  -3   5       1063.60        962.99       115.16 o                         
  -7  -3   5        359.82        304.29        77.30 o                         
  -6  -3   5        797.41        824.35        91.35 o                         
  -5  -3   5        604.02        689.82        78.27 o                         
  -4  -3   5       2474.00       2699.94       107.37 o                         
  -3  -3   5        134.72        149.54        46.28 o                         
  -2  -3   5       2524.09       2387.34        89.24 o                         
  -1  -3   5       5786.45       5853.96       119.46 o                         
   0  -3   5       1384.60       1541.35        84.61 o                         
   1  -3   5      12628.87      12843.02       322.64 o                         
   2  -3   5      17881.87      16441.42       343.46 o                         
   3  -3   5       9550.53       9801.49       251.47 o                         
   4  -3   5       5511.27       5833.87       158.07 o                         
   5  -3   5      10005.17      10754.97       234.78 o                         
   6  -3   5      15378.63      15620.03       313.27 o                         
   7  -3   5       6199.89       6385.21       201.22 o                         
   8  -3   5       8299.73       8707.91       255.79 o                         
   9  -3   5       4637.18       4811.54       221.11 o                         
  10  -3   5       3586.13       3905.49       231.63 o                         
  11  -3   5       2556.32       2117.24       228.60 o                         
  12  -3   5       1186.30       1037.01       190.21 o                         
  13  -3   5       1126.38        875.11       246.66 o                         
 -13  -2   5        185.73       -130.69       248.87 o                         
 -12  -2   5        242.46       -113.29       171.18 o                         
 -11  -2   5       3113.90       3302.99       232.14 o                         
 -10  -2   5       3662.57       3852.16       212.16 o                         
  -9  -2   5       3638.95       3819.77       192.34 o                         
  -8  -2   5       5892.57       6224.18       195.89 o                         
  -7  -2   5      11809.05      12174.40       243.26 o                         
  -6  -2   5      17087.73      17920.92       296.43 o                         
  -5  -2   5      18222.16      18852.63       293.95 o                         
  -4  -2   5       9303.80       9606.17       179.71 o                         
  -3  -2   5       7293.50       7692.61       149.27 o                         
  -2  -2   5      12369.36      12217.44       191.46 o                         
  -1  -2   5       3976.18       4674.27       104.88 o                         
   0  -2   5      17167.79      16263.81       261.92 o                         
   1  -2   5       3981.59       4086.74       138.31 o                         
   2  -2   5        338.85        234.33        57.09 o                         
   3  -2   5         83.28         41.87        44.80 o                         
   4  -2   5        250.24        300.69        58.84 o                         
   5  -2   5        311.15        255.71        61.33 o                         
   6  -2   5        133.36        121.15        65.27 o                         
   7  -2   5       1659.29       1584.63       138.81 o                         
   8  -2   5       1367.75       1407.49       146.41 o                         
   9  -2   5       2941.78       3226.00       197.00 o                         
  10  -2   5       2477.24       2387.28       211.47 o                         
  11  -2   5       2587.87       2463.13       233.65 o                         
  12  -2   5       1423.52       1168.01       215.38 o                         
  13  -2   5       2425.88       3090.54       523.31 o                         
 -14  -1   5        208.62        105.69       348.77 o                         
 -13  -1   5        772.02        870.28       223.06 o                         
 -12  -1   5        662.15        829.75       160.85 o                         
 -11  -1   5         15.61        -53.51       122.16 o                         
 -10  -1   5         79.79         14.47       100.60 o                         
  -9  -1   5        294.77        247.28        97.75 o                         
  -8  -1   5         21.61         58.18        76.84 o                         
  -7  -1   5        384.20        411.18        72.72 o                         
  -6  -1   5       4748.82       4789.63       142.68 o                         
  -5  -1   5       3446.30       3650.24       116.76 o                         
  -4  -1   5       3337.57       3294.79       104.85 o                         
  -3  -1   5       1243.89       1380.72        76.07 o                         
  -2  -1   5      11404.41      11317.37       177.25 o                         
  -1  -1   5       5087.20       5720.67       111.92 o                         
   0  -1   5       7207.74       7033.75       140.42 o                         
   1  -1   5       9220.58       9043.03       207.88 o                         
   2  -1   5      18080.21      17741.44       350.74 o                         
   3  -1   5       7882.73       8359.85       220.08 o                         
   4  -1   5      17004.98      16399.87       849.55 o                         
   5  -1   5      12485.73      12013.72       246.94 o                         
   6  -1   5       2924.27       2929.01       140.88 o                         
   7  -1   5       3674.21       3755.21       167.89 o                         
   8  -1   5       5666.07       5552.71       206.08 o                         
   9  -1   5       6199.05       6594.09       242.39 o                         
  10  -1   5       1472.55       1301.13       160.85 o                         
  11  -1   5         22.20       -130.26       144.40 o                         
  12  -1   5         13.57       -180.12       180.12 o                         
  13  -1   5         27.46          9.34       316.15 o                         
 -14   0   5       1409.85       1703.12       312.74 o                         
 -13   0   5       2061.25       1809.65       253.47 o                         
 -12   0   5       2225.64       1891.73       255.32 o                         
 -11   0   5       3334.79       3769.42       220.16 o                         
 -10   0   5       6544.13       6621.07       233.29 o                         
  -9   0   5      16168.18      16381.67       325.39 o                         
  -8   0   5      12096.83      12404.38       261.48 o                         
  -7   0   5       3078.22       3202.51       134.97 o                         
  -6   0   5       3418.95       3722.17       126.03 o                         
  -5   0   5       8030.21       7905.26       163.95 o                         
  -4   0   5      16636.36      16070.01       242.91 o                         
  -3   0   5       5276.88       5503.85       118.38 o                         
  -2   0   5        448.52        507.36        66.16 o                         
  -1   0   5        367.01        168.90        29.59 o                         
   0   0   5      33345.27      29182.04       412.30 o                         
   1   0   5       1989.19       2060.91        95.97 o                         
   2   0   5          6.19         17.82        32.21 o                         
   3   0   5       1774.70       1783.14       112.58 o                         
   4   0   5       2112.70       1902.59       129.17 o                         
   5   0   5       2879.36       3153.91       132.40 o                         
   6   0   5       2068.25       2202.03       166.97 o                         
   7   0   5       4436.61       4709.65       162.10 o                         
   8   0   5       5991.70       6343.90       198.22 o                         
   9   0   5       4835.72       4601.53       223.47 o                         
  10   0   5       2135.01       1871.51       190.11 o                         
  11   0   5       2395.39       2263.66       283.91 o                         
  12   0   5       3070.78       3843.35       496.94 o                         
  13   0   5       2254.93       2741.22       530.04 o                         
 -14   1   5         98.19        -26.45       261.65 o                         
 -13   1   5        245.36        171.06       169.68 o                         
 -12   1   5          0.00        -14.50       132.39 o                         
 -11   1   5        329.29        212.11       129.59 o                         
 -10   1   5        814.91       1060.14       124.91 o                         
  -9   1   5        710.53        720.40       100.33 o                         
  -8   1   5       1958.32       1980.65       129.81 o                         
  -7   1   5       2110.41       2129.47       118.53 o                         
  -6   1   5       3560.13       3258.52       120.15 o                         
  -5   1   5      10301.70      10414.60       189.22 o                         
  -4   1   5       7851.21       8046.79       152.20 o                         
  -3   1   5       6965.39       7216.77       153.71 o                         
  -2   1   5       2263.69       2343.09        83.72 o                         
  -1   1   5      16786.31      15197.25       202.26 o                         
   0   1   5      93111.87      91296.19      1576.83 o                         
   1   1   5      18182.54      17024.21       318.02 o                         
   2   1   5       1600.68       1953.08        80.54 o                         
   3   1   5       8542.01       8748.57       176.61 o                         
   4   1   5      17820.18      16934.01       293.09 o                         
   5   1   5       8906.04       8840.87       206.45 o                         
   6   1   5        879.72       1105.30       124.22 o                         
   7   1   5       2425.17       2443.03       143.67 o                         
   8   1   5        269.06        213.51       103.20 o                         
   9   1   5        126.11         60.76       108.47 o                         
  10   1   5        185.79         66.17       139.07 o                         
  11   1   5        144.13        -21.10       172.77 o                         
  12   1   5        455.12        170.65       269.16 o                         
 -14   2   5       3714.04       5649.21      1092.61 o                         
 -13   2   5       4876.61       5146.01       281.71 o                         
 -12   2   5       3703.60       3911.44       243.59 o                         
 -11   2   5       3290.34       3042.68       216.21 o                         
 -10   2   5       5184.54       5405.48       209.41 o                         
  -9   2   5       7145.93       7225.98       210.36 o                         
  -8   2   5       3185.83       3289.04       143.93 o                         
  -7   2   5       1167.87       1357.14       108.77 o                         
  -6   2   5       8814.25       8347.27       176.38 o                         
  -5   2   5       2116.91       2272.81        94.61 o                         
  -4   2   5        534.76        525.44        60.00 o                         
  -3   2   5         16.22         -7.89        25.16 o                         
  -2   2   5         54.65        103.22        29.20 o                         
  -1   2   5       7957.36       7158.02       127.70 o                         
   0   2   5      16114.93      15797.96       284.68 o                         
   1   2   5       8450.05       8647.42       147.02 o                         
   2   2   5        525.96        477.65        60.22 o                         
   3   2   5       8362.61       8024.63       164.72 o                         
   4   2   5      13587.40      13857.75       252.55 o                         
   5   2   5       7510.54       7785.19       168.95 o                         
   6   2   5        860.62        888.64        96.35 o                         
   7   2   5       5061.41       5273.16       182.14 o                         
   8   2   5       9522.12       9429.47       244.83 o                         
   9   2   5       4303.83       4046.74       440.04 o                         
  10   2   5       3116.85       2033.04      1476.09 o                         
  11   2   5       1343.14       1305.67       277.96 o                         
  12   2   5       1531.62       1105.04       323.08 o                         
 -15   3   5        263.35         22.60       307.62 o                         
 -14   3   5        114.10        211.46       243.17 o                         
 -13   3   5        382.82        435.77       163.09 o                         
 -12   3   5        291.88        245.64       139.63 o                         
 -11   3   5        692.54        643.04       127.55 o                         
 -10   3   5       2689.84       2877.55       178.60 o                         
  -9   3   5       6373.97       6827.66       202.08 o                         
  -8   3   5       3990.00       3830.92       151.26 o                         
  -7   3   5       3159.00       3115.02       128.53 o                         
  -6   3   5       6836.83       7567.34       164.95 o                         
  -5   3   5      24182.76      22622.83       319.77 o                         
  -4   3   5      17178.41      17015.99       281.33 o                         
  -3   3   5       6833.69       7269.57       126.38 o                         
  -2   3   5       2252.18       2173.35        60.69 o                         
  -1   3   5      22084.69      21001.75       292.18 o                         
   0   3   5      13173.89      12258.65       247.04 o                         
   1   3   5       4551.44       5103.42        96.26 o                         
   2   3   5      10609.68      11235.19       185.15 o                         
   3   3   5       4244.14       4091.71       112.64 o                         
   4   3   5        828.43        695.06        87.77 o                         
   5   3   5         29.61         -9.96        51.29 o                         
   6   3   5        774.28        693.29        81.88 o                         
   7   3   5          7.59        -78.73        78.73 o                         
   8   3   5        939.97        823.85       111.05 o                         
   9   3   5        554.77        542.44       159.98 o                         
  10   3   5        531.80        471.80       179.60 o                         
  11   3   5        985.76       1150.03       294.38 o                         
 -15   4   5       2337.31       1832.28       351.02 o                         
 -14   4   5       2501.89       3003.23       997.83 o                         
 -13   4   5       2369.70       2818.29       274.18 o                         
 -12   4   5       1286.06       1110.45       149.91 o                         
 -11   4   5       1403.96       1550.63       162.40 o                         
 -10   4   5       1893.45       1874.74       159.31 o                         
  -9   4   5       2289.01       2460.05       154.94 o                         
  -8   4   5       1007.83        973.42       102.30 o                         
  -7   4   5         35.11         26.31        54.11 o                         
  -6   4   5        246.11        188.98        54.44 o                         
  -5   4   5        242.09        230.84        53.05 o                         
  -4   4   5         31.66         12.87        35.76 o                         
  -3   4   5         62.34         41.07        29.47 o                         
  -2   4   5       4123.88       4341.34        76.49 o                         
  -1   4   5       5893.50       5658.21       118.90 o                         
   0   4   5      14285.80      13235.48       230.91 o                         
   1   4   5       1268.25       1388.99        89.35 o                         
   2   4   5       3451.46       3366.63        81.81 o                         
   3   4   5      13939.31      13423.96       224.08 o                         
   4   4   5      10383.12      10379.69       206.29 o                         
   5   4   5       4862.60       4715.34       157.37 o                         
   6   4   5       4814.72       4694.79       156.67 o                         
   7   4   5       2758.53       2849.78       159.54 o                         
   8   4   5       3721.73       3693.27       196.78 o                         
   9   4   5       2519.80       2943.18       290.06 o                         
  10   4   5       2067.37       2215.02       361.48 o                         
  11   4   5        647.78        633.45       362.64 o                         
 -15   5   5       1291.80       1105.36       319.37 o                         
 -14   5   5       1081.32        899.42       224.45 o                         
 -13   5   5        619.97        586.44       159.22 o                         
 -12   5   5        419.03        457.07       133.55 o                         
 -11   5   5       3019.90       3006.60       195.30 o                         
 -10   5   5       6810.56       6939.12       219.70 o                         
  -9   5   5       6271.77       6016.53       191.25 o                         
  -8   5   5       4169.13       4336.93       154.77 o                         
  -7   5   5      10248.94      10863.39       214.50 o                         
  -6   5   5      10026.86       9754.84       187.01 o                         
  -5   5   5      11851.00      11850.77       196.68 o                         
  -4   5   5       5113.71       5132.40       109.96 o                         
  -3   5   5       6849.06       6686.90       111.63 o                         
  -2   5   5      10191.47       9969.59       192.83 o                         
  -1   5   5       9730.50       9667.41       170.57 o                         
   0   5   5       4897.31       4818.67       111.96 o                         
   1   5   5       1786.73       1654.65        86.88 o                         
   2   5   5        611.64        502.64        87.78 o                         
   3   5   5        810.44        810.82        67.89 o                         
   4   5   5         88.66         21.57        50.21 o                         
   5   5   5        196.04        127.17        53.71 o                         
   6   5   5        860.77        880.16        89.47 o                         
   7   5   5       2146.67       2372.71       161.33 o                         
   8   5   5       1606.77       1519.10       201.56 o                         
   9   5   5        902.64        632.52       207.80 o                         
  10   5   5        937.84        906.18       266.68 o                         
 -15   6   5        822.98        882.03       475.15 o                         
 -14   6   5        627.27        511.06       214.05 o                         
 -13   6   5       1541.16       1693.76       237.38 o                         
 -12   6   5       1508.45       1391.21       159.14 o                         
 -11   6   5        242.99        153.85       106.68 o                         
 -10   6   5         44.55         71.49        92.23 o                         
  -9   6   5          9.91        -30.69        76.80 o                         
  -8   6   5         22.81        -35.64        61.35 o                         
  -7   6   5        390.87        371.68        69.83 o                         
  -6   6   5       4711.92       4575.91       131.36 o                         
  -5   6   5       3767.59       3557.92       106.55 o                         
  -4   6   5       3216.06       3149.90        91.18 o                         
  -3   6   5       4881.54       5404.11       107.43 o                         
  -2   6   5       8159.62       8287.53       161.05 o                         
   2   6   5      14492.61      13895.51       370.73 o                         
   3   6   5       6025.75       5863.18       224.47 o                         
   4   6   5       4378.25       4043.40       117.62 o                         
   5   6   5       5610.21       5703.32       199.94 o                         
   6   6   5       3777.85       3733.21       167.24 o                         
   7   6   5       1130.64        893.35       130.00 o                         
   8   6   5       2031.49       1914.31       251.03 o                         
   9   6   5       1201.98       1428.80       267.07 o                         
 -15   7   5       1774.49       1368.03       380.40 o                         
 -14   7   5       2523.54       2768.18       433.46 o                         
 -13   7   5       2161.52       2241.88       258.98 o                         
 -12   7   5       2746.25       2574.51       218.08 o                         
 -11   7   5       4917.63       4990.65       218.56 o                         
 -10   7   5      10247.46      10080.97       259.14 o                         
  -9   7   5       6420.75       6590.06       200.84 o                         
  -8   7   5       3022.98       3352.18       173.79 o                         
  -7   7   5       5057.01       4991.23       153.62 o                         
  -6   7   5       3986.86       3900.97       125.08 o                         
  -5   7   5       6679.92       6833.82       158.06 o                         
  -4   7   5       4008.48       3844.40       105.16 o                         
  -3   7   5       1674.77       1584.32        74.77 o                         
  -2   7   5        487.52        523.34        37.81 o                         
   2   7   5       3183.70       3127.16       130.88 o                         
   3   7   5       1611.72       1509.88       133.05 o                         
   4   7   5       1729.92       1600.42       165.74 o                         
   5   7   5       2161.97       2009.55       108.74 o                         
   6   7   5       3056.91       3180.30       157.16 o                         
   7   7   5       1555.58       1444.31       186.16 o                         
   8   7   5       1329.48       1534.28       300.11 o                         
   9   7   5       2282.36       2956.30       374.21 o                         
 -15   8   5        205.76        478.96       364.17 o                         
 -14   8   5          5.36         38.99       211.11 o                         
 -13   8   5         90.00         87.26       166.90 o                         
 -12   8   5         20.81        -68.49       119.91 o                         
 -11   8   5        692.16        613.14       114.71 o                         
 -10   8   5       1894.56       1726.15       155.39 o                         
  -9   8   5       1686.07       1572.79       143.87 o                         
  -8   8   5         86.78         36.60        71.53 o                         
  -7   8   5       4736.51       4818.63       153.72 o                         
  -6   8   5       9693.78       9924.03       221.93 o                         
  -5   8   5       4204.53       4103.90       126.47 o                         
  -4   8   5       1795.84       1849.80        74.63 o                         
  -3   8   5       4532.39       4724.23       118.89 o                         
   2   8   5       1915.06       1775.06        93.98 o                         
   3   8   5       3439.60       3146.64       161.10 o                         
   4   8   5       3701.55       2924.72       194.26 o                         
   5   8   5       1947.71       2173.96       207.03 o                         
   6   8   5         28.54        145.86       123.25 o                         
   7   8   5         43.59         21.86       101.32 o                         
   8   8   5        539.97        386.12       194.00 o                         
 -15   9   5       2504.56       2231.02       447.60 o                         
 -14   9   5       2819.35       2746.96       390.84 o                         
 -13   9   5       2010.37       1749.30       225.11 o                         
 -12   9   5       2452.18       2555.31       231.17 o                         
 -11   9   5       1794.15       1772.09       163.41 o                         
 -10   9   5       3005.30       3102.32       187.11 o                         
  -9   9   5       2943.29       2963.36       196.13 o                         
  -8   9   5       5377.40       5540.22       211.71 o                         
  -7   9   5        761.86        684.61       101.25 o                         
  -6   9   5         46.99         12.68        57.33 o                         
  -5   9   5        814.78        818.50        80.08 o                         
  -4   9   5        623.97        559.90        74.44 o                         
  -3   9   5         13.84         -2.01        27.96 o                         
   3   9   5       2963.37       2938.37       141.91 o                         
   4   9   5       2861.54       2657.64       172.56 o                         
   5   9   5       1927.16       1991.93       193.20 o                         
   6   9   5        719.93        709.75       148.37 o                         
   7   9   5       1144.85       1160.95       269.55 o                         
 -14  10   5        130.10        104.83       303.83 o                         
 -13  10   5         25.90       -119.94       182.08 o                         
 -12  10   5        512.62        540.55       162.74 o                         
 -11  10   5       1553.51       1617.41       200.25 o                         
 -10  10   5       2903.47       3011.11       267.12 o                         
  -9  10   5       2694.64       2812.14       200.82 o                         
  -8  10   5       1996.30       1916.59       169.11 o                         
  -7  10   5       4304.25       4574.04       189.45 o                         
  -6  10   5       4350.70       4277.30       142.01 o                         
  -5  10   5       8559.27       8881.60       166.84 o                         
  -4  10   5       6625.83       6707.58       163.79 o                         
  -3  10   5       3893.91       3730.76        82.54 o                         
   4  10   5        523.76        565.51        90.44 o                         
   5  10   5        222.59         42.31        95.95 o                         
   6  10   5         46.41        116.29       127.55 o                         
 -14  11   5       1817.37       1128.91       345.70 o                         
 -13  11   5       2160.94       1897.75       449.72 o                         
 -12  11   5       1376.08       1085.23       188.30 o                         
 -11  11   5        708.22        439.65       223.33 o                         
 -10  11   5        826.75        899.40       152.06 o                         
  -9  11   5        752.92        831.06       132.49 o                         
  -8  11   5        517.76        529.12       124.28 o                         
  -7  11   5        350.95        329.65        72.70 o                         
  -6  11   5         10.48        -48.91        48.91 o                         
  -5  11   5         22.09         -3.36        44.87 o                         
  -4  11   5        319.45        328.11        46.66 o                         
   5  11   5       1441.51       1878.45       161.37 o                         
 -14  12   5        771.20        298.06       328.41 o                         
 -13  12   5       1288.82       1298.82       327.34 o                         
 -12  12   5       1569.77       1390.10       297.88 o                         
 -11  12   5       1689.77       1635.69       223.19 o                         
 -10  12   5       3679.67       3709.65       257.05 o                         
  -9  12   5       3831.34       3837.69       219.19 o                         
  -8  12   5       4472.28       4876.79       184.12 o                         
  -7  12   5       3542.67       3830.12       147.89 o                         
  -6  12   5       3436.86       3456.88       152.53 o                         
  -5  12   5       6024.38       5846.67       166.30 o                         
  -4  12   5       3141.25       3111.43        93.86 o                         
 -13  13   5        195.56       -215.30       288.44 o                         
 -12  13   5         17.06       -126.15       222.71 o                         
 -11  13   5         14.72         16.03       206.38 o                         
 -10  13   5          1.27        -78.37       201.36 o                         
  -9  13   5          5.77       -118.39       123.43 o                         
  -8  13   5        115.29         20.58       102.42 o                         
  -7  13   5        817.13        878.84       107.72 o                         
  -6  13   5       1959.53       2082.59       151.55 o                         
  -5  13   5       3174.49       3139.59       184.16 o                         
 -12  14   5       1283.83       1045.13       306.57 o                         
 -11  14   5       2215.93       2152.75       390.10 o                         
 -10  14   5       3924.40       4069.66       375.44 o                         
  -9  14   5       2556.00       3388.27       589.56 o                         
  -8  14   5       1208.94       1704.01       421.61 o                         
  -7  14   5       1466.61       1752.53       305.49 o                         
  -6  14   5       2597.81       2752.07       125.63 o                         
 -11  15   5        133.97        -46.44       228.61 o                         
 -10  15   5        598.55        642.36       219.79 o                         
  -9  15   5        997.85        916.02       150.74 o                         
  -8  15   5        666.50       1482.55       587.92 o                         
  -7  15   5        895.78       1942.81       687.18 o                         
  -6  15   5       2808.05       3631.39       555.39 o                         
 -10  16   5       1780.36       2059.89       364.75 o                         
  -9  16   5       1234.23       1126.97       220.56 o                         
  -8  16   5        782.79        646.69       162.99 o                         
  -7  16   5        637.26       1694.80       844.38 o                         
   4 -18   6       1010.23        830.13       195.83 o                         
   5 -18   6       1506.59       1601.81       318.75 o                         
   6 -18   6       1603.23       1163.61       250.89 o                         
   7 -18   6       1279.90        891.53       243.61 o                         
   8 -18   6       1909.37       1211.65       256.79 o                         
   9 -18   6       2414.54       1092.19       430.56 o                         
   5 -17   6        692.04        657.69       199.65 o                         
   6 -17   6        155.26        175.69       192.92 o                         
   7 -17   6          2.56        -51.85       195.27 o                         
   8 -17   6        109.74        127.69       202.48 o                         
   9 -17   6         21.34         67.11       224.18 o                         
  10 -17   6         11.51         11.90       248.42 o                         
   0 -16   6       2526.19       2997.88       354.95 o                         
   1 -16   6       2170.07       2630.70       207.53 o                         
   2 -16   6        569.66        877.22       151.53 o                         
   3 -16   6       1418.75       1964.89       389.11 o                         
   4 -16   6       2596.47       3004.31       498.88 o                         
   5 -16   6       5686.99       5216.39       260.20 o                         
   6 -16   6       3980.05       3683.40       292.69 o                         
   7 -16   6       1976.26       1299.54       192.21 o                         
   8 -16   6       2524.62       2060.36       488.14 o                         
   9 -16   6       2307.39       2393.72       400.82 o                         
  10 -16   6       2106.80       2443.93       421.27 o                         
  11 -16   6        804.04        580.38       302.79 o                         
  -2 -15   6        331.82        847.49       282.12 o                         
  -1 -15   6        701.11       1460.84       393.11 o                         
   0 -15   6       1023.10       1464.84       229.55 o                         
   1 -15   6       1006.20       1192.77       254.19 o                         
   2 -15   6        215.29        263.76       109.86 o                         
   3 -15   6         33.47         -9.22       141.46 o                         
   4 -15   6          2.81        -85.26       116.14 o                         
   5 -15   6          2.25         -1.94       124.54 o                         
   6 -15   6         12.63          7.86        98.29 o                         
   7 -15   6         44.31        -73.17       124.71 o                         
   8 -15   6        931.04        833.85       159.21 o                         
   9 -15   6       1643.49       1618.92       235.55 o                         
  10 -15   6       1181.47       1033.05       199.02 o                         
  11 -15   6        420.96        235.08       256.32 o                         
  12 -15   6       1511.76       1409.11       371.51 o                         
  -3 -14   6       2196.77       2680.24       361.26 o                         
  -2 -14   6       1578.36       2020.66       442.50 o                         
  -1 -14   6       2275.94       2439.35       251.95 o                         
   0 -14   6       3232.34       3395.19       180.20 o                         
   1 -14   6       4514.21       4239.78       211.25 o                         
   2 -14   6       2979.89       2764.33       197.17 o                         
   3 -14   6       3516.84       3179.36       208.85 o                         
   4 -14   6       7798.54       7723.10       260.65 o                         
   5 -14   6       5579.40       5372.32       249.94 o                         
   6 -14   6       2943.12       2668.67       179.52 o                         
   7 -14   6       2016.16       1728.10       194.22 o                         
   8 -14   6       2755.78       2348.57       219.73 o                         
   9 -14   6       1671.22       1646.14       212.45 o                         
  10 -14   6        749.47        759.83       164.34 o                         
  11 -14   6        694.62        711.41       191.70 o                         
  12 -14   6         12.31         93.19       306.97 o                         
  13 -14   6        258.11        303.29       369.84 o                         
  -6 -13   6        403.47        169.97       192.01 o                         
  -5 -13   6        922.65        800.61       200.99 o                         
  -4 -13   6        839.01        652.94       292.43 o                         
  -3 -13   6        707.03        748.85       170.03 o                         
  -2 -13   6        937.72        783.41       113.17 o                         
  -1 -13   6        130.45        118.81       130.29 o                         
   0 -13   6         29.39        -47.62       122.66 o                         
   1 -13   6         49.84         78.80        97.67 o                         
   2 -13   6         69.68        189.18       100.84 o                         
   3 -13   6        851.02        758.80       118.18 o                         
   4 -13   6       1539.95       1476.18       170.20 o                         
   5 -13   6       2149.18       1839.06       189.01 o                         
   6 -13   6       1856.22       1693.43       192.36 o                         
   7 -13   6       1990.73       1864.59       190.06 o                         
   8 -13   6       3961.90       4080.94       233.55 o                         
   9 -13   6       4696.58       4499.03       253.12 o                         
  10 -13   6       2929.13       3037.06       245.44 o                         
  11 -13   6       2405.51       2206.31       268.73 o                         
  12 -13   6       4242.06       4737.70       378.70 o                         
  13 -13   6       2573.47       2417.15       559.67 o                         
  -7 -12   6        506.56        299.64       219.84 o                         
  -6 -12   6       1443.98       1125.79       233.85 o                         
  -5 -12   6       2645.63       2626.58       226.50 o                         
  -4 -12   6       3594.25       3500.80       187.45 o                         
  -3 -12   6       2769.44       2306.98       160.07 o                         
  -2 -12   6       2900.93       2575.73       194.76 o                         
  -1 -12   6       6542.40       6433.71       225.46 o                         
   0 -12   6       6929.88       7085.88       227.80 o                         
   1 -12   6       8382.84       8071.49       238.32 o                         
   2 -12   6       3609.82       3492.51       189.45 o                         
   3 -12   6       2697.66       2939.03       186.34 o                         
   4 -12   6       2077.37       1992.50       171.76 o                         
   5 -12   6       2531.43       2498.97       244.56 o                         
   6 -12   6       4574.73       4370.57       206.89 o                         
   7 -12   6        543.84        540.19       113.55 o                         
   8 -12   6         56.85         40.72       100.53 o                         
   9 -12   6         97.71        262.01       121.22 o                         
  10 -12   6         59.18        -16.29       129.19 o                         
  11 -12   6         58.28         45.94       146.87 o                         
  12 -12   6        697.60        812.09       203.13 o                         
  13 -12   6       1134.56       1024.90       271.74 o                         
  -8 -11   6        313.97        452.12       224.11 o                         
  -7 -11   6        870.72        794.63       230.75 o                         
  -6 -11   6        653.25        531.64       142.72 o                         
  -5 -11   6        320.77        329.27       106.31 o                         
  -4 -11   6        314.30        258.86        92.13 o                         
  -3 -11   6         18.33         25.82        79.85 o                         
  -2 -11   6         69.40        -59.88        95.18 o                         
  -1 -11   6        702.23        717.06       107.27 o                         
   0 -11   6         47.23         98.42        84.42 o                         
   1 -11   6         64.93         87.66        77.30 o                         
   2 -11   6       1751.99       1812.95       157.54 o                         
   3 -11   6       3096.62       3024.46       171.10 o                         
   4 -11   6       5070.01       4936.32       198.67 o                         
   5 -11   6       2846.19       2958.01       224.37 o                         
   6 -11   6       4617.84       4670.35       203.00 o                         
   7 -11   6       7624.85       7546.89       254.39 o                         
   8 -11   6       4335.61       4078.55       220.84 o                         
   9 -11   6       6948.99       6909.32       274.42 o                         
  10 -11   6       5907.92       6198.60       279.28 o                         
  11 -11   6       3276.25       3336.19       269.96 o                         
  12 -11   6       1723.31       1651.67       228.75 o                         
  13 -11   6        693.85        638.89       218.06 o                         
  14 -11   6       1372.73        993.14       314.14 o                         
  -9 -10   6       2185.97       2211.56       416.80 o                         
  -8 -10   6        791.76        642.38       221.60 o                         
  -7 -10   6       1415.56       1103.94       198.95 o                         
  -6 -10   6       4428.96       4465.51       276.74 o                         
  -5 -10   6       4422.10       4268.99       197.40 o                         
  -4 -10   6       5433.66       4941.42       187.49 o                         
  -3 -10   6       5187.26       5039.66       174.03 o                         
  -2 -10   6       7107.23       7439.93       191.45 o                         
  -1 -10   6       3266.25       3401.82       170.48 o                         
   0 -10   6       2535.81       2650.77       156.54 o                         
   1 -10   6       4271.75       4304.40       175.99 o                         
   2 -10   6       2646.72       2501.05       182.02 o                         
   3 -10   6       2144.06       2228.61       151.06 o                         
   4 -10   6       1688.08       1814.47       188.56 o                         
   5 -10   6       2859.79       2663.91       205.72 o                         
   6 -10   6        208.09        113.36        82.56 o                         
   7 -10   6       2332.15       2481.70       177.26 o                         
   8 -10   6        660.40        593.82       114.74 o                         
   9 -10   6         46.32        104.45       111.88 o                         
  10 -10   6        401.79        278.84       124.39 o                         
  11 -10   6       1610.24       2153.03       249.25 o                         
  12 -10   6       2701.45       2731.11       287.03 o                         
  13 -10   6        786.78       1019.37       310.67 o                         
  14 -10   6        917.86        949.34       299.99 o                         
  -9  -9   6        272.59        346.26       235.09 o                         
  -8  -9   6       1036.75        710.06       164.87 o                         
  -7  -9   6        153.81        147.58       122.33 o                         
  -6  -9   6        116.97         -5.50        97.99 o                         
  -5  -9   6        270.20        237.96        93.81 o                         
  -4  -9   6        113.97         82.02        77.29 o                         
  -3  -9   6        404.68        412.90        78.53 o                         
  -2  -9   6       1301.88       1378.83       116.10 o                         
  -1  -9   6       5432.05       5453.12       185.11 o                         
   0  -9   6       2243.83       2441.22       141.66 o                         
   1  -9   6       5411.88       5509.34       213.19 o                         
   2  -9   6       5249.24       5549.11       179.30 o                         
   3  -9   6      10221.30      10117.46       528.64 o                         
   4  -9   6       8139.72       8026.61       275.99 o                         
   5  -9   6      20666.95      21144.02       494.45 o                         
   6  -9   6      16353.51      16663.32       351.26 o                         
   7  -9   6       6076.77       6105.78       222.41 o                         
   8  -9   6       2196.89       2176.10       176.98 o                         
   9  -9   6       6298.99       6702.00       269.62 o                         
  10  -9   6       3888.19       3972.70       249.68 o                         
  11  -9   6        888.20        844.09       166.75 o                         
  12  -9   6        241.48        353.01       167.78 o                         
  13  -9   6        685.03        509.88       243.73 o                         
  14  -9   6       1287.36       1054.47       310.79 o                         
 -10  -8   6       2205.36       2546.22       437.38 o                         
  -9  -8   6       2330.17       2135.61       336.27 o                         
  -8  -8   6       4474.03       4205.61       457.30 o                         
  -7  -8   6       4014.53       3704.86       351.22 o                         
  -6  -8   6       4036.96       3748.42       212.23 o                         
  -5  -8   6       4546.20       4465.67       200.09 o                         
  -4  -8   6       6490.32       6575.01       211.37 o                         
  -3  -8   6       6137.91       6166.02       193.92 o                         
  -2  -8   6       1039.44       1124.73       113.57 o                         
  -1  -8   6        726.32        920.20       103.27 o                         
   0  -8   6       4652.40       4141.59       350.11 o                         
   1  -8   6       3660.63       3376.40       140.38 o                         
   2  -8   6        207.31        209.93        70.64 o                         
   3  -8   6       3004.25       2791.73       172.13 o                         
   4  -8   6          8.48        -29.72        82.54 o                         
   5  -8   6         82.25        147.23        87.73 o                         
   6  -8   6       3142.30       3308.72       165.06 o                         
   7  -8   6        719.15        650.00       101.74 o                         
   8  -8   6       3836.42       3719.81       200.57 o                         
   9  -8   6       3527.56       3748.84       216.76 o                         
  10  -8   6       3678.95       3817.90       244.18 o                         
  11  -8   6       1066.54       1079.86       174.25 o                         
  12  -8   6       2255.28       2613.39       530.64 o                         
  13  -8   6       3339.63       3687.09       348.10 o                         
  14  -8   6       3461.49       3530.32       482.74 o                         
 -11  -7   6         39.24        104.88       266.62 o                         
 -10  -7   6        132.98         77.46       235.09 o                         
  -9  -7   6         21.11         63.07       136.32 o                         
  -8  -7   6         81.79         23.22       103.45 o                         
  -7  -7   6         44.92        -12.04        90.90 o                         
  -6  -7   6         99.26        115.26        89.21 o                         
  -5  -7   6       2991.51       3142.51       174.66 o                         
  -4  -7   6       3129.21       3108.43       157.35 o                         
  -3  -7   6       8071.19       7921.94       315.94 o                         
  -2  -7   6       3840.49       3884.94       128.52 o                         
  -1  -7   6       5218.87       5108.89       136.30 o                         
   0  -7   6      14565.88      15254.62       349.10 o                         
   1  -7   6      25439.33      25249.29       413.07 o                         
   2  -7   6       9149.79       9584.84       268.08 o                         
   3  -7   6       9607.01      10159.95       284.80 o                         
   4  -7   6      23700.07      23690.58       507.20 o                         
   5  -7   6      19189.59      19385.30       364.50 o                         
   6  -7   6       4045.83       4330.28       172.97 o                         
   7  -7   6        941.88        956.04       123.73 o                         
   8  -7   6       1057.20       1055.45       145.94 o                         
   9  -7   6       2221.80       2176.60       198.13 o                         
  10  -7   6        572.59        676.17       140.61 o                         
  11  -7   6        721.65        699.52       151.09 o                         
  12  -7   6         44.73         17.64       166.82 o                         
  13  -7   6          0.80        236.85       226.58 o                         
  14  -7   6          3.75        181.10       275.18 o                         
 -11  -6   6       1568.98       1305.52       310.84 o                         
 -10  -6   6       2628.25       2479.47       269.01 o                         
  -9  -6   6       4528.05       4365.68       228.27 o                         
  -8  -6   6       4536.92       4736.73       209.55 o                         
  -7  -6   6        555.43        688.31       100.91 o                         
  -6  -6   6        244.67        303.83        82.16 o                         
  -5  -6   6       3728.52       3763.75       150.79 o                         
  -4  -6   6       5386.45       5217.84       232.21 o                         
  -3  -6   6       2090.49       2212.97       109.51 o                         
  -2  -6   6         90.40         84.32        49.46 o                         
  -1  -6   6        482.37        372.18        52.85 o                         
   0  -6   6        256.61        316.06        61.52 o                         
   1  -6   6       1745.62       2076.22       108.02 o                         
   2  -6   6        908.06        701.42       119.26 o                         
   3  -6   6        325.52        503.93        89.22 o                         
   4  -6   6       1959.56       1936.20       150.10 o                         
   5  -6   6       7827.69       8058.65       212.35 o                         
   6  -6   6       3720.59       3662.99       160.29 o                         
   7  -6   6       4715.18       4720.94       194.17 o                         
   8  -6   6       6167.98       6419.36       232.74 o                         
   9  -6   6       4186.01       4207.55       222.52 o                         
  10  -6   6       2797.37       2733.94       224.90 o                         
  11  -6   6       2242.33       2151.28       215.78 o                         
  12  -6   6       2817.16       3193.55       274.69 o                         
  13  -6   6       2557.80       2487.47       381.79 o                         
  14  -6   6       2569.17       3114.69       420.77 o                         
 -12  -5   6         32.61        106.35       310.67 o                         
 -11  -5   6         97.03        -11.51       187.17 o                         
 -10  -5   6         18.09       -129.30       174.03 o                         
  -9  -5   6        188.50        142.02       111.51 o                         
  -8  -5   6       1921.79       2118.76       171.30 o                         
  -7  -5   6       1131.75       1096.56       121.31 o                         
  -6  -5   6       3077.73       3206.01       147.50 o                         
  -5  -5   6       7618.69       7569.70       340.21 o                         
  -4  -5   6       9772.99       9853.49       200.54 o                         
  -3  -5   6       8265.64       8502.06       177.63 o                         
  -2  -5   6      13787.38      14512.58       235.94 o                         
  -1  -5   6      26517.48      27749.46       375.59 o                         
   0  -5   6      48256.95      46547.77       668.88 o                         
   1  -5   6      11256.12      11763.09       230.60 o                         
   2  -5   6       7103.89       7454.20       223.48 o                         
   3  -5   6       7871.50       7508.57       228.21 o                         
   4  -5   6       6148.64       5962.62       215.09 o                         
   5  -5   6       3529.73       3687.86       146.00 o                         
   6  -5   6       1096.71       1051.95       115.34 o                         
   7  -5   6        387.69        447.80        95.16 o                         
   8  -5   6        618.57        577.23       106.59 o                         
   9  -5   6       1097.40       1210.92       151.84 o                         
  10  -5   6        256.36        358.12       123.69 o                         
  11  -5   6         32.22         72.45       134.73 o                         
  12  -5   6        703.08        670.91       170.74 o                         
  13  -5   6        608.69        552.88       235.02 o                         
  14  -5   6        672.14        905.22       410.59 o                         
 -12  -4   6       1623.02       1086.48       286.59 o                         
 -11  -4   6       1122.55       1041.29       192.60 o                         
 -10  -4   6       1282.08       1129.86       142.15 o                         
  -9  -4   6       2465.11       2582.03       191.39 o                         
  -8  -4   6        393.94        397.69        96.27 o                         
  -7  -4   6       2585.64       2627.18       148.85 o                         
  -6  -4   6       4390.63       4308.31       156.52 o                         
  -5  -4   6        189.47        264.79        61.70 o                         
  -4  -4   6         32.59         45.69        51.68 o                         
  -3  -4   6       1887.71       2240.47       102.42 o                         
  -2  -4   6         66.89         81.16        44.71 o                         
  -1  -4   6       3722.55       3820.50       107.13 o                         
   0  -4   6       7412.69       7287.22       166.29 o                         
   1  -4   6        172.10        157.20        64.11 o                         
   2  -4   6       4236.91       4964.26       179.17 o                         
   3  -4   6       1522.71       1545.26       126.86 o                         
   4  -4   6      11962.77      11584.04       305.21 o                         
   5  -4   6      15035.62      14657.89       291.76 o                         
   6  -4   6       5648.78       5845.23       186.91 o                         
   7  -4   6       9213.36       9444.98       252.56 o                         
   8  -4   6       3938.43       3887.03       196.94 o                         
   9  -4   6       8069.23       8439.63       276.51 o                         
  10  -4   6       5371.92       5716.14       266.78 o                         
  11  -4   6       2852.27       3188.98       241.38 o                         
  12  -4   6       1950.67       1984.64       301.33 o                         
  13  -4   6       1724.49       1986.70       321.00 o                         
 -13  -3   6        122.18        354.95       335.69 o                         
 -12  -3   6        156.77        113.97       189.19 o                         
 -11  -3   6        677.21        719.06       153.61 o                         
 -10  -3   6       3844.64       3856.61       217.10 o                         
  -9  -3   6       7287.18       7409.95       241.97 o                         
  -8  -3   6       4462.14       4648.86       187.71 o                         
  -7  -3   6       1706.66       1779.90       129.60 o                         
  -6  -3   6      17276.51      17818.68       303.67 o                         
  -5  -3   6      18554.63      18740.06       300.60 o                         
  -4  -3   6      25585.26      26323.02       373.29 o                         
  -3  -3   6      18827.29      18677.24       280.20 o                         
  -2  -3   6       9719.33      10538.79       182.60 o                         
  -1  -3   6      14906.87      14525.90       220.58 o                         
   0  -3   6       8337.41       8127.62       174.91 o                         
   1  -3   6       7260.45       7439.02       204.98 o                         
   2  -3   6       3146.78       3375.72       148.88 o                         
   3  -3   6         59.80         -0.35        58.31 o                         
   4  -3   6       4333.73       4772.41       147.87 o                         
   5  -3   6       1901.51       1872.38       117.05 o                         
   6  -3   6       2856.29       2825.18       143.71 o                         
   7  -3   6       1146.87       1227.38       123.29 o                         
   8  -3   6       2063.25       2120.62       166.23 o                         
   9  -3   6       1192.58       1284.55       167.31 o                         
  10  -3   6        592.99        604.64       131.22 o                         
  11  -3   6        927.14        852.69       162.65 o                         
  12  -3   6       3035.11       3052.91       329.64 o                         
  13  -3   6       2572.16       3092.06       511.11 o                         
 -13  -2   6       1063.42       1427.88       318.58 o                         
 -12  -2   6        211.38        138.16       175.48 o                         
 -11  -2   6        434.46        308.88       129.44 o                         
 -10  -2   6        718.33        598.74       123.60 o                         
  -9  -2   6        647.14        603.24       106.78 o                         
  -8  -2   6         50.24         69.23        79.03 o                         
  -7  -2   6        144.82         80.84        68.60 o                         
  -6  -2   6       1551.61       1665.72       112.25 o                         
  -5  -2   6       1829.72       2098.13       105.78 o                         
  -4  -2   6        859.45        867.49        81.14 o                         
  -3  -2   6        318.93        457.03        54.28 o                         
  -2  -2   6       1077.94       1066.23        75.26 o                         
  -1  -2   6      21984.79      20504.61       282.32 o                         
   0  -2   6      13342.91      13153.43       231.44 o                         
   1  -2   6       2178.58       2458.18       120.55 o                         
   2  -2   6       8970.74       9458.18       236.31 o                         
   3  -2   6      23088.99      22296.95       448.59 o                         
   4  -2   6      20776.83      20326.02       348.81 o                         
   5  -2   6       7421.26       7837.64       199.79 o                         
   6  -2   6       6199.41       6274.91       190.31 o                         
   7  -2   6       7836.03       7914.85       228.45 o                         
   8  -2   6       4076.93       4424.52       200.53 o                         
   9  -2   6       3978.44       4086.03       218.66 o                         
  10  -2   6       2028.97       2062.26       207.97 o                         
  11  -2   6        514.95        450.56       161.57 o                         
  12  -2   6         36.20        181.03       188.95 o                         
  13  -2   6        235.06        328.34       329.56 o                         
 -14  -1   6       1505.92       1775.97       462.63 o                         
 -13  -1   6       2063.96       1954.91       353.92 o                         
 -12  -1   6       1324.14       1286.42       192.78 o                         
 -11  -1   6       2463.62       2351.41       214.42 o                         
 -10  -1   6       7652.38       8013.61       262.18 o                         
  -9  -1   6       9730.97      10190.88       253.82 o                         
  -8  -1   6       5035.15       4971.68       254.02 o                         
  -7  -1   6       6504.13       7155.21       188.84 o                         
  -6  -1   6      21841.23      21809.33       339.04 o                         
  -5  -1   6      14682.03      14602.09       247.39 o                         
  -4  -1   6       6970.21       6824.47       148.98 o                         
  -3  -1   6       1456.23       1481.91        80.41 o                         
  -2  -1   6       2641.01       2775.82        89.48 o                         
  -1  -1   6       7469.17       7038.80       131.57 o                         
   0  -1   6         36.91         57.89        41.13 o                         
   1  -1   6        794.42        807.51        90.75 o                         
   2  -1   6       5689.06       5813.27       174.44 o                         
   3  -1   6        374.07        245.64        56.28 o                         
   4  -1   6         65.12         -0.41        67.46 o                         
   5  -1   6        514.40        581.99        75.73 o                         
   6  -1   6       1249.29       1176.41       120.58 o                         
   7  -1   6       4964.60       5069.32       192.38 o                         
   8  -1   6       4488.45       4321.52       196.43 o                         
   9  -1   6       1505.00       1581.29       168.81 o                         
  10  -1   6       2258.82       2523.74       218.01 o                         
  11  -1   6       3715.84       3508.74       289.74 o                         
  12  -1   6       3259.07       2969.31       658.78 o                         
  13  -1   6       1955.50       1540.03       365.65 o                         
 -14   0   6        668.60        709.68       282.71 o                         
 -13   0   6        676.09        543.21       192.04 o                         
 -12   0   6        339.33        220.10       143.44 o                         
 -11   0   6        224.42        152.85       122.37 o                         
 -10   0   6        537.16        602.79       119.34 o                         
  -9   0   6        916.43       1040.23       121.43 o                         
  -8   0   6         27.62        -44.96        72.05 o                         
  -7   0   6         43.29         51.89        62.65 o                         
  -6   0   6       2364.55       2444.63       117.36 o                         
  -5   0   6       8058.44       8006.42       169.52 o                         
  -4   0   6       4968.92       4892.77       123.62 o                         
  -3   0   6       1189.53       1288.61        74.10 o                         
  -2   0   6       8531.40       8504.28       171.71 o                         
  -1   0   6      23544.51      21068.31      1630.08 o                         
   0   0   6      20262.01      20566.44       312.77 o                         
   1   0   6       6407.94       6934.80       178.39 o                         
   2   0   6      12706.62      12157.43       267.82 o                         
   3   0   6       8539.48       7831.28       214.59 o                         
   4   0   6      15160.98      15769.38       549.73 o                         
   5   0   6      16324.40      16465.98       307.89 o                         
   6   0   6       6459.25       6397.88       216.39 o                         
   7   0   6       1438.79       1419.54       149.93 o                         
   8   0   6         60.16         36.48        88.70 o                         
   9   0   6        869.77        800.11       126.58 o                         
  10   0   6        973.47       1016.56       146.38 o                         
  11   0   6        126.04         35.03       169.19 o                         
  12   0   6          7.14          6.14       285.76 o                         
 -14   1   6       3122.04       3203.88       449.11 o                         
 -13   1   6       3818.04       5270.09       759.24 o                         
 -12   1   6       3813.43       3775.90       249.07 o                         
 -11   1   6       6460.47       6443.84       254.12 o                         
 -10   1   6       7815.01       8068.82       249.17 o                         
  -9   1   6       5158.45       5211.57       194.11 o                         
  -8   1   6       6824.17       7152.20       198.95 o                         
  -7   1   6       4939.92       4844.56       157.64 o                         
  -6   1   6        957.96        916.90        84.93 o                         
  -5   1   6       3107.87       3396.21       112.01 o                         
  -4   1   6       7512.73       7019.04       145.87 o                         
  -3   1   6       6081.95       5756.62       138.56 o                         
  -2   1   6        123.69         71.05        36.69 o                         
  -1   1   6        761.14        912.34        65.68 o                         
   0   1   6       1738.81       2055.57        75.98 o                         
   1   1   6         78.82         59.04        42.85 o                         
   2   1   6       2055.94       1991.45        86.50 o                         
   3   1   6       5232.04       5592.08       141.23 o                         
   4   1   6       5897.83       6056.66       161.12 o                         
   5   1   6       5074.29       4950.03       161.73 o                         
   6   1   6       5068.38       5038.87       181.13 o                         
   7   1   6       5166.88       5112.45       240.96 o                         
   8   1   6       6322.48       6115.45       548.02 o                         
   9   1   6       4790.22       4901.41       265.51 o                         
  10   1   6       2697.00       2750.84       381.38 o                         
  11   1   6       1155.83        842.49       254.12 o                         
  12   1   6        933.13        527.59       292.27 o                         
 -14   2   6         62.15         80.49       245.48 o                         
 -13   2   6         28.96        104.07       154.77 o                         
 -12   2   6          6.70         76.52       132.92 o                         
 -11   2   6        943.73        952.47       142.88 o                         
 -10   2   6       4008.80       3863.41       197.19 o                         
  -9   2   6        426.70        448.33        92.61 o                         
  -8   2   6        175.16        171.65        74.20 o                         
  -7   2   6       5362.11       5505.69       159.48 o                         
  -6   2   6       4706.02       4289.58       131.46 o                         
  -5   2   6      18063.32      17530.64       268.55 o                         
  -4   2   6      15692.31      16478.35       282.97 o                         
  -3   2   6      18424.54      18124.29       291.13 o                         
  -2   2   6      16026.49      16078.03       219.80 o                         
  -1   2   6      10251.09       9996.05       170.36 o                         
   0   2   6      30229.43      28163.38       485.38 o                         
   1   2   6      15985.84      14940.42       232.68 o                         
   2   2   6       7380.40       7462.81       149.30 o                         
   3   2   6       4318.79       4800.43       128.39 o                         
   4   2   6       5100.48       5257.48       149.71 o                         
   5   2   6       1863.68       1681.01       120.45 o                         
   6   2   6         38.15          6.48        73.48 o                         
   7   2   6         15.79        -38.04        86.27 o                         
   8   2   6        315.71        333.67       112.40 o                         
   9   2   6         86.69        -17.88       120.85 o                         
  10   2   6         52.53       -102.82       186.18 o                         
  11   2   6        759.50        662.18       271.84 o                         
 -15   3   6       3367.94       3799.32       518.39 o                         
 -14   3   6       1941.15       1912.79       272.79 o                         
 -13   3   6       4630.20       5133.36       286.23 o                         
 -12   3   6       3501.43       3683.32       242.28 o                         
 -11   3   6       2395.52       2159.98       198.64 o                         
 -10   3   6        784.52        952.01       119.60 o                         
  -9   3   6       2485.55       2299.92       154.54 o                         
  -8   3   6       3783.20       3738.60       154.08 o                         
  -7   3   6        338.53        449.43        68.08 o                         
  -6   3   6        180.75        196.86        55.15 o                         
  -5   3   6       3389.91       3275.64       125.76 o                         
  -4   3   6        487.96        334.97        89.48 o                         
  -3   3   6        623.72        660.63        59.80 o                         
  -2   3   6       7013.90       6710.13       113.42 o                         
  -1   3   6         82.22         99.56        27.47 o                         
   0   3   6       6884.57       6837.85       120.33 o                         
   1   3   6       7421.80       7590.69       133.24 o                         
   2   3   6       8517.53       8560.01       156.84 o                         
   3   3   6       3501.02       3684.76       111.84 o                         
   4   3   6       7992.55       7638.66       176.54 o                         
   5   3   6      11448.78      11694.62       246.86 o                         
   6   3   6       5508.01       5769.06       196.07 o                         
   7   3   6       2776.39       2796.85       182.59 o                         
   8   3   6       3057.24       2749.13       203.22 o                         
   9   3   6       2370.99       2335.59       271.94 o                         
  10   3   6       1643.51       1744.09       350.80 o                         
  11   3   6       1212.99       1066.11       290.63 o                         
 -15   4   6        655.40        368.66       318.30 o                         
 -14   4   6         22.65        488.33       475.67 o                         
 -13   4   6        230.78        226.57       154.82 o                         
 -12   4   6        828.90        781.48       145.47 o                         
 -11   4   6       3263.19       3152.71       200.69 o                         
 -10   4   6       3301.92       3364.79       185.44 o                         
  -9   4   6       1856.48       2139.08       152.22 o                         
  -8   4   6       7091.64       7630.96       197.69 o                         
  -7   4   6       8684.89       8531.14       192.12 o                         
  -6   4   6       8723.59       8690.03       226.68 o                         
  -5   4   6      16101.30      15692.21       281.06 o                         
  -4   4   6      11916.37      11238.72       181.11 o                         
  -3   4   6       7096.09       7327.81       126.44 o                         
  -2   4   6       7043.71       7252.03       130.95 o                         
  -1   4   6      16954.85      15887.83       225.37 o                         
   0   4   6      10600.56       9730.31       187.42 o                         
   1   4   6        493.66        607.24        80.23 o                         
   2   4   6        136.25        103.40        32.24 o                         
   3   4   6        844.83        956.46        76.75 o                         
   4   4   6       1959.26       1831.59       107.71 o                         
   5   4   6         19.99        -58.70        63.37 o                         
   6   4   6         48.00         30.60        80.06 o                         
   7   4   6       1061.10       1028.43       128.72 o                         
   8   4   6        454.35        385.62       121.42 o                         
   9   4   6        741.90        724.81       183.81 o                         
  10   4   6        341.67        247.55       221.70 o                         
 -15   5   6        861.33        646.30       296.14 o                         
 -14   5   6       1704.03       2003.17       431.65 o                         
 -13   5   6       2371.04       2657.78       247.42 o                         
 -12   5   6        765.00        587.60       133.86 o                         
 -11   5   6        157.58         98.21       107.20 o                         
 -10   5   6         52.83         35.93        91.48 o                         
  -9   5   6       1898.48       1866.24       141.12 o                         
  -8   5   6        927.42       1023.77       111.51 o                         
  -7   5   6          8.83          2.81        53.90 o                         
  -6   5   6        167.72         62.81        46.64 o                         
  -5   5   6        166.24        180.03        47.58 o                         
  -4   5   6       2114.51       2237.22        81.53 o                         
  -3   5   6       3240.89       3213.32        77.04 o                         
  -2   5   6       3794.25       3462.35        72.03 o                         
  -1   5   6      11759.84      10872.72       198.37 o                         
   0   5   6      14048.09      13113.66       230.25 o                         
   1   5   6       4509.32       4454.41       156.53 o                         
   2   5   6       3883.97       4054.24       169.54 o                         
   3   5   6      10280.40       9820.99       170.01 o                         
   4   5   6       9139.57       9250.52       187.03 o                         
   5   5   6       2401.90       2285.27       130.58 o                         
   6   5   6       1840.59       1819.02       150.42 o                         
   7   5   6       2542.04       2574.83       186.26 o                         
   8   5   6       3690.34       3614.55       274.07 o                         
   9   5   6       1850.45       1580.99       326.22 o                         
  10   5   6        662.13        341.40       245.05 o                         
 -15   6   6        593.00        391.61       302.60 o                         
 -14   6   6       1081.41        907.19       237.37 o                         
 -13   6   6       1942.10       1661.34       209.36 o                         
 -12   6   6       1622.71       1602.94       179.74 o                         
 -11   6   6       4120.49       4087.75       211.63 o                         
 -10   6   6       5926.33       6297.94       215.15 o                         
  -9   6   6      10383.26      10696.86       247.88 o                         
  -8   6   6       7050.69       6991.82       188.04 o                         
  -7   6   6       1326.14       1068.77       146.83 o                         
  -6   6   6      10901.84      10412.45       381.65 o                         
  -5   6   6      22359.50      22056.38       306.86 o                         
  -4   6   6      10024.39      10322.05       163.38 o                         
  -3   6   6        925.20       1058.18        56.43 o                         
  -2   6   6        450.51        383.84        45.93 o                         
   1   6   6        398.09        324.75        59.28 o                         
   2   6   6        276.99        336.10        83.24 o                         
   3   6   6        588.82        450.65       110.51 o                         
   4   6   6       1374.61       1356.89        83.22 o                         
   5   6   6        287.79        314.08        67.09 o                         
   6   6   6        693.60        763.78       101.25 o                         
   7   6   6       1467.70       1417.03       156.34 o                         
   8   6   6       1671.00       1612.58       252.64 o                         
   9   6   6        989.73       1153.22       244.91 o                         
 -15   7   6        331.29        -12.43       372.22 o                         
 -14   7   6       1315.50       1182.71       241.83 o                         
 -13   7   6        357.46        222.86       173.99 o                         
 -12   7   6         68.72        -51.00       121.31 o                         
 -11   7   6          0.26         30.58       107.19 o                         
 -10   7   6          1.88        -22.68        90.36 o                         
  -9   7   6        304.76        262.14        84.95 o                         
  -8   7   6        757.97        804.56        93.68 o                         
  -7   7   6        540.39        557.47        75.77 o                         
  -6   7   6       2867.08       2754.21       115.22 o                         
  -5   7   6      12474.49      12335.26       202.02 o                         
  -4   7   6       6646.42       6618.61       145.13 o                         
  -3   7   6       3517.50       3466.76       105.77 o                         
  -2   7   6       6776.06       6688.88       176.79 o                         
   2   7   6       3535.85       3165.80       133.08 o                         
   3   7   6       4605.29       4381.34       190.11 o                         
   4   7   6       6702.40       6399.27       267.32 o                         
   5   7   6       4636.88       4784.26       266.05 o                         
   6   7   6        906.91        740.04        82.72 o                         
   7   7   6        382.68        459.87       113.11 o                         
   8   7   6        485.19        368.12       189.71 o                         
 -15   8   6       1867.00       1400.10       397.81 o                         
 -14   8   6       4304.10       4311.43       415.79 o                         
 -13   8   6       3124.53       3259.32       300.69 o                         
 -12   8   6       2853.74       2878.34       217.28 o                         
 -11   8   6       3604.66       3549.06       206.87 o                         
 -10   8   6       4533.40       4620.30       200.21 o                         
  -9   8   6       4339.89       4163.99       188.12 o                         
  -8   8   6       2856.46       2868.41       155.00 o                         
  -7   8   6       3842.88       3987.96       145.96 o                         
  -6   8   6       4049.75       3950.90       142.00 o                         
  -5   8   6        522.51        513.82        59.01 o                         
  -4   8   6         65.78        111.29        32.97 o                         
  -3   8   6        594.22        584.37        87.11 o                         
   3   8   6       1414.61       1355.43       126.19 o                         
   4   8   6       1546.93       1615.24       171.11 o                         
   5   8   6       1334.96       1085.74       186.55 o                         
   6   8   6       1701.07       1770.55       226.05 o                         
   7   8   6        953.12       1033.93       199.46 o                         
   8   8   6       1724.61       2260.50       325.07 o                         
 -14   9   6          1.44         14.29       284.37 o                         
 -13   9   6          3.71        -53.05       175.94 o                         
 -12   9   6         26.94        -90.93       137.73 o                         
 -11   9   6       1040.04       1018.07       134.46 o                         
 -10   9   6       2519.48       2364.55       213.08 o                         
  -9   9   6       2184.01       2168.41       169.41 o                         
  -8   9   6        451.40        511.67        84.97 o                         
  -7   9   6       3458.02       3321.21       161.10 o                         
  -6   9   6       7990.22       8315.28       194.21 o                         
  -5   9   6      10698.91      10723.43       197.92 o                         
  -4   9   6       4163.91       4013.83       124.15 o                         
  -3   9   6       5507.79       5422.78       116.98 o                         
   3   9   6       1670.34       1399.84        98.29 o                         
   4   9   6        894.63        786.89       131.38 o                         
   5   9   6        769.03        781.44       162.58 o                         
   6   9   6         90.30        234.22       123.04 o                         
   7   9   6        270.25        439.20       157.59 o                         
 -14  10   6       2011.77       2252.95       514.18 o                         
 -13  10   6       1208.15       1105.57       220.92 o                         
 -12  10   6       2196.33       2255.86       244.26 o                         
 -11  10   6       2621.44       2249.07       293.28 o                         
 -10  10   6       2328.92       2369.17       227.65 o                         
  -9  10   6        599.87        711.52       122.92 o                         
  -8  10   6        980.33       1027.25       122.34 o                         
  -7  10   6        488.29        550.03        84.00 o                         
  -6  10   6          5.89        -24.37        51.90 o                         
  -5  10   6          3.48         27.47        51.44 o                         
  -4  10   6        115.97         87.34        39.81 o                         
   4  10   6       1901.65       1779.26       114.49 o                         
   5  10   6       1672.56       1776.90       169.35 o                         
   6  10   6        897.87        806.60       149.51 o                         
 -14  11   6        569.78        735.34       316.91 o                         
 -13  11   6        192.47        234.11       264.37 o                         
 -12  11   6       1096.31        665.79       256.69 o                         
 -11  11   6       2728.11       2678.56       269.21 o                         
 -10  11   6       4555.96       4376.25       253.44 o                         
  -9  11   6       2169.53       2275.83       199.49 o                         
  -8  11   6       2111.00       2157.45       153.41 o                         
  -7  11   6       6786.18       6769.56       187.85 o                         
  -6  11   6       6498.67       6572.27       147.05 o                         
  -5  11   6       4453.52       4339.33       143.16 o                         
  -4  11   6       3850.12       3875.67       103.87 o                         
 -13  12   6       1100.18        471.21       273.42 o                         
 -12  12   6        545.97        919.99       268.02 o                         
 -11  12   6         66.37        -63.30       156.96 o                         
 -10  12   6         19.38        -70.59       127.87 o                         
  -9  12   6         83.25        172.87       101.20 o                         
  -8  12   6        499.01        762.03       237.04 o                         
  -7  12   6        107.95        223.74        80.89 o                         
  -6  12   6       1602.43       1931.71       426.99 o                         
  -5  12   6        935.31       1041.21       168.95 o                         
 -13  13   6        622.92        619.61       303.00 o                         
 -12  13   6       2257.57       1810.98       431.92 o                         
 -11  13   6       3513.22       3419.86       399.33 o                         
 -10  13   6       4078.32       4112.75       305.66 o                         
  -9  13   6       2142.29       2569.03       297.12 o                         
  -8  13   6       2578.64       2643.63       246.91 o                         
  -7  13   6       3264.55       3931.72       416.96 o                         
  -6  13   6       3637.67       3939.51       150.85 o                         
  -5  13   6       3377.56       3542.59       260.97 o                         
 -12  14   6          1.85        -37.21       256.17 o                         
 -11  14   6        148.05        185.22       235.78 o                         
 -10  14   6         57.05        -99.93       176.76 o                         
  -9  14   6        212.63        195.11       136.30 o                         
  -8  14   6        773.17        722.69       170.25 o                         
  -7  14   6       1110.18       1844.92       599.74 o                         
  -6  14   6       1487.63       2211.92       412.84 o                         
 -11  15   6       1308.17       1176.61       280.70 o                         
 -10  15   6       2205.09       2024.02       365.88 o                         
  -9  15   6       2558.93       2891.53       338.55 o                         
  -8  15   6       1370.82       2523.44       836.05 o                         
  -7  15   6        457.82       1120.13       518.63 o                         
  -9  16   6        589.50        480.58       188.10 o                         
  -8  16   6        611.56        576.35       167.13 o                         
  -7  16   6        805.91       1731.47       514.79 o                         
   5 -18   7        494.37        360.05       213.29 o                         
   6 -18   7        980.66        724.68       239.31 o                         
   7 -18   7        357.55        164.71       211.14 o                         
   8 -18   7         22.45        237.63       241.70 o                         
   5 -17   7       1235.44        808.04       208.01 o                         
   6 -17   7       3049.74       2666.85       354.29 o                         
   7 -17   7       2883.64       2800.25       372.28 o                         
   8 -17   7       2659.78       2317.75       399.36 o                         
   9 -17   7       2007.51       2160.74       439.58 o                         
  10 -17   7       3214.37       3590.03       486.40 o                         
   1 -16   7       1089.95       1973.12       805.75 o                         
   2 -16   7        652.20       1383.52       393.59 o                         
   3 -16   7        473.45        433.70       212.39 o                         
   4 -16   7         15.79       -101.80       199.95 o                         
   5 -16   7        339.12        406.39       217.46 o                         
   6 -16   7        118.00        134.21       136.31 o                         
   7 -16   7        113.36        -28.97       146.55 o                         
   8 -16   7        382.35        -17.93       155.60 o                         
   9 -16   7       1099.02        981.40       278.54 o                         
  10 -16   7       1242.03       1028.02       278.37 o                         
  11 -16   7       1019.77        929.85       304.91 o                         
  -1 -15   7        802.09        854.36       298.50 o                         
   0 -15   7       1521.11       2140.82       560.96 o                         
   1 -15   7       2357.10       2352.96       296.22 o                         
   2 -15   7       3502.99       3311.56       229.11 o                         
   3 -15   7       2995.93       2796.88       236.68 o                         
   4 -15   7       2938.40       2787.76       245.13 o                         
   5 -15   7       4713.93       4215.82       269.17 o                         
   6 -15   7       5249.28       4882.84       261.76 o                         
   7 -15   7       1506.15       1182.15       181.07 o                         
   8 -15   7       2756.25       2576.26       249.65 o                         
   9 -15   7       3022.93       2855.43       257.60 o                         
  10 -15   7       1903.09       1796.73       274.40 o                         
  11 -15   7        307.88        282.87       259.25 o                         
  12 -15   7         86.76         53.81       308.15 o                         
  -3 -14   7       2276.53       2255.54       491.78 o                         
  -2 -14   7        309.26        321.02       152.14 o                         
  -1 -14   7        258.43        245.48       163.91 o                         
   0 -14   7        726.29        720.50       127.71 o                         
   1 -14   7       1728.72       2115.65       204.76 o                         
   2 -14   7          1.04        -20.98       107.35 o                         
   3 -14   7        197.57         87.73       111.93 o                         
   4 -14   7         12.83        -67.89       115.01 o                         
   5 -14   7        210.27        135.18       125.53 o                         
   6 -14   7       1424.98       1119.70       128.26 o                         
   7 -14   7       1637.23       1531.40       183.73 o                         
   8 -14   7       1322.30       1295.43       158.80 o                         
   9 -14   7       3248.60       3086.78       251.28 o                         
  10 -14   7       2439.38       2684.94       507.41 o                         
  11 -14   7       1339.05       1041.28       220.72 o                         
  12 -14   7       2014.27       1614.89       370.46 o                         
  13 -14   7       2267.24       2336.67       466.52 o                         
  -6 -13   7       1194.83        586.74       214.48 o                         
  -5 -13   7       1051.33        503.44       196.60 o                         
  -4 -13   7        735.23        359.29       204.95 o                         
  -3 -13   7       1776.00       1610.50       247.26 o                         
  -2 -13   7       2268.45       1944.98       214.53 o                         
  -1 -13   7       3904.01       3686.80       220.03 o                         
   0 -13   7       5097.94       5060.30       228.95 o                         
   1 -13   7       6929.21       6727.81       242.78 o                         
   2 -13   7       5773.97       5482.64       233.85 o                         
   3 -13   7       2504.29       2283.83       199.56 o                         
   4 -13   7       7195.69       6843.77       251.63 o                         
   5 -13   7       8378.16       8100.28       275.08 o                         
   6 -13   7       3413.56       3287.53       205.79 o                         
   7 -13   7        659.29        563.28       118.84 o                         
   8 -13   7        900.63        724.78       137.42 o                         
   9 -13   7        637.72        700.67       145.62 o                         
  10 -13   7        255.41        264.09       146.40 o                         
  11 -13   7         75.93        -14.62       169.36 o                         
  12 -13   7         56.61        199.23       225.72 o                         
  13 -13   7        118.37        -87.30       336.77 o                         
  -7 -12   7        505.25        139.95       205.48 o                         
  -6 -12   7        337.97        236.37       186.42 o                         
  -5 -12   7        414.33        264.89       141.27 o                         
  -4 -12   7       1653.60       1619.45       168.16 o                         
  -3 -12   7        489.16        458.81       130.36 o                         
  -2 -12   7         17.43         33.52       112.21 o                         
  -1 -12   7         18.16        -36.14       103.31 o                         
   0 -12   7        447.14        459.59       107.44 o                         
   1 -12   7        306.84        359.71       101.72 o                         
   2 -12   7       3356.12       3271.82       193.97 o                         
   3 -12   7       2945.67       2672.83       446.72 o                         
   4 -12   7       3832.33       3910.28       205.24 o                         
   5 -12   7       4185.42       4234.91       264.46 o                         
   6 -12   7       3577.14       3307.72       192.95 o                         
   7 -12   7       1834.89       1830.44       187.58 o                         
   8 -12   7       4314.33       4618.89       243.37 o                         
   9 -12   7       6821.09       7058.21       284.48 o                         
  10 -12   7       2778.44       2777.67       255.49 o                         
  11 -12   7       1797.38       1925.20       222.05 o                         
  12 -12   7       1415.49       1295.99       222.51 o                         
  13 -12   7       1920.80       2072.05       338.76 o                         
  -8 -11   7       1408.42        951.33       279.92 o                         
  -7 -11   7        766.01        542.93       232.74 o                         
  -6 -11   7        829.83        578.33       147.37 o                         
  -5 -11   7       2396.33       1858.39       245.40 o                         
  -4 -11   7       7026.99       6629.04       222.80 o                         
  -3 -11   7       6857.25       6615.22       208.02 o                         
  -2 -11   7       1535.92       1368.55       165.30 o                         
  -1 -11   7       3897.99       3938.97       200.43 o                         
   0 -11   7       9725.83       9675.04       260.21 o                         
   1 -11   7      11546.46      11641.59       282.54 o                         
   2 -11   7       2681.35       2830.63       211.39 o                         
   3 -11   7       1469.82       1427.43       165.11 o                         
   4 -11   7       2931.56       2857.81       173.71 o                         
   5 -11   7        866.18        711.17       147.03 o                         
   6 -11   7         41.14        -44.92        85.75 o                         
   7 -11   7       1025.01       1122.94       143.13 o                         
   8 -11   7         56.54         86.76       105.73 o                         
   9 -11   7        197.75        290.81       121.11 o                         
  10 -11   7         69.89        107.90       137.49 o                         
  11 -11   7        233.38        419.59       182.28 o                         
  12 -11   7       1166.12       1287.13       207.11 o                         
  13 -11   7       1222.94       1256.27       302.73 o                         
  -9 -10   7        913.68        731.90       266.82 o                         
  -8 -10   7        754.21        840.50       249.92 o                         
  -7 -10   7        277.81        219.31       143.25 o                         
  -6 -10   7        165.28        297.97       126.50 o                         
  -5 -10   7         94.25        118.46        95.03 o                         
  -4 -10   7        146.70         94.72        88.46 o                         
  -3 -10   7         88.93        108.00        79.95 o                         
  -2 -10   7         30.52         11.89        70.37 o                         
  -1 -10   7       1051.50       1044.25       119.46 o                         
   0 -10   7       7142.65       7485.35       271.48 o                         
   1 -10   7       7615.03       7770.20       270.95 o                         
   2 -10   7        545.69        597.96       117.17 o                         
   3 -10   7       1824.81       1884.04       148.22 o                         
   4 -10   7      12060.74      12247.54       357.37 o                         
   5 -10   7       9954.74       9977.13       330.51 o                         
   6 -10   7       2900.90       3026.25       177.86 o                         
   7 -10   7       3829.03       4107.31       204.62 o                         
   8 -10   7       6858.29       6785.55       253.17 o                         
   9 -10   7       4788.70       5070.68       257.15 o                         
  10 -10   7       2977.63       3037.35       247.68 o                         
  11 -10   7       2321.68       2683.89       272.73 o                         
  12 -10   7        953.98       1275.34       477.38 o                         
  13 -10   7       1064.90        592.38       253.72 o                         
  14 -10   7       1299.81       1199.52       337.99 o                         
  -9  -9   7       3124.86       3088.63       427.26 o                         
  -8  -9   7       2303.96       1372.76       490.69 o                         
  -7  -9   7       2467.58       2353.67       272.26 o                         
  -6  -9   7       2744.92       2518.75       209.25 o                         
  -5  -9   7       6948.81       6550.19       245.75 o                         
  -4  -9   7       7433.76       7309.77       236.75 o                         
  -3  -9   7       1558.96       1603.41       147.67 o                         
  -2  -9   7       5323.75       5431.36       188.66 o                         
  -1  -9   7      11379.54       9598.20      1534.22 o                         
   0  -9   7       7729.21       7909.00       217.22 o                         
   1  -9   7       3426.74       3451.35       331.40 o                         
   2  -9   7        311.44        230.25        75.05 o                         
   3  -9   7       1786.07       1590.78       165.94 o                         
   4  -9   7         70.72          9.27        84.74 o                         
   5  -9   7          0.87        -49.97        97.63 o                         
   6  -9   7        529.84        570.12       101.04 o                         
   7  -9   7        636.40        758.51       113.23 o                         
   8  -9   7       4088.94       4128.14       214.07 o                         
   9  -9   7       1685.37       1838.16       184.43 o                         
  10  -9   7        544.59        571.77       149.48 o                         
  11  -9   7        563.84        468.76       154.89 o                         
  12  -9   7       1614.73       1565.96       222.70 o                         
  13  -9   7       1670.44       1697.72       297.24 o                         
  14  -9   7       1630.59       1497.15       340.28 o                         
 -10  -8   7        639.49        249.87       260.91 o                         
  -9  -8   7         15.56       -166.16       166.16 o                         
  -8  -8   7         58.94         47.71       129.89 o                         
  -7  -8   7        182.24         92.54       107.10 o                         
  -6  -8   7         31.44        -16.43        98.07 o                         
  -5  -8   7       1146.44       1142.36       132.54 o                         
  -4  -8   7       3251.15       3441.26       177.92 o                         
  -3  -8   7       1249.96       1300.61       136.58 o                         
  -2  -8   7       2985.13       3025.27       149.34 o
[truncated: 576,559 more chars]
